# Supplementary material for: Genome-wide association study reveals new loci for yield-related traits in Sichuan wheat germplasm under stripe rust stress
Source: BMC Genomics. 2019 Aug 8;20:640. doi: 10.1186/s12864-019-6005-6 (PMC6688255; doi:10.1186/s12864-019-6005-6)
Supplement: Supplementary file 1 — Pearson coefficient analysis for eight yield-related traits among multiple environments (XLSX 11 kb) [file 12864_2019_6005_MOESM1_ESM.xlsx]

## Sheet: Sheet1
Additional file 1 Pearson coefficient analysis for eight yield-related traits among multiple environments
Traits	Trials	CZ17	MY17	CZ18	CZ17ck	CZ18ck
Fertile tiller number	CZ17	1
	MY17	0.396**	1
	CZ18	0.033	0.269**	1
	CZ17ck	0.444**	0.451**	0.066	1
	CZ18ck	0.236**	0.221**	0.138*	0.224**	1
Spike length	CZ17	1
	MY17	0.702**	1
	CZ18	0.591**	0.481**	1
	CZ17ck	0.727**	0.705**	0.517**	1
	CZ18ck	0.684**	0.583**	0.611**	0.614**	1
Spikelet number per spike	CZ17	1
	MY17	0.465**	1
	CZ18	0.458**	0.495**	1
	CZ17ck	0.581**	0.512**	0.434**	1
	CZ18ck	0.493**	0.374**	0.497**	0.400**	1
Kernel number per spikelet	CZ17	1
	MY17	0.255**	1
	CZ18	0.274**	0.137*	1
	CZ17ck	0.130*	0.252**	0.181**	1
	CZ18ck	0.242**	0.156*	0.234**	0.162*	1
Kernel number per spike	CZ17	1
	MY17	0.569**	1
	CZ18	0.243**	0.278**	1
	CZ17ck	0.583**	0.530**	0.339**	1
	CZ18ck	0.233**	0.279**	0.377**	0.210**	1
Kernel weight per spike	CZ17	1
	MY17	0.690**	1
	CZ18	0.300**	0.391**	1
	CZ17ck	0.606**	0.588**	0.364**	1
	CZ18ck	0.360**	0.443**	0.503**	0.339**	1
Thousand-kernel weight	CZ17	1
	MY17	0.808**	1
	CZ18	0.582**	0.612**	1
	CZ17ck	0.802**	0.779**	0.685**	1
	CZ18ck	0.506**	0.523**	0.624**	0.612**	1
Spikelet compactness	CZ17	1
	MY17	0.774**	1
	CZ18	0.742**	0.646**	1
	CZ17ck	0.812**	0.775**	0.691**	1
	CZ18ck	0.739**	0.661**	0.771**	0.747**	1
CZ17 = Chongzhou 2017 with Pst inoculation
MY17 = Mianyang 2016 with Pst inoculation
CZ18 = Chongzhou 2017 with Pst inoculation
CZ17ck = Chongzhou 2017 as control, without Pst inoculation
CZ18ck = Chongzhou 2017 as control, without Pst inoculation
*, Significant at p < 0.05
**, Significant at p < 0.01
