# Supplementary material for: Genome-wide association study reveals new loci for yield-related traits in Sichuan wheat germplasm under stripe rust stress
Source: BMC Genomics. 2019 Aug 8;20:640. doi: 10.1186/s12864-019-6005-6 (PMC6688255; doi:10.1186/s12864-019-6005-6)
Supplement: Supplementary file 2 — Two hundred and forty-four wheat accessions used in this study and the evaluation of their yield-related traits and infection type (IT) in multiple environments (XLSX 106 kb) [file 12864_2019_6005_MOESM2_ESM.xlsx]

## Sheet: sheet1
Additional file 2 Two hundred and forty-four wheat accessions used in this study and the evaluation of their yield-related traits and infection type (IT) in multiple environments
Type	Accession Name	Origin	AS_No.a	CGRIS_Nob	Predigree	Released Year	Fertile tiller number							Spike length							Spikelet number per spike							Kernel number per spike							Kernel number per spike							Kernel weight per spike							Thousand-kernel weight
							CZ17	MY17	CZ18	BLUP	CZ17ck	CZ18ck	BLUPck	CZ17	MY17	CZ18	BLUP	CZ17ck	CZ18ck	BLUPck	CZ17	MY17	CZ18	BLUP	CZ17ck	CZ18ck	BLUPck	CZ17	MY17	CZ18	BLUP	CZ17ck	CZ18ck	BLUPck	CZ17	MY17	CZ18	BLUP	CZ17ck	CZ18ck	BLUPck	CZ17	MY17	CZ18	BLUP	CZ17ck	CZ18ck	BLUPck	CZ17
Landraces	Baimaizi	Kaijiang	AS1558	-	-	-	9	9	6	7	8	4	6	12.3	11.6	11.5	11.8	11.3	10	10.65	20	17	21	20	19	20	19.5	4	5	3	4	5	3	4	59	60	48	54	39	51	45	1.96	2.01	2.02	2.03	1.47	1.8	1.635	36.38
	Dongmai'er	Anyue	AS1590	-	-	-	7	6	7	7	7	3	5	15.6	12.7	14.6	13.4	13.6	9.9	11.75	21	20	23	21	20	19	19.5	5	4	4	4.1	5	3	4	70	51	74	59	67	34	50.5	2.23	1.61	2.78	2.19	2.58	1.1	1.84	33.68
	Baixiapmai	Santai	AS1648	-	-	-	8	7	10	7	9	4	6.5	9.8	9.4	8	9.9	9.2	8.4	8.8	20	21	22	21	19	21	20	4	4	3	3.9	4	3	3.5	51	51	42	50	70	41	55.5	1.38	1.37	1.39	1.69	2.6	1.38	1.99	26.86
	-	-	AS1073	-	-	-	13	10	7	8	6	3	4.5	11.1	11	8.6	10.7	11.2	8.1	9.65	23	22	21	22	23	22	22.5	4	4	3	3.9	6	4	5	79	65	56	59	85	55	70	2.58	1.8	1.82	2.05	2.84	1.85	2.345	32.77
	Tuomai	Bazhong	AS1556	-	-	-	9	8	6	7	9	4	6.5	9.9	9.5	8.6	10.1	10.4	10.2	10.3	21	18	21	20	21	23	22	4	4	3	3.9	5	3	4	50	45	48	50	63	40	51.5	1.41	1.4	1.88	1.81	2.28	1.49	1.885	34.98
	Yuermai	Tongjiang	AS1563	-	-	-	7	6	4	6	6	3	4.5	14.7	12.7	11.3	12.4	14.5	11	12.75	23	22	21	22	22	21	21.5	4	4	3	3.9	5	3	4	52	51	37	49	62	47	54.5	1.57	1.83	1.52	1.82	2.65	1.97	2.31	29.45
	liulengxiaomai	Changning	AS1573	-	-	-	13	8	9	8	13	3	8	9.5	7.7	7.4	9.3	8.6	6.8	7.7	22	18	20	20	19	20	19.5	5	4	3	4	5	3	4	72	46	38	52	59	42	50.5	2.28	1.43	1.45	1.86	1.97	1.08	1.525	30.77
	Guangtoumai	Luxian	AS1574	-	-	-	9	8	7	7	6	4	5	14.5	12	12.2	12.4	13.7	10.5	12.1	22	20	22	21	20	20	20	4	4	3	3.9	5	3	4	65	59	55	56	77	45	61	1.89	1.69	2	1.97	2.81	1.6	2.205	28.67
	Guangtouhonghuamai	Luxian	AS1576	-	-	-	8	10	9	8	7	6	6.5	13.8	13.1	11.6	12.4	12.6	10.6	11.6	26	25	27	25	21	26	23.5	4	4	3	3.9	5	3	4	64	63	56	56	58	50	54	1.58	1.88	1.93	1.93	1.77	1.42	1.595	25.09
	Heshangmai	Luxian	AS1577	-	-	-	9	9	9	8	7	3	5	10.9	10.8	9.1	10.7	9.3	7.8	8.55	20	21	23	21	18	20	19	4	4	3	3.9	5	3	4	53	54	54	53	56	42	49	1.53	1.82	1.87	1.9	1.93	1.17	1.55	26.05
	Zhaoyaguangtou	Luxian	AS1578	-	-	-	10	9	7	7	8	4	6	14.9	11.6	12.8	12.5	13.9	10.4	12.15	24	21	24	22	22	22	22	4	4	3	3.9	5	3	4	69	52	58	56	54	35	44.5	1.94	1.57	2.04	1.96	1.86	0.68	1.27	33.91
	Zaohuangmai	Qingfu	AS1580	-	-	-	9	8	8	7	8	3	5.5	12.6	11.7	10.5	11.6	12.7	9.1	10.9	21	23	22	22	21	18	19.5	4	4	4	4	5	3	4	74	62	59	58	76	45	60.5	2.37	1.8	1.99	2.06	2.59	1.68	2.135	32.02
	Dalongxu	Gusong	AS1581	-	-	-	10	9	9	8	7	3	5	12.5	10.9	11.2	11.6	12	9	10.5	18	21	22	20	18	20	19	4	4	4	4	6	4	5	76	62	55	58	79	49	64	2.41	1.6	2.05	2.05	2.8	1.66	2.23	33.7
	Dahonghua	Gusong	AS1582	-	-	-	16	13	9	9	10	6	8	11.9	11.6	10.6	11.5	11.7	9.3	10.5	22	23	23	22	21	23	22	4	4	3	3.9	5	3	4	-	68	52	57	52	49	50.5	-	1.86	1.91	1.98	1.73	1.73	1.73	-
	Piantaer	Pingshan	AS1583	-	-	-	7	5	6	7	6	3	4.5	13	13	13.2	12.7	13.3	9.8	11.55	23	24	24	23	21	22	21.5	4	4	4	4	5	3	4	54	48	55	53	76	44	60	0.83	1.2	1.81	1.67	2.39	1.57	1.98	18.7
	Xuxubaimaizi	Longchang	AS1587	-	-	-	11	8	8	7	5	3	4	12.9	10.8	11.3	11.6	11.3	8.5	9.9	22	20	24	22	22	22	22	5	4	3	4	5	3	4	75	36	48	53	74	45	59.5	2.67	0.96	1.53	1.86	2.58	1.64	2.11	33.75
	Erlengxuxumai	Fushun	AS1588	-	-	-	10	7	8	7	6	3	4.5	12.6	10	11.7	11.5	11.1	8.1	9.6	22	20	24	22	20	20	20	5	3	3	3.9	5	3	4	65	45	50	53	62	34	48	2.11	1.49	1.76	1.91	2.36	0.9	1.63	34.58
	Dalaokemai	Fushun	AS1589	-	-	-	5	5	10	7	7	3	5	9.3	9	9.7	10.2	9.9	7.1	8.5	19	19	22	20	20	19	19.5	4	4	3	3.9	5	3	4	45	46	49	50	75	37	56	1.19	1.3	1.95	1.78	2.79	1.45	2.12	26.34
	Hongxiaomai	Anyue	AS1591	-	-	-	8	8	6	7	6	3	4.5	11.1	10.5	9.6	10.8	9.6	7.3	8.45	20	19	21	20	18	18	18	4	4	3	3.9	5	3	4	56	59	61	56	56	35	45.5	1.82	1.9	2.45	2.1	2.06	1.45	1.755	33.47
	Honghuamai 1	Lezhi	AS1592	-	-	-	11	7	7	7	8	3	5.5	11.7	11.1	9.7	11.1	11	8.8	9.9	18	21	20	20	18	19	18.5	4	4	3	3.9	5	3	4	43	51	50	51	59	42	50.5	1	1.49	1.55	1.68	2.11	1.46	1.785	31.88
	Honghuamai 2	Lezhi	AS1593	-	-	-	11	10	6	7	9	3	6	13.2	11.9	11.5	12	12.3	10	11.15	24	23	25	23	22	21	21.5	4	4	4	4	5	3	4	63	55	57	55	70	60	65	1.7	1.45	1.98	1.89	2.07	2.11	2.09	25.25
	Hongtiaomai	Lezhi	AS1594	-	-	-	9	9	9	8	8	4	6	12.1	10.6	10.7	11.3	11.9	8.8	10.35	22	21	22	21	20	19	19.5	5	4	4	4.1	6	3	4.5	55	58	58	55	81	48	64.5	1.71	1.44	2.06	1.91	2.5	1.8	2.15	28.91
	Baihuamai	Lezhi	AS1595	-	-	-	8	9	6	7	10	4	7	13.5	11.1	12.4	12.1	14.5	10.4	12.45	22	21	21	21	22	21	21.5	5	4	3	4	5	3	4	56	48	49	52	72	51	61.5	1.91	1.46	1.72	1.87	2.81	1.97	2.39	33.97
	Dahuangpao	Zizhong	AS1596	-	-	-	10	11	7	8	9	3	6	14.7	14.1	11.5	12.8	13.4	11.7	12.55	21	21	22	21	19	21	20	5	4	3	4	5	3	4	71	61	53	57	65	47	56	2.28	1.63	1.82	1.98	2.42	1.63	2.025	30.69
	Dahonghua	Zizhong	AS1597	-	-	-	8	8	7	7	6	3	4.5	15.5	13.8	11.4	12.8	13.7	11.3	12.5	23	22	24	22	21	23	22	5	4	4	4.1	5	3	4	64	58	63	57	59	57	58	2.22	1.65	2.45	2.12	2.03	2.35	2.19	32.28
	Dahongpao	Zizhong	AS1598	-	-	-	8	8	8	7	6	4	5	14.7	10.2	8.9	11.1	9.2	8	8.6	20	19	21	20	17	18	17.5	5	4	3	4	5	3	4	48	43	46	50	38	48	43	1.66	1.19	1.78	1.8	1.44	1.86	1.65	32.52
	Youmangnanmai	Zizhong	AS1599	-	-	-	8	6	7	7	7	3	5	14.7	12.5	11.4	12.3	14.2	10.3	12.25	20	20	23	21	20	20	20	5	5	3	4.1	6	3	4.5	81	68	55	59	94	52	73	2.95	2.15	1.88	2.18	2.98	1.88	2.43	33.69
	Tianlvchangxiaomai	Deyang	AS1635	-	-	-	9	9	9	8	8	3	5.5	12.1	11	10.3	11.3	11	9.9	10.45	22	22	23	22	20	22	21	5	4	4	4.1	5	3	4	66	60	56	56	71	35	53	1.82	1.75	1.99	1.96	2.19	0.94	1.565	28.31
	Yuweimai	Tongnan	AS1641	-	-	-	9	13	6	8	7	3	5	10.9	10.8	8	10.4	10.1	7.1	8.6	22	22	22	22	20	20	20	5	4	3	4	5	3	4	65	56	45	53	71	49	60	1.92	2.13	1.63	1.95	2.59	1.87	2.23	35.16
	Qinggangmai	Shehong	AS1644	-	-	-	8	10	9	8	7	3	5	13.1	13.1	9.8	11.8	13.2	9.5	11.35	22	21	22	21	21	20	20.5	5	4	3	4	5	3	4	80	57	45	56	69	47	58	2.44	1.56	1.14	1.83	2.44	1.55	1.995	29.99
	Aizihuoshaomai	Zhongjiang	AS1646	-	-	-	7	10	9	7	13	4	8.5	11.6	11.6	10.3	11.4	12.3	8.7	10.5	20	22	24	22	21	22	21.5	5	4	3	4	6	3	4.5	75	70	51	58	86	24	55	2.36	2.5	1.46	2.04	2.99	0.81	1.9	30.14
	Luohanmai	Zhongjiang	AS1647	-	-	-	10	10	12	8	9	4	6.5	11.4	11.6	10.6	11.4	11.3	9.9	10.6	20	22	22	21	19	20	19.5	5	5	3	4.1	5	3	4	74	78	45	58	83	48	65.5	2.09	2.25	1.16	1.89	2.93	1.54	2.235	30.4
	Honghuamai	Jiangjin	AS1651	-	-	-	5	9	8	7	7	3	5	10.6	10.6	8.8	10.6	9.4	7.8	8.6	23	25	25	23	20	23	21.5	5	5	4	4.2	6	4	5	60	70	58	57	79	60	69.5	1.58	1.94	2	1.96	2.36	2.31	2.335	25.5
	Baixiaomai	Dazu	AS1655	-	-	-	8	10	7	7	6	4	5	11.1	11	10	11.1	10.6	8.5	9.55	21	22	23	22	20	22	21	4	4	3	3.9	5	3	4	52	60	50	53	60	48	54	1.47	1.88	1.57	1.83	1.96	1.96	1.96	29.39
	Mianmai	Tongliang	AS1656	-	-	-	7	9	5	7	8	5	6.5	11.1	9.5	8.4	10.3	9.1	8.1	8.6	20	21	23	21	19	23	21	5	4	3	4	4	3	3.5	53	56	46	52	45	53	49	1.6	1.95	1.71	1.89	1.59	2.32	1.955	32.27
	Hefangxiaomai	Hechuan	AS1657	-	-	-	7	7	7	7	7	3	5	12.1	10.4	9.4	10.9	9.4	7.5	8.45	22	20	24	22	19	18	18.5	5	4	4	4.1	5	3	4	89	61	58	60	71	50	60.5	2.73	1.63	1.89	2.07	2.3	1.85	2.075	27.33
	Hongpaideng	Hechuan	AS1658	-	-	-	10	13	4	7	7	4	5.5	9.5	9.8	7.5	9.8	9.4	6.6	8	21	21	20	21	20	19	19.5	6	4	4	4.2	6	3	4.5	73	58	54	57	72	44	58	2.04	1.53	1.83	1.92	2.22	1.12	1.67	27.96
	Baixu	Wenjiang	AS1661	-	-	-	8	8	5	7	10	3	6.5	14	13.5	11	12.4	14.1	11.1	12.6	20	20	20	20	19	20	19.5	4	4	3	3.9	5	3	4	55	57	43	52	66	34	50	2.01	1.85	1.7	1.94	2.37	1.48	1.925	32.4
	Baihuaganmaierzi 1	Guanxian	AS1664	-	-	-	6	9	6	7	7	4	5.5	11.2	11	9.1	10.8	10.8	8.4	9.6	20	20	21	20	18	20	19	5	5	3	4.1	6	3	4.5	60	55	46	53	73	39	56	2.25	2.07	1.66	2	2.53	1.28	1.905	37.68
	Baihuaganmaierzi 2	Guanxian	AS1665	-	-	-	12	13	5	8	12	6	9	13	11.9	9.3	11.4	11.5	9.1	10.3	20	21	20	20	19	20	19.5	5	4	3	4	4	3	3.5	63	51	38	51	55	43	49	2.33	1.62	1.43	1.89	1.92	1.59	1.755	36
	Baihuamai	Dayi	AS1667	-	-	-	6	12	6	7	9	6	7.5	11.3	10.3	9.4	10.8	10.6	8.8	9.7	19	17	20	19	17	20	18.5	4	4	3	3.9	5	3	4	-	37	39	47	52	38	45	-	1.44	1.45	1.76	1.72	1.43	1.575	38.81
	Youmangmai	Xinjin	AS1668	-	-	-	5	8	5	7	9	3	6	14.2	14.2	10.4	12.4	14.5	9.7	12.1	18	18	21	19	18	20	19	5	4	3	4	5	4	4.5	-	55	45	52	55	47	51	-	1.61	1.65	1.85	2.5	1.84	2.17	37.27
	Baihuaguangtou	Pujiang	AS1669	-	-	-	10	11	4	7	9	6	7.5	10.8	9.9	8.2	10.2	8.6	8	8.3	20	19	21	20	16	21	18.5	5	4	3	4	5	3	4	-	43	43	50	52	45	48.5	-	1.27	1.41	1.7	1.83	1.52	1.675	30.1
	Sihonghuaguangtou	Pengxian	AS1670	-	-	-	11	11	4	7	8	4	6	10.3	9.9	7.7	10	10.6	7.8	9.2	24	22	23	22	21	23	22	4	4	3	3.9	5	3	4	-	54	45	52	70	51	60.5	-	1.91	1.62	1.92	3.38	2.05	2.715	32.49
	Pushanmai	Fengdu	AS1672	-	-	-	9	11	4	7	8	3	5.5	11	11.2	8.5	10.7	11.1	8	9.55	19	22	22	21	20	21	20.5	4	4	3	3.9	5	3	4	-	62	41	53	78	53	65.5	-	1.29	1.46	1.72	2.15	2.75	2.45	12.54
	Paidengmai	Fengdu	AS1674	-	-	-	14	11	4	8	7	4	5.5	9.7	9.7	6.8	9.7	9.4	6.3	7.85	22	23	22	22	22	20	21	5	4	4	4.1	5	3	4	65	57	50	55	74	40	57	1.67	1.77	1.83	1.9	2.35	1.36	1.855	27.54
	Siyuehuang	Dianjiang	AS1675	-	-	-	10	12	6	8	8	5	6.5	12.5	12.7	9.3	11.5	12.4	9.5	10.95	23	23	22	22	20	23	21.5	5	5	3	4.1	6	3	4.5	68	81	42	57	75	49	62	2.23	2.89	1.56	2.11	2.91	2	2.455	32.35
	Guangtou	Youyang	AS1676	-	-	-	8	12	4	7	10	5	7.5	10.3	11.1	7.6	10.3	10.3	7.1	8.7	23	21	21	21	20	20	20	5	4	3	4	5	3	4	-	54	54	54	59	47	53	-	1.85	2.04	2.02	2.35	1.6	1.975	29.37
	Luohanmai	Kaixian	AS1679	-	-	-	7	6	4	6	4	4	4	12.7	10.9	10.4	11.4	9	8.4	8.7	20	20	21	20	15	20	17.5	5	4	4	4.1	5	4	4.5	-	50	55	53	42	56	49	-	1.92	2.42	2.13	1.41	2.46	1.935	31.79
	Zangzuxiaomai	Qianning	AS1697	-	-	-	7	7	5	7	7	4	5.5	11.2	12.6	9.8	11.4	13	10	11.5	19	21	24	21	21	23	22	5	4	3	4	5	3	4	-	49	49	52	61	51	56	-	1.24	1.8	1.8	1.87	1.97	1.92	26.8
	Sanyueheshangxiaomai	Nanchong	AS1698	-	-	-	7	14	5	7	10	4	7	11.2	11.7	8.1	10.7	12.2	7.9	10.05	19	19	20	20	19	20	19.5	5	5	4	4.2	6	3	4.5	68	62	46	55	75	47	61	2.46	2.45	1.94	2.17	2.96	1.97	2.465	39.1
	Danaokexiaomai	Nanchong	AS1699	-	-	-	6	5	7	7	7	3	5	10.3	10.5	8	10.3	11	7.6	9.3	22	21	24	22	21	23	22	5	5	4	4.2	6	4	5	83	70	56	60	89	60	74.5	2.6	2.11	1.84	2.11	2.71	2.14	2.425	29.89
	Luoxiamai	Langzhong	AS1701	-	-	-	9	10	5	7	14	4	9	11.9	11.4	9.2	11.1	13.1	8.6	10.85	21	20	20	20	21	21	21	5	5	4	4.2	6	3	4.5	70	67	50	57	77	49	63	2.52	2.4	1.89	2.16	3.02	2.04	2.53	39.37
	Bailanmai	Yingshan	AS1702	-	-	-	6	10	6	7	11	4	7.5	11.9	11.6	9	11	13.4	9.3	11.35	21	22	23	22	22	22	22	4	4	3	3.9	5	3	4	64	58	40	53	80	49	64.5	2.29	1.78	1.58	1.95	3.22	2.1	2.66	39.03
	Sanyuehuang	Tongjiang	AS661571	ZM007757	-	-	8	7	6	7	6	3	4.5	13.7	12	10.2	11.7	12.1	9.2	10.65	24	20	22	22	22	22	22	4	5	3	4	5	3	4	73	70	45	57	64	44	54	2.53	2.15	1.48	2.02	1.98	1.62	1.8	32.64
	Hongxumai	Guangan	AS661602	ZM008008	-	-	11	6	7	7	7	5	6	10.2	9.4	8.2	10	9.3	7.5	8.4	24	20	22	22	21	22	21.5	3	4	3	3.8	4	3	3.5	46	51	41	49	59	27	43	1.63	1.62	0.83	1.63	2.15	0.74	1.445	36.16
	Baikejiang	Xiushan	AS661626	ZM008244	-	-	11	8	4	7	6	4	5	17.8	14.9	14.1	14.1	17.3	14.7	16	27	22	23	23	25	23	24	4	4	3	3.9	5	4	4.5	73	72	53	58	84	58	71	1.9	2.18	1.46	1.92	2.51	1.76	2.135	25.39
	Huangmaizi	Changning	AS661583	ZM007813	-	-	8	8	5	7	8	2	5	11.4	12.1	9.3	11.2	11.8	8.4	10.1	21	22	23	22	22	23	22.5	4	4	3	3.9	5	3	4	77	61	48	56	79	41	60	2.79	1.83	1.66	2.05	2.63	1.27	1.95	32.06
	Baimaier	Qianwei	AS661655	ZM008569	-	-	7	8	5	7	8	2	5	14.4	13.5	11.7	12.6	14.3	10.7	12.5	20	20	23	21	20	20	20	6	4	3	4.1	5	3	4	84	72	63	62	81	44	62.5	2.96	2.25	2.43	2.33	3.09	1.92	2.505	33.77
	Yicuomao	Xichong	AS661642	ZM008424	-	-	6	8	5	7	9	2	5.5	13.3	12.8	-	12.1	12.9	10.1	11.5	22	21	-	22	22	21	21.5	6	4	-	4.1	6	4	5	59	65	44	54	74	52	63	2.1	2.08	1.45	1.93	2.85	1.77	2.31	34.23
	Yuweimai	Dazu	AS661615	ZM008139	-	-	17	12	7	8	10	4	7	13.8	12	9.9	11.7	11.7	9.6	10.65	23	20	21	21	20	21	20.5	4	4	3	3.9	5	3	4	64	45	41	51	68	46	57	1.96	1.19	1.4	1.75	2.13	1.2	1.665	27.13
	Huayangxiaomai	Shuangliu	AS661617	ZM008181	-	-	8	12	5	7	7	4	5.5	12.2	12.3	9.7	11.5	12.7	10.7	11.7	23	25	23	23	22	24	23	5	4	3	4	5	3	4	-	60	53	55	46	54	50	-	1.51	1.8	1.87	1.6	1.78	1.69	28.51
	Zaohuangmai	Naxi	AS661593	ZM007878	-	-	17	9	6	8	10	5	7.5	12.5	10.5	8.3	10.7	10.1	8.4	9.25	19	16	20	19	15	18	16.5	5	5	3	4.1	5	3	4	54	52	45	51	62	48	55	1.63	1.34	1.47	1.74	1.99	1.42	1.705	28.93
	Yuzuiweimai	Luxian	AS661584	ZM007826	-	-	12	7	4	7	10	3	6.5	9.6	8.3	7.8	9.6	9.5	6.8	8.15	20	19	20	20	20	20	20	4	4	4	4	5	3	4	76	51	47	55	71	48	59.5	2.7	1.77	1.97	2.1	2.95	2.01	2.48	36.81
	Hongmangmaizi	Yiguo	AS661634	ZM008348	-	-	14	9	5	8	12	-	12	13	12.4	9.8	11.6	13.1	10	11.55	20	19	17	19	20	19	19.5	4	4	4	4	5	3	4	61	59	43	53	69	45	57	1.46	1.75	1.28	1.74	2.1	1.41	1.755	25.83
	Lushanmai	Jiangyou	AS661605	ZM008053	-	-	16	7	6	8	6	-	6	13.2	10.6	10.5	11.4	10.3	-	10.3	26	21	25	23	21	-	21	4	4	3	3.9	4	-	4	68	51	50	54	47	-	47	1.66	1.38	1.62	1.79	1.33	-	1.33	23.95
	Baikexuxusanyuehuang	Liangping	AS661658	ZM008588	-	-	10	10	5	7	15	4	9.5	12.1	8.7	8.3	10.2	12.1	9.1	10.6	22	19	-	21	22	22	22	4	4	-	3.9	4	3	3.5	60	32	31	47	62	39	50.5	1.87	0.75	1.22	1.63	2.06	1.22	1.64	29.98
	Hechuanmai	Hechuan	AS661616	ZM008155	-	-	19	7	5	8	9	5	7	13.6	11.3	10.1	11.5	11.9	9.2	10.55	23	18	21	21	19	20	19.5	5	4	4	4.1	6	3	4.5	75	50	55	56	64	40	52	2.02	1.46	1.93	1.93	2.31	1.19	1.75	25.9
	Zaodongmai	Nanchong	AS661637	ZM008370	-	-	8	9	5	7	10	4	7	12.5	9.8	9.7	10.9	10.9	8.6	9.75	19	19	19	19	17	18	17.5	5	4	4	4.1	6	3	4.5	81	52	53	57	77	46	61.5	3.17	1.81	2.17	2.23	3.29	1.88	2.585	36.47
	Wuyangmai	Yibin	AS661582	ZM007805	-	-	8	8	8	7	7	3	5	13.8	11.4	11.2	11.9	12.7	9.2	10.95	23	21	23	22	21	22	21.5	5	4	4	4.1	5	3	4	62	50	58	55	46	53	49.5	1.6	1.25	1.49	1.73	1.17	1.25	1.21	28
	Youtiaomai	Luxian	AS661586	ZM007838	-	-	10	14	8	8	12	6	9	10.5	12	9.2	11	10.8	8.9	9.85	20	22	21	21	18	20	19	5	5	4	4.2	6	3	4.5	72	80	44	58	80	46	63	1.67	2.72	1.2	1.91	2.57	1.49	2.03	26.6
	Tuotuomai	Suining	AS661609	ZM008074	-	-	11	7	6	7	11	5	8	12	9.9	9.7	10.8	10.5	9.1	9.8	20	18	22	20	17	21	19	4	4	4	4	5	3	4	-	49	53	53	60	45	52.5	-	1.43	1.92	1.88	2.2	1.77	1.985	23.42
	Guangguangtou	Xinjin	AS661620	ZM008190	-	-	13	10	5	8	15	6	10.5	13.6	11.2	9.7	11.4	13.7	9.5	11.6	23	19	22	21	23	22	22.5	4	4	3	3.9	4	3	3.5	46	51	46	50	66	44	55	1.28	1.5	1.4	1.7	2.15	1.31	1.73	24.57
	Ranriwumangmai	Shiqu	AS661778	ZM011729	-	-	-	8	15	8	14	5	9.5	-	10.5	11.5	11.6	15.2	10.6	12.9	-	19	22	21	23	19	21	-	3	2	3.7	4	2	3	-	21	24	41	32	28	30	-	0.3	0.48	1.21	0.46	0.89	0.675	-
	Gaoshanzaoshuxiaomai	Xinlong	AS661775	ZM011713	-	-	11	9	4	7	13	4	8.5	15.9	12.8	11.2	12.5	18.1	11	14.55	25	21	20	22	24	21	22.5	4	3	2	3.7	4	3	3.5	28	37	31	43	50	30	40	0.65	0.67	0.79	1.32	1.28	1.25	1.265	23.36
	Yupi	Decang	AS661599	ZM007976	-	-	8	4	4	6	5	4	4.5	13.2	10.2	9.5	11	11.3	10	10.65	20	16	19	19	16	19	17.5	4	2	3	3.7	4	4	4	34	20	41	43	38	54	46	0.6	0.41	1.6	1.46	1.4	2.22	1.81	22.83
	Zhaonixiaomai	Yajiang	AS661777	ZM011720	-	-	-	13	9	8	11	4	7.5	-	12.5	10.6	11.9	16.2	11.3	13.75	-	26	23	23	28	21	24.5	-	4	3	4	4	3	3.5	34	45	27	44	37	19	28	0.99	0.96	1.31	1.54	1.52	0.61	1.065	27.03
	Huanghuaxiaomai	Qionglai	AS661619	ZM008186	-	-	12	8	4	7	9	5	7	11.7	11	8.7	10.8	12.9	7.9	10.4	22	21	22	21	23	21	22	4	4	3	3.9	4	2	3	52	55	29	48	62	32	47	1.09	1.81	0.8	1.57	1.79	1.03	1.41	20.69
	Baiyuxiaomai	Baiyu	AS661768	ZM011593	-	-	13	11	6	8	14	3	8.5	-	13.6	13.5	13.2	18.7	12.7	15.7	-	25	24	23	28	21	24.5	-	4	4	4.1	4	3	3.5	57	42	37	49	53	20	36.5	1.39	1.05	1.19	1.59	1.09	0.58	0.835	24.37
Cultivars	Chuanmai 28	Sichuan Academy of Agricultural Sciences	-	-	[(Wanya 2 / 2874) // (Gaojiasuo / 2874) ] /// Mianyang 19	1997	8	7	6	7	7	3	5	10	9.9	-	10.4	10.6	7.6	9.1	17	19	-	19	18	19	18.5	4	4	-	3.9	5	4	4.5	43	40	22	44	51	44	47.5	1.56	1.49	0.98	1.64	2.21	2.3	2.255	31.34
	Chuanmai 29	Sichuan Academy of Agricultural Sciences	-	-	(Tai 2874 / 7781-1-2) // (K4 / 305)	1997	7	6	4	6	8	3	5.5	12	11.6	11.7	11.8	12.1	9	10.55	20	20	23	21	20	21	20.5	4	4	3	3.9	5	3	4	40	43	55	50	56	51	53.5	1.52	1.86	2.78	2.12	2.09	2.73	2.41	34.53
	Mianyang 27	Mianyang Academy of Agricultural Sciences	-	-	81-5 / 81-24	1997	8	6	3	6	7	2	4.5	14.1	12.8	11.1	12.2	13.1	10.5	11.8	19	19	19	19	19	20	19.5	5	5	3	4.1	5	4	4.5	-	54	46	52	59	44	51.5	-	1.85	2.55	2.15	2.35	2.34	2.345	28.26
	Mianyang 28	Mianyang Academy of Agricultural Sciences	-	-	T79350-1-4 / Mianyang 11	1997	8	4	3	6	5	2	3.5	12.8	13	11.9	12.3	12.3	11.5	11.9	19	18	23	20	20	22	21	5	5	4	4.2	4	4	4	-	58	46	53	52	53	52.5	-	1.85	1.97	2	1.8	2.72	2.26	23
	Chuanmai 30	Sichuan Academy of Agricultural Sciences	-	-	03FR1349-1/54789//Chuannong 27	1998	7	7	5	7	6	2	4	14.2	13.4	-	12.6	13	10.8	11.9	21	21	-	21	19	19	19	5	4	-	4	5	4	4.5	62	76	44	56	66	64	65	2.18	2.37	1.82	2.08	2.71	3.37	3.04	37.78
	Chuanyu 14	Chengdu institute of biology, Chinese Academy of Sciences	-	-	9902 / 21646	1998	7	3	5	6	5	3	4	13.5	10.2	10	11.2	10.7	11.1	10.9	21	17	20	20	18	22	20	6	5	3	4.2	5	4	4.5	78	54	35	53	61	58	59.5	2.19	1.37	1.4	1.82	2.46	2.8	2.63	29.26
	Mianyang 26	Mianyang Academy of Agricultural Sciences	-	-	Mianyang81-5 / Chuanyu81-24	1998	7	5	4	6	5	3	4	12.8	11.6	11.3	11.8	11	9.1	10.05	19	18	23	20	18	21	19.5	5	4	3	4	4	3	3.5	-	40	50	50	48	42	45	-	1.09	2.15	1.85	1.43	2.21	1.82	23.12
	Panmai 6	Panzhihua Academy of Agricultural Sciences	-	-	12632 / Xingmai18	1998	6	7	9	7	7	5	6	10.4	9.5	11.5	11	10.1	8.9	9.5	19	18	21	20	19	19	19	5	4	3	4	5	3	4	34	25	53	46	55	47	51	0.77	0.59	2.05	1.62	2.2	1.97	2.085	16.57
	Mianyang 29	Mianyang Academy of Agricultural Sciences	-	-	Mianyang11 / 95-3	1999	8	7	4	7	8	2	5	13.3	12.7	13.1	12.7	12.3	10.4	11.35	21	22	26	22	22	24	23	6	5	4	4.3	4	4	4	53	50	51	52	53	60	56.5	2.13	1.82	2.49	2.14	2.44	2.83	2.635	37.15
	Panmai 7	Panzhihua Academy of Agricultural Sciences	-	-	Xingyuan 1 / Mianyang 15	1999	7	4	6	6	5	4	4.5	13.1	12.2	13.4	12.6	12	10	11	23	21	24	22	22	24	23	5	4	4	4.1	5	3	4	37	29	62	49	69	60	64.5	0.9	0.52	2.53	1.75	2.83	2.61	2.72	25.79
	Chuanmai 107	Sichuan Academy of Agricultural Sciences	-	-	246 / 80-28-7	2000	6	8	4	6	6	3	4.5	10.2	10.5	-	10.6	10.6	7.2	8.9	20	21	-	21	21	21	21	4	4	-	3.9	5	4	4.5	58	70	55	56	60	49	54.5	2.81	3.33	2.8	2.57	2.67	2.27	2.47	45.24
	Chuannong 7	Sichuan Agricultural University	-	-	Mianyang11 / 84-2014	2000	9	4	4	6	7	4	5.5	11.9	9.8	10.2	10.9	10.1	9.4	9.75	21	19	22	21	20	20	20	5	3	3	3.9	4	3	3.5	53	44	48	51	47	50	48.5	2.31	1.84	2.41	2.16	2.47	2.59	2.53	42.29
	Chuanmai 32	Sichuan Academy of Agricultural Sciences	-	-	1900"S" / Ning8349 // 1900	2001	7	7	6	7	8	3	5.5	13.6	12.6	11.3	12.2	13	10.3	11.65	20	20	20	20	20	19	19.5	4	4	3	3.9	4	3	3.5	51	47	30	47	48	39	43.5	1.91	2.24	1.52	1.94	2.39	2.43	2.41	37.51
	Chuannong 11	Sichuan Agricultural University	-	-	78-5038 / 85-D·H·5075	2001	11	4	3	6	9	4	6.5	12.2	8.9	8.6	10.3	11.5	9.4	10.45	19	16	17	18	17	21	19	5	4	3	4	5	4	4.5	47	41	15	43	54	45	49.5	1.63	1.5	0.4	1.51	2.47	2.35	2.41	34.76
	Miannong 7	SouthWest University of Science and Technology	-	-	85-42 / Bamai18	2001	6	7	6	7	7	4	5.5	13.3	12.2	13.8	12.7	12.9	9.6	11.25	21	20	22	21	19	20	19.5	5	4	4	4.1	4	3	3.5	61	47	68	56	-	41	41	3.02	2.41	4.01	2.74	-	2.63	2.63	47.58
	Chuanfu 5	Sichuan Academy of Agricultural Sciences	-	-	Mianyang 88-33 / 88-11525	2002	6	5	6	6	7	2	4.5	10.9	10.6	9.4	10.8	10.9	9.2	10.05	20	21	-	21	20	19	19.5	4	4	-	3.9	5	5	5	36	47	36	46	33	49	41	1.52	1.76	1.72	1.85	1.46	2.84	2.15	34.83
	Chuanmai 33	Sichuan Academy of Agricultural Sciences	-	-	2469 / 80-28-7	2002	6	6	4	6	7	3	5	9.6	9	-	10	10.3	6.9	8.6	19	19	-	20	21	22	21.5	4	5	-	4	5	3	4	48	46	-	50	63	48	55.5	1.63	2	-	1.98	2.75	2.42	2.585	38.26
	Chuanmai 35	Sichuan Academy of Agricultural Sciences	-	-	SW1862 / 2469	2002	6	3	3	6	6	3	4.5	11.8	11	-	11.2	10.7	7.7	9.2	21	21	-	21	21	22	21.5	4	4	-	3.9	5	3	4	40	65	-	52	55	41	48	1.03	2.29	-	1.91	2.35	1.49	1.92	30.7
	Chuanmai 36	Sichuan Academy of Agricultural Sciences	-	-	Milan / SW5193	2002	6	4	4	6	4	3	3.5	16.6	15.9	-	13.9	15.2	13.9	14.55	23	23	-	22	20	22	21	5	4	-	4	6	4	5	58	67	-	55	63	68	65.5	1.53	2.87	-	2.14	3.15	4.06	3.605	29.52
	Chuannong 12	Sichuan Agricultural University	-	-	91S-23 / A302	2002	9	4	2	6	7	4	5.5	10.9	8.5	-	10.3	11	9.5	10.25	21	17	-	20	21	21	21	5	4	-	4	5	3	4	59	52	74	58	60	50	55	2.18	2.43	1.79	2.08	2.75	2.18	2.465	38.23
	Chuannong 16	Sichuan Agricultural University	-	-	Chuanyu12 / 87-429	2002	10	4	2	6	11	4	7.5	11	9.2	-	10.5	11.1	8.8	9.95	20	19	-	20	19	20	19.5	5	4	-	4	5	3	4	52	45	46	50	55	45	50	2.1	1.78	2.33	2.09	2.56	2.07	2.315	37.63
	Chuannong 17	Sichuan Agricultural University	-	-	91S-23 / A302	2002	8	4	3	6	5	4	4.5	10.5	10.7	8.4	10.5	10.4	8.8	9.6	22	19	19	20	19	22	20.5	4	5	3	4	5	3	4	50	45	33	48	48	44	46	2.06	2.21	1.47	1.95	2.27	1.89	2.08	43.16
	Chuanyu 16	Chengdu institute of biology, Chinese Academy of Sciences	-	-	(30020 / 8619-10) // Jinmai30	2002	8	4	5	6	6	3	4.5	14.5	12.9	12.4	12.7	11.5	11	11.25	24	23	26	23	22	23	22.5	5	4	4	4.1	4	4	4	70	58	61	58	52	56	54	2.9	2.53	3.08	2.52	2.75	3.01	2.88	43.64
	Mianyang 31	Mianyang Academy of Agricultural Sciences	-	-	Mianyang91-310 / Chuanzhi89-076	2002	7	7	7	7	9	4	6.5	11.2	12	11	11.6	13.2	9.9	11.55	20	21	23	21	22	22	22	5	5	4	4.2	5	4	4.5	-	57	50	54	73	60	66.5	-	2.1	2.47	2.19	3.69	3.18	3.435	34.34
	Chuanmai 37	Sichuan Academy of Agricultural Sciences	-	-	88Fan / 88-309	2003	4	5	4	6	7	2	4.5	14.4	12.3	13.8	12.9	13	9.4	11.2	22	22	22	22	20	22	21	5	4	5	4.2	5	4	4.5	73	58	48	55	64	45	54.5	2.37	3.13	1.8	2.23	2.86	2.19	2.525	30.67
	Chuanmai 38	Sichuan Academy of Agricultural Sciences	-	-	Syn-CD769 / SW89-3243 // Chuan6415	2003	10	5	6	7	7	3	5	11.8	10.1	9.8	10.9	11.5	8.3	9.9	19	19	19	19	17	19	18	5	4	3	4	5	3	4	50	44	38	48	41	39	40	1.76	1.39	1.72	1.83	1.42	1.86	1.64	38.17
	Chuanmai 39	Sichuan Academy of Agricultural Sciences	-	-	Mo444 / 90-7	2003	9	6	6	7	9	4	6.5	14.5	11.7	10.8	11.9	13.9	8.5	11.2	20	20	22	21	20	20	20	5	5	4	4.2	5	3	4	63	54	43	53	71	42	56.5	2.72	3.03	2.3	2.39	3.48	2.05	2.765	43.47
	Chuanmai 41	Sichuan Academy of Agricultural Sciences	-	-	91T4135 / 88Fan8	2003	6	6	4	6	11	5	8	13.4	12.2	-	12	13.3	10.9	12.1	18	19	-	20	19	20	19.5	4	4	-	3.9	5	4	4.5	37	41	33	45	46	49	47.5	1.52	1.36	1.77	1.8	2.26	2.8	2.53	39.18
	Chuanmai 42	Sichuan Academy of Agricultural Sciences	-	-	SynCD768 / SW3243 // Chuan6415	2003	10	6	5	7	9	3	6	14.6	12	11.1	12.1	13.7	10.4	12.05	19	18	17	19	20	19	19.5	5	4	3	4	5	3	4	45	35	27	44	54	42	48	1.91	1.27	1.28	1.73	3.03	2.21	2.62	38.98
	Chuannong 10	Sichuan Agricultural University	-	-	78-5038 / 85-D.H.5015	2003	8	4	2	6	12	4	8	12.4	9.6	-	11	12.1	10	11.05	19	17	-	19	20	20	20	5	4	-	4	5	4	4.5	31	46	25	44	53	47	50	1.21	1.71	1.07	1.64	2.47	2.51	2.49	32.89
	Chuannong 18	Sichuan Agricultural University	-	-	R164-1 / A302-1	2003	6	4	2	6	7	4	5.5	11.6	11.7	-	11.4	11.7	9.9	10.8	22	19	-	21	20	22	21	5	4	-	4	5	4	4.5	52	55	-	52	61	51	56	2.3	2.88	-	2.3	3.27	2.35	2.81	49.02
	Chuannong 19	Sichuan Agricultural University	-	-	Qian 1104A/R935	2003	7	4	3	6	8	7	7.5	14.6	10.9	-	12	13.9	11.3	12.6	22	18	-	21	21	22	21.5	5	5	-	4.1	5	4	4.5	62	54	-	54	61	51	56	2.82	2.64	-	2.36	3.24	1.99	2.615	45.04
	Chuanyu 18	Chengdu institute of biology, Chinese Academy of Sciences	-	-	Chuanyu 5 / Mo460 // 94F2-4	2003	6	5	3	6	9	2	5.5	12.4	11.4	10.1	11.4	13.2	8.5	10.85	20	19	20	20	21	19	20	5	4	4	4.1	4	3	3.5	52	51	44	51	59	42	50.5	3.14	2.54	2.12	2.33	3.18	2.01	2.595	50.33
	Chuanyu 19	Chengdu institute of biology, Chinese Academy of Sciences	-	-	(Chuanyu 5 / Mo460) / Mianyang 26	2003	6	5	5	6	6	2	4	10.6	9.8	10.1	10.7	12	8.4	10.2	20	19	21	20	21	21	21	5	4	3	4	4	3	3.5	64	57	46	54	67	50	58.5	3.13	2.61	2.37	2.4	3.54	2.57	3.055	47.04
	Mianyang 30	Mianyang Academy of Agricultural Sciences	-	-	Mianyang01821 / 83-13028 // Mianyang0552014	2003	7	3	6	6	7	3	5	12.9	11.6	11.5	11.9	13	8.7	10.85	20	20	23	21	21	22	21.5	5	5	3	4.1	4	3	3.5	-	35	46	48	35	45	40	0.56	0.88	2.03	1.63	1.01	2.07	1.54	24.46
	Mianyang 33	Mianyang Academy of Agricultural Sciences	-	-	1294 / Mianyang86-5	2003	10	4	6	7	8	3	5.5	11.4	9.8	11	11.1	11.2	9	10.1	20	18	23	20	21	21	21	5	5	4	4.2	5	4	4.5	51	49	57	53	62	52	57	1.67	1.43	2.87	2.1	2.65	2.44	2.545	30.73
	Mianyang 35	Mianyang Academy of Agricultural Sciences	-	-	05363-8-1 / Mianyou 2	2003	5	6	4	6	6	2	4	13.7	12.5	11.7	12.3	13.4	10.7	12.05	23	24	26	23	24	25	24.5	6	4	4	4.2	5	4	4.5	86	71	56	61	78	62	70	4.27	3.46	2.43	2.73	3.87	3.23	3.55	46.8
	Neimai 8	Neijiang Academy of Agricultural Sciences	-	-	Mianyang26 / 92R178	2003	5	4	6	6	7	3	5	11.3	9.6	12.9	11.6	11.3	9.2	10.25	19	18	23	20	20	21	20.5	5	4	5	4.2	5	4	4.5	61	58	67	57	-	59	59	2.1	2.03	3.19	2.34	-	2.58	2.58	33.23
	Rongmai 2	Chengdu Academy of Agricultural and Forestry Sciences	-	-	53283 / 90M776	2003	4	5	6	6	5	4	4.5	12.2	12.4	12	12.1	13.7	11.4	12.55	21	23	24	22	21	24	22.5	5	4	4	4.1	5	4	4.5	58	50	58	54	64	41	52.5	1.74	1.68	2.27	2	2.3	1.2	1.75	29.37
	Xichang 18	Xichang Academy of Agricultural Sciences	-	-	(5595 / Zhong7605) /// ((76-4 / Xin76-6) // 301)	2003	8	6	6	7	8	5	6.5	14	12.5	12.2	12.5	13.5	13.4	13.45	20	19	21	20	20	24	22	5	4	3	4	4	4	4	56	51	37	50	38	55	46.5	2.54	2.51	2.04	2.21	1.77	3.25	2.51	41.76
	Xifu 12	Xichang Academy of Agricultural Sciences	-	-	85γ×876 / 85γ-118	2003	8	5	6	7	4	4	4	15.4	13.2	15.9	13.9	14.3	13.5	13.9	22	20	26	22	19	24	21.5	6	5	4	4.3	5	5	5	83	70	57	60	74	67	70.5	3.61	2.69	2.76	2.58	3.8	3.11	3.455	42.85
	Xikemai 1	SouthWest University of Science and Technology	-	-	Mianyang88-304 / Mo-212	2003	7	5	4	6	4	3	3.5	12.7	12.4	12	12.2	9.7	9.8	9.75	20	20	22	21	17	21	19	5	4	4	4.1	4	3	3.5	52	60	62	55	57	36	46.5	2.02	2.19	3.17	2.35	2.57	1.33	1.95	35.2
	Chuanmai 43	Sichuan Academy of Agricultural Sciences	-	-	SynCD768 / SW3243 // Chuan6415	2004	8	8	5	7	9	4	6.5	11.6	10.6	10.9	11.3	12.2	9.5	10.85	18	18	20	19	19	19	19	4	4	3	3.9	5	3	4	43	43	38	47	38	35	36.5	1.81	1.78	1.69	1.89	1.59	1.51	1.55	35.97
	Chuanmai 44	Sichuan Academy of Agricultural Sciences	-	-	96Xia440 / Guinong21	2004	7	8	7	7	7	3	5	13.1	12	10	11.6	11.6	10.8	11.2	20	21	22	21	20	22	21	5	5	3	4.1	5	3	4	53	69	32	51	61	49	55	1.99	3.66	1.74	2.24	2.74	2.77	2.755	42.92
	Chuannong 21	Sichuan Agricultural University	-	-	R841/Qianhui 3	2004	8	4	3	6	6	5	5.5	12.7	8.7	10.8	11	11.3	10.6	10.95	21	17	20	20	19	21	20	5	4	3	4	5	3	4	63	50	48	53	62	48	55	2.97	2.43	2.37	2.35	2.8	2.3	2.55	46.77
	Liangmai 2	Sichuan Agricultural University	-	-	Mianyang 26 /// ( 10-A/88-1643// Chuanyu 12 )	2004	5	3	3	6	4	6	5	13	11.9	10.2	11.6	11.4	12.5	11.95	19	19	19	19	17	21	19	5	5	3	4.1	5	4	4.5	-	58	38	52	50	58	54	-	2.84	2.15	2.3	2.65	3.01	2.83	41.87
	Mianmai 37	Mianyang Academy of Agricultural Sciences	-	-	96EW37 / Mianyang90-100	2004	7	6	7	7	6	2	4	14	11.8	12.1	12.3	12.3	9.9	11.1	20	19	21	20	19	18	18.5	5	4	4	4.1	5	3	4	-	38	53	51	52	40	46	-	1.31	2.54	2.01	1.76	1.49	1.625	36.28
	Mianmai 38	Mianyang Academy of Agricultural Sciences	-	-	07146-12-1 / Guinong19-4	2004	7	6	8	7	9	4	6.5	9.4	9.6	9.1	10.2	11.2	7.6	9.4	21	21	22	21	22	21	21.5	5	4	3	4	4	3	3.5	-	44	39	49	51	35	43	-	2.02	1.94	2.03	2.39	1.73	2.06	41.1
	Neimai 9	Neijiang Academy of Agricultural Sciences	-	-	Mianyang26 / 92R178	2004	6	4	6	6	6	3	4.5	12.7	10	13.2	11.9	11.1	11.5	11.3	19	16	21	19	18	19	18.5	5	4	4	4.1	5	4	4.5	29	39	48	47	49	50	49.5	0.78	1.51	2.37	1.85	2.06	1.93	1.995	29.15
	Xichang 19	Xichang Academy of Agricultural Sciences	-	-	1712 / 1761	2004	8	7	4	7	8	4	6	14	12.6	10.9	12.1	12.6	10.8	11.7	20	19	21	20	20	20	20	6	4	4	4.2	5	4	4.5	66	63	56	57	68	58	63	2.99	4.11	3.36	2.86	3.13	3.29	3.21	42.9
	Xifu 13	Xichang Academy of Agricultural Sciences	-	-	85γ-876 / 85γ-118	2004	7	6	6	7	9	3	6	17.1	12.6	15.3	13.8	15.7	13.5	14.6	22	21	24	22	22	23	22.5	7	5	4	4.3	6	5	5.5	56	67	73	59	80	68	74	2.66	3.07	3.41	2.65	4.12	3	3.56	43.89
	Xingmai 2	Neijiang Academy of Agricultural Sciences	-	-	Mianyang 26 / 92R178	2004	4	5	8	6	7	4	5.5	11.6	10.6	11.8	11.5	11.2	10.5	10.85	19	20	21	20	19	22	20.5	5	4	4	4.1	5	4	4.5	52	51	52	52	-	56	56	2.03	1.64	2.66	2.14	-	2.25	2.25	37.81
	Chuanmai 45	Sichuan Academy of Agricultural Sciences	-	-	GH430 / SW1862	2005	5	7	7	7	7	4	5.5	12.4	11.8	12.1	12	13.1	9.4	11.25	18	19	22	20	19	20	19.5	5	4	3	4	5	3	4	49	44	47	50	55	45	50	2.37	2.24	2.72	2.3	2.8	2.91	2.855	47.78
	Chuanmai 46	Sichuan Academy of Agricultural Sciences	-	-	Ta193-6280 / 96-5429	2005	3	6	5	6	4	3	3.5	12.7	12.4	11.6	12.1	12.6	10.1	11.35	19	21	21	20	19	20	19.5	5	5	4	4.2	5	4	4.5	75	70	55	59	66	49	57.5	4.21	3.66	2.89	2.87	3.71	2.74	3.225	55.93
	Chuanmai 47	Sichuan Academy of Agricultural Sciences	-	-	Syn-CD786 / Mianyang26 // Mianyang26	2005	7	6	7	7	7	3	5	12.6	12.3	11.9	12.1	12.6	9.9	11.25	18	21	22	20	18	20	19	5	4	4	4.1	5	3	4	52	50	42	50	41	40	40.5	2	2.24	2.05	2.08	2.06	2.03	2.045	39.01
	Chuannong 22	Sichuan Agricultural University	-	-	R164 / 86-104	2005	8	3	5	6	7	5	6	13	10.5	10.6	11.4	11.7	9.1	10.4	22	19	25	22	22	24	23	5	4	3	4	5	3	4	57	53	52	53	70	43	56.5	1.75	2.19	2.2	2.07	2.84	1.77	2.305	34.42
	Chuannong 23	Sichuan Agricultural University	-	-	R1685 / MY26	2005	10	3	4	6	8	4	6	12.3	9.7	10	10.9	11.6	9.7	10.65	21	18	21	20	20	23	21.5	4	4	3	3.9	5	3	4	42	47	37	48	40	47	43.5	1.46	1.72	1.94	1.89	1.63	2.52	2.075	30.45
	Kechengmai 1	Chengdu institute of biology, Chinese Academy of Sciences	-	-	Guinong 22 / Chuanyu 12	2005	5	3	4	6	8	2	5	13.2	10.6	10.9	11.5	13.2	10.1	11.65	21	20	22	21	23	23	23	6	5	3	4.2	6	4	5	87	53	43	56	75	66	70.5	3.15	2.16	2.04	2.25	3.54	3.18	3.36	32.86
	Liangmai 3	Sichuan Agricultural University	-	-	N711 / N301-1-1	2005	8	5	4	6	9	4	6.5	10.7	10.6	9.4	10.7	11.1	10.1	10.6	20	18	21	20	20	22	21	4	4	3	3.9	4	4	4	52	56	52	53	54	56	55	2.53	2.85	2.45	2.36	2.89	2.75	2.82	46.75
	Mianmai 39	Mianyang Academy of Agricultural Sciences	-	-	Mianyang96-78 / Guinong21-1	2005	4	4	6	6	6	3	4.5	13.9	12.6	9.6	11.7	12.2	9.6	10.9	20	18	20	20	20	20	20	5	5	3	4.1	4	3	3.5	65	45	36	50	44	43	43.5	2.63	1.79	2.09	2.12	2.43	2.16	2.295	44.13
	Mianmai 40	Mianyang Academy of Agricultural Sciences	-	-	Mianyang01821 / Guinong19-4	2005	7	4	5	6	10	2	6	10.4	8.8	9.1	10.2	10.2	7.9	9.05	20	17	21	20	20	19	19.5	4	5	3	4	5	3	4	58	62	36	52	60	43	51.5	3.01	2.75	2.02	2.32	3.01	2.32	2.665	48.67
	Xikemai 2	SouthWest University of Science and Technology	-	-	Chuanyu 11 / Mo444	2005	9	6	5	7	8	5	6.5	13.9	12.9	10.6	12.1	13.4	10.8	12.1	22	21	21	21	21	20	20.5	5	4	4	4.1	5	4	4.5	61	64	52	55	67	37	52	3.09	3.29	2.86	2.62	3.49	1.74	2.615	46.01
	Changmai 26	Xichang Academy of Agricultural Sciences	-	-	3461 / Xichang 16	2006	7	5	5	6	6	2	4	13.8	11.5	11.5	12	13.2	9.8	11.5	20	17	20	19	19	20	19.5	5	5	4	4.2	5	4	4.5	77	54	50	56	68	49	58.5	3.48	3.55	2.96	2.75	2.99	3.04	3.015	41.43
	Chuanmai 48	Sichuan Academy of Agricultural Sciences	-	-	SW8188 / SW8688	2006	6	5	6	6	4	3	3.5	11.2	11	-	11.1	9.9	9.6	9.75	20	20	-	21	17	22	19.5	5	4	-	4	5	3	4	68	53	55	55	47	48	47.5	3.63	3.08	1.22	2.28	2.58	2.69	2.635	50
	Chuanmai 49	Sichuan Academy of Agricultural Sciences	-	-	Guinong 21 / Shenghe 3295	2006	3	6	4	6	6	4	5	10.2	11.2	-	10.8	12.6	9.6	11.1	18	23	-	21	21	23	22	4	4	-	3.9	5	4	4.5	44	61	76	57	71	61	66	1.09	1.67	3.53	2.2	2.83	2.8	2.815	27.65
	Chuanyu 20	Chengdu institute of biology, Chinese Academy of Sciences	-	-	SW3243 // 35050 / 21530	2006	4	3	4	6	5	2	3.5	12.6	12.3	10.4	11.7	12.8	10.4	11.6	22	20	20	21	21	21	21	5	4	3	4	4	4	4	62	57	34	51	64	51	57.5	3.29	2.83	1.74	2.31	3.92	2.7	3.31	52.58
	Mianmai 41	Mianyang Academy of Agricultural Sciences	-	-	Mianyang01821 / 90Zhong165 // Guinong19-4	2006	6	4	3	6	8	3	5.5	11.4	10.5	9.4	10.8	12	8.6	10.3	20	19	21	20	21	19	20	4	5	3	4	5	3	4	47	61	35	50	46	41	43.5	2.12	2.75	1.8	2.13	2.3	2.22	2.26	45.45
	Mianmai 42	Mianyang Academy of Agricultural Sciences	-	-	Mianyang96-5 / Guinong21-1	2006	11	8	5	7	7	2	4.5	13	10.9	9.4	11.1	11.8	9.4	10.6	21	18	21	20	22	20	21	5	5	3	4.1	5	4	4.5	74	53	40	53	70	49	59.5	2.31	2.18	1.8	2.06	2.83	2.15	2.49	31.89
	Xifu 14	Xichang Academy of Agricultural Sciences	-	-	Xichangfanxiumai treated by 60Coγ ray and kept self-pollination to get generation 6	2006	9	9	6	7	8	6	7	9.6	9	7.7	9.7	9.9	7.6	8.75	20	20	22	21	21	23	22	6	4	4	4.2	5	3	4	71	60	45	55	73	45	59	2.32	2.17	1.8	2.06	3.05	1.73	2.39	36.07
	Zimai 1	Sichuan Wanfa Seeds Industry Co., Ltd.	-	-	Mianyang 29 / Chuanmai 25	2006	9	7	7	7	7	6	6.5	13.3	11.7	12.1	12.1	12.2	11.5	11.85	20	20	22	21	20	20	20	5	4	3	4	5	4	4.5	62	54	51	54	57	50	53.5	2.4	2.01	2.21	2.15	2.68	2.47	2.575	37.67
	Chengdianmai 1	University of Electronic Science and Techonology of China	-	-	MY92-8 / 91S-5-4	2007	5	5	6	6	5	4	4.5	13	11.6	11.7	12	13	9.7	11.35	23	21	26	23	23	23	23	4	5	3	4	5	4	4.5	70	73	55	58	84	43	63.5	2.46	3.45	2.84	2.54	3.99	1.26	2.625	33.9
	Chuannong 24	Sichuan Agricultural University	-	-	Baili 3 / Yunfan 52894-2	2007	8	5	4	6	8	4	6	12.7	10.7	9.4	11.1	11	11.2	11.1	20	20	20	20	20	22	21	4	4	3	3.9	5	3	4	52	59	42	52	59	52	55.5	2.62	2.86	2.19	2.32	3.14	2.66	2.9	45.76
	Chuannong 25	Chengdu Zhenglong Plant Breeding Co., Ltd.& Sichuan Agricultural University	-	-	96I-225 / 91S-5-4	2007	10	5	5	7	9	4	6.5	14.3	11.1	9.9	11.5	12.3	9.9	11.1	23	20	20	21	20	22	21	5	4	3	4	5	3	4	60	54	40	52	60	50	55	1.95	2.78	2.21	2.2	2.75	2.57	2.66	40.85
	Chuanyu 21	Chengdu institute of biology, Chinese Academy of Sciences	-	-	Zhou88114 / G159	2007	5	3	5	6	4	2	3	13.2	12.2	12.5	12.4	13.3	9.7	11.5	22	20	23	21	22	22	22	5	5	4	4.2	5	4	4.5	66	60	55	56	68	56	62	3.41	2.98	2.74	2.59	3.89	3.22	3.555	57.85
	Liangmai 4	Sichuan Agricultural University	-	-	N1491 / N1071	2007	5	3	5	6	5	5	5	11	9.7	9.3	10.5	10.9	10.5	10.7	20	18	20	20	19	22	20.5	4	4	4	4	4	4	4	57	46	52	52	45	62	53.5	2.3	2.23	2.29	2.19	1.94	2.46	2.2	42.97
	Mianmai 1403	Mianyang Academy of Agricultural Sciences	-	-	Mianyang04854 / Guinong21-1	2007	8	8	4	7	8	3	5.5	13.1	12.3	11.3	12	11.9	9.1	10.5	20	21	22	21	22	23	22.5	5	4	3	4	4	3	3.5	-	52	36	50	-	39	39	-	2.53	1.97	2.17	-	2.21	2.21	45.98
	Mianmai 45	Mianyang Academy of Agricultural Sciences	-	-	07146-12-1 / Guinong19-4	2007	13	8	4	7	12	4	8	13.3	12	11.8	12.1	13.1	9.9	11.5	20	20	22	21	21	21	21	5	5	3	4.1	4	3	3.5	43	46	44	49	37	41	39	1.73	2.08	2.27	2.07	1.98	2.17	2.075	40.82
	Neimai 11	Neijiang Academy of Agricultural Sciences	-	-	Mianyang26 / 92R178	2007	8	3	4	6	7	2	4.5	11.3	8.2	10.9	10.7	10.5	8.6	9.55	19	15	21	19	19	18	18.5	5	4	4	4.1	5	3	4	53	53	63	55	68	36	52	1.21	1.78	2.95	2.1	2.58	1.41	1.995	25.71
	Rongmai 4	Chengdu Academy of Agricultural and Forestry Sciences	-	-	96-2547 / 133-3	2007	5	5	7	6	8	5	6.5	12.1	10.3	10.5	11.2	12.3	10.6	11.45	18	18	21	19	19	23	21	5	4	3	4	5	3	4	46	48	48	50	71	49	60	1.09	1.41	2.08	1.81	2.26	2.31	2.285	25.85
	Shumai 375	Sichuan Agricultural University	-	-	(Mianyang93-7 / 92R141) // Mianyang96-324	2007	7	6	6	7	6	3	4.5	11.6	12.4	10.6	11.6	14.1	12.7	13.4	19	19	20	20	20	22	21	5	4	4	4.1	4	3	3.5	56	62	57	55	68	56	62	1.96	2.34	1.81	2.04	2.52	2.23	2.375	35.51
	Xikemai 3	SouthWest University of Science and Technology	-	-	Guinong21 / 5575	2007	7	8	7	7	7	4	5.5	11.4	10.1	10.4	11	9.8	8.6	9.2	21	22	22	21	21	23	22	5	4	4	4.1	4	4	4	55	47	57	53	73	58	65.5	1.34	1.08	2.21	1.83	2.32	2.38	2.35	23
	Xikemai 4	SouthWest University of Science and Technology	-	-	Mo460 / 9601-3	2007	8	7	5	7	8	3	5.5	15.3	13.7	13	13.2	14.6	11.7	13.15	20	19	21	20	19	19	19	5	4	3	4	4	4	4	60	57	52	54	62	45	53.5	2.94	2.8	2.49	2.43	3.13	2.1	2.615	51.14
	Changmai 28	Xichang Academy of Agricultural Sciences	-	-	1712 / 1761	2008	6	5	6	6	7	3	5	13.3	12.7	12.9	12.6	13.5	10.3	11.9	19	19	21	20	19	20	19.5	5	5	4	4.2	5	4	4.5	-	64	57	57	46	54	50	-	3.81	3.24	2.84	2.62	3.53	3.075	47.04
	Chuanmai 50	Sichuan Academy of Agricultural Sciences	-	-	Guinong 21 / 3295	2008	7	6	5	7	5	3	4	14.1	13.2	-	12.5	13	10	11.5	18	20	-	20	17	20	18.5	5	4	-	4	5	3	4	48	48	-	50	45	33	39	2.04	2.23	-	2.11	2.29	1.43	1.86	37.06
	Chuanmai 51	Sichuan Academy of Agricultural Sciences	-	-	174 / 183 // 99-1572	2008	6	4	4	6	7	4	5.5	12.7	13	-	12	13.2	10.6	11.9	18	20	-	20	21	20	20.5	5	4	-	4	5	3	4	44	56	-	51	73	47	60	1.19	2.12	-	1.91	2.76	1.88	2.32	25.89
	Chuanmai 52	Sichuan Academy of Agricultural Sciences	-	-	Chuanmai 36 / SW1862	2008	11	6	4	7	6	4	5	15.2	14.6	12.1	13.1	15.1	11.2	13.15	21	23	20	21	22	23	22.5	5	4	4	4.1	5	5	5	60	68	38	53	50	53	51.5	2.05	3.41	2	2.27	2.39	2.6	2.495	35.24
	Chuanyu 23	Chengdu institute of biology, Chinese Academy of Sciences	-	-	R59 // Zheng9023 / H435	2008	11	4	4	7	7	2	4.5	13.3	11.9	10.6	11.8	12.5	9.5	11	23	20	22	21	21	22	21.5	5	4	3	4	4	3	3.5	69	61	40	54	60	39	49.5	3.66	3.44	1.95	2.52	3.11	2.02	2.565	52.75
	Mianmai 185	Mianyang Academy of Agricultural Sciences	-	-	Mianyang96-5 / Liaochun 10	2008	7	6	3	6	6	2	4	16.3	14.5	9.2	12.4	13.2	12.8	13	21	21	21	21	20	21	20.5	5	4	3	4	4	3	3.5	54	34	40	48	49	50	49.5	2.12	1.13	2.07	1.93	2.1	2.63	2.365	40.71
	Mianmai 46	Mianyang Academy of Agricultural Sciences	-	-	07242-3-1-1 / Guinong21	2008	5	4	5	6	4	3	3.5	14.1	11.7	12.5	12.4	12.8	10.1	11.45	22	18	22	21	21	22	21.5	5	5	4	4.2	4	3	3.5	42	46	60	52	-	43	43	0.85	0.94	2.7	1.85	-	1.51	1.51	16.47
	Rongmai 757	Chengdu Xingfeng Agricultural Technology Co., Ltd.	-	-	T274 / 283	2008	6	5	8	7	6	5	5.5	11.2	9.5	11.4	11.1	10.3	10.4	10.35	19	16	23	20	18	22	20	5	4	4	4.1	5	4	4.5	34	42	61	50	62	55	58.5	1.11	1.18	2.86	1.96	2.53	2.48	2.505	28.23
	Shumai 482	Sichuan Agricultural University	-	-	(Mianyang93-7 / 92R141) // Mianyang96-324	2008	6	4	5	6	7	4	5.5	12.8	11.3	13.3	12.3	13.5	10.6	12.05	20	19	23	21	21	21	21	4	4	4	4	4	3	3.5	43	49	56	52	66	42	54	1.45	1.62	2.39	1.98	2.6	2.25	2.425	32.13
	Xikemai 5	SouthWest University of Science and Technology	-	-	Guinong21 / 96Ⅱ-39	2008	7	6	5	7	7	3	5	13.5	12.8	12.5	12.5	12.6	11.5	12.05	21	19	21	20	19	22	20.5	5	4	3	4	5	4	4.5	64	47	63	56	62	61	61.5	1.92	1.62	2.91	2.18	2.69	2.74	2.715	34.43
	Xikemai 6	SouthWest University of Science and Technology	-	-	Mianyang95-325 / 92R-135	2008	3	3	5	6	3	3	3	13.4	11.8	12.7	12.3	11.8	11	11.4	22	20	23	21	19	21	20	5	4	4	4.1	4	3	3.5	83	63	56	59	65	59	62	3.91	2.92	3.15	2.76	3.04	3.34	3.19	46.71
	Bomai 1	Zizhong Ruibo Crop Seed Research Institute	-	-	Mianyang29 / Chuanmai30	2009	7	6	6	7	11	4	7.5	13.7	12.2	12.6	12.5	14.3	11.7	13	20	19	22	20	22	24	23	5	4	4	4.1	5	3	4	64	48	45	52	66	47	56.5	2.42	1.84	2.27	2.14	2.84	1.96	2.4	38.99
	Chuanmai 53	Sichuan Academy of Agricultural Sciences	-	-	477 / Miannong 4 // Y314	2009	8	9	5	7	6	4	5	11.2	11	11	11.4	11.3	11.1	11.2	18	21	18	19	20	22	21	5	4	3	4	5	5	5	39	60	46	51	48	55	51.5	1.75	3.36	2.92	2.43	2.2	3.08	2.64	37.32
	Chuanmai 54	Sichuan Academy of Agricultural Sciences	-	-	92R171 / 98Jian335 // DH1523	2009	7	9	3	7	10	3	6.5	9	10.1	-	10.2	9.8	9.9	9.85	15	18	-	18	17	21	19	5	4	-	4	5	5	5	26	32	-	44	45	56	50.5	0.69	0.73	-	1.51	1.58	2.86	2.22	25.79
	Chuanmai 55	Sichuan Academy of Agricultural Sciences	-	-	SW3243 / SW8688	2009	7	6	3	6	8	5	6.5	13.9	13.6	-	12.5	14.6	11	12.8	21	22	-	22	22	22	22	5	5	-	4.1	5	4	4.5	73	71	36	55	67	45	56	2.53	2.6	1.83	2.17	2.66	1.78	2.22	30.36
	Chuanmai 56	Sichuan Academy of Agricultural Sciences	-	-	Chuanmai30 / Chuanmai42	2009	8	8	3	7	9	6	7.5	11	10.8	-	10.9	11.2	10	10.6	16	19	-	19	17	17	17	5	4	-	4	5	5	5	46	49	-	50	29	47	38	2.08	1.92	-	2.05	1.68	2.38	2.03	38.41
	Chuannong 26	Chengdu Zhenglong Plant Breeding Co., Ltd.& Sichuan Agricultural University	-	-	Chuannong19 / R3301	2009	15	5	3	7	9	5	7	15.6	12.3	12.1	12.6	12.6	12.5	12.55	22	20	21	21	20	23	21.5	5	4	4	4.1	4	3	3.5	59	50	44	52	50	49	49.5	2.82	2.22	2.37	2.29	2.49	2.43	2.46	47.86
	Chuannong 27	Sichuan Agricultural University	-	-	Chuannong19 / R3301	2009	7	4	5	6	8	5	6.5	12.6	11.6	10.2	11.5	12.4	11.2	11.8	21	21	22	21	21	21	21	5	4	3	4	5	3	4	55	61	48	53	57	51	54	2.93	3.33	2.66	2.55	2.97	2.24	2.605	53.1
	Chuanyu 24	Chengdu institute of biology, Chinese Academy of Sciences	-	-	Zhou88114 / G394	2009	9	5	5	7	8	3	5.5	14.1	10.7	9.7	11.3	12.5	9.9	11.2	21	18	21	20	21	23	22	5	4	3	4	4	3	3.5	62	45	-	52	50	52	51	2.24	1.68	-	2.04	1.93	2.6	2.265	34.51
	Jinkemai 33	Puchuanyong and Puchunlei	-	-	Mila / 172	2009	8	6	7	7	8	6	7	12.6	10.8	11.1	11.5	10.7	9.3	10	22	21	23	22	21	24	22.5	5	5	3	4.1	5	3	4	65	54	52	55	72	58	65	2.37	2.18	2.44	2.23	3.16	2.86	3.01	33.65
	Kechengmai 2	Chengdu institute of biology, Chinese Academy of Sciences	-	-	Xianyang(big spike)/E // 1/3 / Guinong20/4 / Mianyang26	2009	8	5	7	7	7	3	5	12.1	11.5	10.3	11.4	12.2	7.1	9.65	20	20	21	20	21	17	19	5	4	4	4.1	4	3	3.5	55	45	47	51	47	31	39	1.76	1.34	2.14	1.92	2.11	1.46	1.785	36.81
	Mianmai 43	Mianyang Academy of Agricultural Sciences	-	-	07146-12-1 (Mianyang92-8 / 88-304) / Guinong19-4	2009	12	6	5	7	9	4	6.5	14.1	10.8	9.4	11.3	12	8.9	10.45	21	20	21	21	21	22	21.5	5	5	3	4.1	4	3	3.5	53	53	35	49	54	40	47	2.27	2.71	1.69	2.12	2.63	2.18	2.405	45.28
	Mianmai 48	Mianyang Academy of Agricultural Sciences	-	-	Mianyang01821 / Guinong19-4	2009	6	7	5	7	7	3	5	11.7	11.1	9.3	11	10.9	8.6	9.75	20	20	21	20	20	21	20.5	5	5	3	4.1	5	3	4	66	54	47	54	60	27	43.5	3.29	2.77	2.75	2.54	3.26	0.92	2.09	49.76
	Xianmai 99	Sichuan Queliang Seeds Industry Co., Ltd.	-	-	T10090 / YT4-8	2009	10	7	7	7	7	7	7	12.6	9.5	10.3	11	9.8	10.9	10.35	23	20	21	21	20	23	21.5	5	4	4	4.1	5	4	4.5	58	60	61	56	-	67	67	3.22	2.65	3.2	2.62	-	2.85	2.85	48.71
	Yumai 1	Sichuan Shenglong Tianxiang Technology Co., Ltd.	-	-	R59 / 4551	2009	8	6	10	7	6	7	6.5	10.7	9.8	8.3	10.2	11	10.2	10.6	23	22	22	22	21	19	20	4	3	2	3.7	5	3	4	36	31	31	43	41	35	38	0.6	0.82	1.26	1.44	1.4	1.51	1.455	15.87
	Chuanchongzu 125	Sichuan Academy of Agricultural Sciences	-	-	Chuanmai 42 / Chuanmai 16	2010	8	8	6	7	7	3	5	11.5	11.4	11.9	11.7	11.9	9.5	10.7	17	20	21	20	17	19	18	4	4	3	3.9	5	4	4.5	51	65	33	51	53	44	48.5	1.62	2.51	1	1.82	2.99	2.24	2.615	37.55
	Chuanmai 58	Sichuan Academy of Agricultural Sciences	-	-	Chuanmai 42 / 03 Jian 3 // Chuanmai 42	2010	7	9	2	6	8	5	6.5	12.1	10.8	-	11.2	11.2	10	10.6	21	19	-	21	18	21	19.5	5	4	-	4	5	5	5	58	64	84	61	42	-	42	1.97	2.62	3.19	2.41	1.89	-	1.89	34.72
	Neimai 3416	Neijiang Academy of Agricultural Sciences	-	-	R57 / Ping 5	2010	4	5	5	6	4	3	3.5	11.8	9.6	10.2	10.9	9	7.8	8.4	20	18	22	20	19	20	19.5	5	4	4	4.1	5	3	4	41	50	59	52	-	46	46	1.22	1.94	3.03	2.14	-	1.87	1.87	27.95
	Chuanmai 60	Sichuan Academy of Agricultural Sciences	-	-	98-1231 // Guinong 21 / Shenghe3295	2011	10	6	3	7	10	5	7.5	12.3	11.3	-	11.4	12.4	10.2	11.3	19	19	-	20	18	20	19	5	4	-	4	5	5	5	45	44	-	49	39	45	42	1.52	1.68	-	1.89	2	2.11	2.055	31.77
	Guohaomai 15	Sichuan Guohao Seeds Industry Co., Ltd.	-	-	Mianyang96-5 / Gui19-4 // NE	2011	8	6	6	7	6	4	5	13.3	11.6	12.9	12.3	12.6	11.2	11.9	22	22	24	22	22	22	22	5	5	4	4.2	5	4	4.5	63	54	58	55	61	52	56.5	2.84	2.44	3.16	2.52	3.12	2.82	2.97	48.38
	Mianmai 228	Mianyang Academy of Agricultural Sciences	-	-	1275-1 / Nei2938 // 99-1522	2011	8	5	5	7	6	3	4.5	12.8	10.6	13.6	12.2	10.8	7.9	9.35	19	19	22	20	20	19	19.5	5	4	4	4.1	4	3	3.5	42	53	50	51	49	32	40.5	1.17	1.58	2.26	1.89	2.18	1.09	1.635	31.7
	Changmai 32	Xichang Academy of Agricultural Sciences	-	-	3570/Xichang19	2011	8	5	5	7	7	-	7	12.3	11.2	12	11.8	11.3	-	11.3	19	19	21	20	18	-	18	5	4	4	4.1	5	-	5	45	62	57	54	66	-	66	2.05	3.33	3.23	2.55	3.43	-	3.43	45.88
	Chuanmai 104	Sichuan Academy of Agricultural Sciences	-	-	Chuanmai 42 / Chuannong 16	2012	7	5	5	6	7	2	4.5	14	10.3	11.4	11.7	13.2	10	11.6	16	18	20	19	19	18	18.5	4	4	3	3.9	5	4	4.5	43	54	34	48	57	44	50.5	2.07	2.69	1.75	2.1	3.08	1.98	2.53	46.44
	Chuanmai 61	Sichuan Academy of Agricultural Sciences	-	-	Zheng 9023 / Jian3/2 / Jian3/3 / 1522	2012	10	7	3	7	9	3	6	14.2	11.7	10	11.7	12.7	11	11.85	19	19	18	19	19	19	19	5	4	3	4	5	4	4.5	52	43	33	48	35	45	40	1.74	2.07	1.9	1.98	1.22	2.28	1.75	32.11
	Chuanmai 62	Sichuan Academy of Agricultural Sciences	-	-	Fr3 / SW1862	2012	9	5	5	7	6	4	5	14	11.5	11	11.9	12.8	10.4	11.6	22	20	19	20	21	20	20.5	5	4	3	4	5	5	5	78	57	55	57	54	42	48	3.26	2.93	2.92	2.6	2.45	1.91	2.18	42.77
	Mianmai 51	Mianyang Academy of Agricultural Sciences	-	-	1275-1 / 99-1522	2012	4	4	3	6	9	3	6	14.8	12.2	12.4	12.6	14.3	11	12.65	22	20	23	21	22	23	22.5	5	5	4	4.2	5	4	4.5	60	49	62	55	65	57	61	1.81	1.48	3.14	2.19	2.36	3.02	2.69	28.15
	Nanmai 302	Nanchong Academy of Agricultural Sciences	-	-	16-1 / PanzaoR	2012	8	5	6	7	8	2	5	12.1	10.7	12.6	11.9	11.8	10.2	11	22	19	23	21	21	23	22	5	4	4	4.1	5	3	4	60	55	64	56	-	59	59	2.49	2.35	2.71	2.34	-	2.5	2.5	42.38
	Xikemai 7	SouthWest University of Science and Technology	-	-	Chuanyu11 / Mo444	2012	6	7	5	7	6	3	4.5	12.6	11.9	11.7	12	12.5	8.5	10.5	20	19	21	20	20	18	19	5	4	4	4.1	5	3	4	58	60	62	56	79	50	64.5	2.1	2.19	3.22	2.37	3.4	2.53	2.965	32.13
	Y11-1741	Sichuan Agricultural University	-	-	Zimai 1 / Mianyang2003-1	2012	6	4	5	6	6	3	4.5	13.2	11	13.5	12.3	15.1	10.4	12.75	20	17	23	20	22	21	21.5	5	4	4	4.1	5	4	4.5	60	50	68	56	84	59	71.5	1.69	1.18	3.5	2.21	3.45	2.81	3.13	34.71
	Chuanmai 63	Sichuan Academy of Agricultural Sciences	-	-	01-3570 / R138	2013	8	5	3	6	6	3	4.5	14.8	12.4	10	11.9	12.7	10.4	11.55	22	20	20	21	20	23	21.5	5	5	3	4.1	5	5	5	75	62	46	56	64	-	64	2.13	2.37	2.15	2.15	2.38	-	2.38	27.19
	Chuanmai 64	Sichuan Academy of Agricultural Sciences	-	-	Chuanmai 42 / Chuannong 16	2013	15	6	3	7	9	3	6	13.5	10.5	9.2	11.1	12.8	10.9	11.85	19	17	16	18	18	19	18.5	5	4	3	4	5	5	5	64	57	29	50	60	52	56	2.83	2.39	1.46	2.1	2.49	2.27	2.38	38.52
	Chuanmai 65	Sichuan Academy of Agricultural Sciences	-	-	98-1231 // Guinong21 / Shenghe3295	2013	9	5	3	6	6	4	5	12.9	11	-	11.5	11.8	10.4	11.1	20	19	-	20	19	21	20	5	5	-	4.1	5	3	4	45	45	-	49	43	44	43.5	1.3	1.45	-	1.79	1.99	1.97	1.98	33.24
	Mianmai 1618	Mianyang Academy of Agricultural Sciences	-	-	1275-1 // Nei2938 / 99-1522	2013	8	5	4	6	6	3	4.5	12.1	10.6	11	11.4	10.4	7	8.7	19	18	22	20	18	19	18.5	5	4	3	4	4	3	3.5	46	53	41	50	52	37	44.5	1.74	2.17	2.21	2.07	2.13	1.72	1.925	37.3
	Nanmai 618	Nanchong Academy of Agricultural Sciences	-	-	2001-43-1 / PanzaoR	2013	5	6	4	6	4	3	3.5	11.6	11.8	12.7	12.1	11.5	9.9	10.7	21	20	22	21	19	21	20	5	5	5	4.3	6	4	5	60	73	68	60	57	59	58	1.65	2.88	3.57	2.49	2.48	3	2.74	26.62
	Shumai 51	Sichuan Agricultural University	-	-	N711 / N2401	2013	8	6	4	6	7	4	5.5	11.6	10.1	9.6	10.8	10.1	9.2	9.65	20	17	20	19	17	19	18	5	4	3	4	4	4	4	50	48	44	50	45	43	44	1.66	1.8	2.24	2	1.87	2.27	2.07	38.54
	Shumai 969	Sichuan Agricultural University	-	-	SHW-L1 / SW8188 // Chuanyu18/3 / Chuanmai 42	2013	10	7	4	7	6	4	5	13.6	11.6	11.4	12	11.8	10.5	11.15	21	18	22	20	19	21	20	5	5	3	4.1	4	3	3.5	43	56	46	51	47	45	46	1.62	2.17	2.39	2.09	2.05	2.33	2.19	44.93
	Teyanmainan 88	Nanchong Academy of Agricultural Sciences	-	-	16-1 / PanzaoR	2013	8	6	4	6	7	3	5	14.2	11.5	13	12.5	12.7	10.6	11.65	22	21	22	21	19	20	19.5	5	4	4	4.1	5	4	4.5	70	42	64	56	68	62	65	2.23	1.3	2.28	2.02	2.44	1.88	2.16	30.33
	Xikemai 8	SouthWest University of Science and Technology	-	-	97-392 / Yun225747-5	2013	9	6	5	7	6	2	4	15.3	12.6	12.4	12.7	14.2	10.4	12.3	22	20	22	21	20	18	19	6	5	4	4.3	5	3	4	73	61	59	58	-	49	49	3.69	2.98	3.08	2.72	-	2.55	2.55	47.18
	Chuanmai 1131	Sichuan Academy of Agricultural Sciences	-	-	01-3570 / R138	2014	6	6	8	7	7	3	5	13.2	10.9	12.1	11.9	11.4	8.7	10.05	23	20	25	22	19	23	21	5	5	4	4.2	5	3	4	80	64	64	60	72	56	64	2.19	1.84	2.45	2.15	2.98	2.38	2.68	24.54
	Chuanmai 1145	Sichuan Academy of Agricultural Sciences	-	-	01-3570 / R138	2014	8	7	5	7	7	4	5.5	14.7	13.2	12.5	12.8	12.5	11.3	11.9	20	20	23	21	18	24	21	5	5	4	4.2	5	4	4.5	73	71	54	58	70	53	61.5	2.58	2.4	2.49	2.31	2.71	2.13	2.42	33.17
	Chuanmai 1247	Sichuan Academy of Agricultural Sciences	-	-	L239-248-5 / 07225	2014	10	5	9	7	6	8	7	12.6	10.7	13.1	12.1	9.7	12.2	10.95	18	15	19	18	14	23	18.5	5	5	4	4.2	5	4	4.5	44	36	53	49	35	55	45	2.19	1.54	2.74	2.17	1.73	2.82	2.275	47.75
	Chuanmai 66	Sichuan Academy of Agricultural Sciences	-	-	99-1572 / 98-266 // 01-3570	2014	10	5	2	6	8	3	5.5	12.2	8.9	-	10.7	11	7.3	9.15	20	16	-	19	19	18	18.5	5	5	-	4.1	5	3	4	50	47	-	50	53	38	45.5	1.38	1.86	-	1.89	2.18	1.86	2.02	32.7
	Chuanmai 67	Sichuan Academy of Agricultural Sciences	-	-	99-1572 / SW8688 // 01-3570	2014	7	7	4	6	7	3	5	10	8.1	-	9.9	9.6	6.6	8.1	20	16	-	19	19	18	18.5	5	4	-	4	5	3	4	45	52	-	50	67	39	53	1.36	1.86	-	1.89	2.37	1.7	2.035	30.17
	Chuanmai 80	Sichuan Academy of Agricultural Sciences	-	-	Zheng005 / 1522 // 1522	2014	10	7	2	7	7	4	5.5	13.8	10.5	9.5	11.2	12.6	10.6	11.6	21	16	17	19	19	19	19	5	5	3	4.1	5	3	4	50	42	46	50	35	41	38	2.12	1.67	2.33	2.08	1.69	2.01	1.85	37.18
	Chuanmai 90	Sichuan Academy of Agricultural Sciences	-	-	Jian38 / 99116 // Chuanmai42	2014	7	9	2	6	10	4	7	13.8	11.7	9.8	11.6	13.9	9.8	11.85	19	18	17	19	19	18	18.5	5	5	3	4.1	5	3	4	50	46	23	46	-	42	42	2.56	2.38	1.36	2.03	-	1.98	1.98	43.08
	Chuanmai 91	Sichuan Academy of Agricultural Sciences	-	-	Neimai 8 / Zheng9023 // 00062/3 / Chuanmai42	2014	9	5	2	6	10	4	7	12.9	10.1	-	11.3	12.3	11	11.65	20	16	-	19	19	20	19.5	5	4	-	4	5	4	4.5	47	43	-	49	48	47	47.5	1.61	1.5	-	1.87	2.18	2.35	2.265	32.66
	Rongchuannanmai 1	Nanchong Academy of Agricultural Sciences & Sichuan Rongchun Seed Industry Co., Ltd.	-	-	16-1 / PanzaoR	2014	7	5	5	6	7	3	5	13.5	10.3	11.7	11.7	11.4	11.1	11.25	24	21	24	22	21	23	22	5	4	5	4.2	5	4	4.5	60	53	67	57	-	67	67	1.7	1.46	2.5	2.02	-	2.41	2.41	25.76
	Xikemai 9	SouthWest University of Science and Technology	-	-	Nei4301 / Mianyang 31	2014	6	6	6	7	5	3	4	12	12.2	11.8	12	10.3	8.9	9.6	18	19	22	20	17	18	17.5	5	4	4	4.1	4	3	3.5	40	46	66	53	46	50	48	1.68	1.81	3.47	2.3	1.95	2.79	2.37	38.32
	Yimai 9	Yibin Academy of Agricultural Sciences	-	-	R59 / Yi97-24	2014	6	5	10	7	4	3	3.5	12.3	10.7	10.5	11.3	10.5	9.5	10	17	17	19	18	17	19	18	5	4	4	4.1	5	3	4	54	56	53	53	63	52	57.5	1.83	1.96	2.05	2.01	2.63	2.32	2.475	34.91
	Zhongkemai 138	Chengdu institute of biology, Chinese Academy of Sciences	-	-	Chuanmai 42 / Chuanyu 16	2014	7	6	8	7	8	4	6	11.7	9.1	10.4	10.8	10.4	8.9	9.65	20	18	22	20	19	20	19.5	5	3	3	3.9	4	3	3.5	54	42	40	49	53	29	41	2.08	1.57	1.98	1.97	2.52	1.81	2.165	34.66
	Zhongkemai 47	Chengdu institute of biology, Chinese Academy of Sciences	-	-	W7268 / durum wheat // Chuanmai 107	2014	6	4	4	6	6	1	3.5	12.3	10.2	10.3	11.1	9.9	9.2	9.55	20	18	24	21	18	21	19.5	6	5	3	4.2	4	4	4	66	40	29	48	61	54	57.5	2.67	1.28	1.45	1.89	2.67	2.8	2.735	30.63
	Chuanfu 7	Sichuan Academy of Agricultural Sciences	-	-	5X / 4093 (F1 treated with Co-γ)	2015	9	5	11	7	7	3	5	11.8	10.2	11.1	11.3	10.5	10.2	10.35	19	16	19	19	18	20	19	5	5	3	4.1	5	4	4.5	65	54	47	54	56	52	54	3.25	2.52	2.33	2.4	2.78	2.77	2.775	45.04
	Chuanfu 8	Sichuan Academy of Agricultural Sciences	-	-	39849-14-3 / 03-DH1959	2015	7	4	10	7	6	4	5	14.7	12.6	12.9	12.8	12.7	13.2	12.95	22	22	20	21	22	21	21.5	4	5	3	4	5	4	4.5	60	79	42	55	-	54	54	3.16	4.15	2.18	2.61	-	3.27	3.27	53.05
	Chuanmai 68	Sichuan Academy of Agricultural Sciences	-	-	99-1572 / 98-266 // 01-3570	2015	11	5	10	7	10	5	7.5	12.5	10.2	10.8	11.3	11.9	9.4	10.65	21	17	22	20	21	21	21	5	5	3	4.1	5	3	4	49	54	48	52	52	50	51	1.88	2.63	2.4	2.21	2.27	2.65	2.46	39.29
	Chuanmai 81	Sichuan Academy of Agricultural Sciences	-	-	SW8019 / 99-1572 // 99-1572	2015	14	6	4	7	8	5	6.5	11.5	9.8	9.5	10.7	10.2	10	10.1	19	15	18	18	19	20	19.5	5	5	3	4.1	5	4	4.5	39	44	29	45	43	57	50	1.46	1.68	1.47	1.77	2.01	2.92	2.465	32.97
	Chuanmai 92	Sichuan Academy of Agricultural Sciences	-	-	Neimai 8 / Jian3 // Chuanmai42	2015	8	7	8	7	5	2	3.5	13.1	10.8	10.6	11.5	10.9	8.7	9.8	21	18	23	21	18	21	19.5	5	5	4	4.2	6	3	4.5	52	59	50	53	50	45	47.5	2.84	2.56	2.68	2.42	2.32	2.44	2.38	48.61
	Chuannong 29	Sichuan Agricultural University	-	-	02017 / R88// R131	2015	4	3	5	6	6	2	4	12.7	9.8	10.5	11.1	12.4	9	10.7	21	17	23	20	23	21	22	5	5	3	4.1	5	4	4.5	67	54	45	53	-	50	50	2.9	2.31	2.08	2.25	-	2.48	2.48	35.52
	Chuanyu 25	Chengdu institute of biology, Chinese Academy of Sciences	-	-	Jinding-1 / 41058	2015	10	5	4	7	8	4	6	12.4	10.2	9.3	10.9	11.4	9.1	10.25	23	20	22	21	22	22	22	5	5	3	4.1	5	3	4	55	63	42	52	70	47	58.5	3.12	3.62	2.39	2.57	3.82	2.66	3.24	54.15
	Kechengmai 4	Chengdu institute of biology, Chinese Academy of Sciences	-	-	37147 / CD02-1574-3	2015	12	6	3	7	9	3	6	13.6	11.7	9.5	11.5	12.7	8.9	10.8	23	22	22	22	22	22	22	6	4	3	4.1	5	3	4	66	60	51	55	69	52	60.5	2.64	2.51	2.85	2.42	3.94	3.04	3.49	43.29
	Mianmai 112	Mianyang Academy of Agricultural Sciences	-	-	Mian 06-367 / 99-1522	2015	8	5	3	6	8	3	5.5	16	12.8	11.3	12.6	12.9	10.8	11.85	23	21	23	22	20	23	21.5	6	4	4	4.2	5	4	4.5	76	58	45	55	66	56	61	3.01	1.75	2.35	2.24	3.24	3.29	3.265	37.21
	Nanmai 991	Nanchong Academy of Agricultural Sciences	-	-	30-9-1 / 04-2-33	2015	8	5	3	6	8	3	5.5	14	9.8	9.9	11.2	12.1	11.4	11.75	23	19	24	22	22	24	23	5	4	3	4	5	4	4.5	84	62	52	58	69	75	72	3.05	2.41	2.7	2.43	2.55	3.56	3.055	40.49
	Neimai 366	Neijiang Academy of Agricultural Sciences	-	-	Balandal 88 / Nei4344	2015	6	3	3	6	8	3	5.5	10.9	9.1	9.9	10.5	11.4	8.6	10	19	17	24	20	21	21	21	6	5	3	4.2	5	4	4.5	67	60	57	57	-	63	63	2.92	2.38	2.8	2.43	-	3.11	3.11	41.39
	Xikemai 10	SouthWest University of Science and Technology	-	-	99-55 / 1257	2015	8	5	5	7	6	4	5	13.6	12	11.2	12	14.8	9.8	12.3	22	20	24	22	23	21	22	6	5	3	4.2	5	4	4.5	79	61	53	58	-	46	46	3.73	2.55	2.64	2.55	-	2.14	2.14	37.98
	Changmai 33	Xichang Academy of Agricultural Sciences	-	-	02 Jian 2 / Changmai 26	2016	8	5	5	7	8	6	7	12.8	10.7	12.6	12	11.4	11.9	11.65	22	18	21	20	19	21	20	5	5	4	4.2	5	4	4.5	72	67	62	59	64	70	67	3.58	4.02	3.61	2.99	2.33	4.25	3.29	49.98
	Chuanmai 601	Sichuan Academy of Agricultural Sciences	-	-	(Guinong21 / SW3243) / (Chuanmai42 / Chuanmai44)	2016	10	6	10	7	11	4	7.5	12.4	10	11.7	11.5	11.3	10.6	10.95	20	17	21	20	20	21	20.5	5	5	4	4.2	5	3	4	67	66	53	57	56	48	52	3.72	2.93	2.81	2.65	2.93	2.99	2.96	50.86
	Chuannong 30	Sichuan Agricultural University & Sichuan Yicheng Modern Agricultural Technology Co., Ltd.	-	-	03FR1349-1 / 54789 // Chuannong 27	2016	6	3	3	6	-	3	3	13.1	11.7	8.6	11.1	-	8.7	8.7	25	20	22	22	-	24	24	5	5	3	4.1	-	3	3	75	67	41	56	64	48	56	3.82	3.43	2.05	2.57	3.41	2.52	2.965	48.92
	Chuanyu 26	Chengdu institute of biology, Chinese Academy of Sciences	-	-	Chuanyu23 / 4 / G219 / 3 / Chuanyu16 // H5 / Luobulin	2016	10	6	4	7	6	4	5	13.6	12.7	10.1	11.9	11.4	10.5	10.95	24	18	20	21	19	23	21	5	4	3	4	5	3	4	70	61	35	53	48	49	48.5	4.09	3.26	1.95	2.56	2.48	2.85	2.665	52.21
	Guohaomai 3	Sichuan Guohao Seeds Industry Co., Ltd.	-	-	1227-185/99-1522//99-1572	2016	12	8	4	7	8	4	6	15	13	11	12.4	12.8	11.1	11.95	21	19	19	20	19	20	19.5	5	5	3	4.1	5	4	4.5	56	56	44	52	57	47	52	2.27	2.48	2.18	2.2	2.76	2.41	2.585	40.03
	Kechengmai 5	Chengdu institute of biology, Chinese Academy of Sciences	-	-	37147 / Chuanmai 37	2016	8	7	5	7	8	3	5.5	14.4	13.1	9.8	12	13.8	10	11.9	23	22	24	22	22	23	22.5	5	4	3	4	5	3	4	78	62	35	54	70	45	57.5	3.76	3.36	1.75	2.48	3.19	2.2	2.695	46.89
	Mianmai 285	Mianyang Academy of Agricultural Sciences	-	-	1275-1 / 99-1522	2016	6	5	3	6	5	3	4	17	13.5	13.1	13.4	14.2	12.5	13.35	24	20	26	23	20	24	22	5	5	4	4.2	5	4	4.5	51	58	55	54	54	66	60	1.68	1.91	2.8	2.16	1.96	2.51	2.235	29.69
	Shumai 126	Sichuan Agricultural University	-	-	Chuanyu 23 / B1291	2016	9	7	5	7	10	2	6	13.9	12.7	10.1	11.9	14.9	8.9	11.9	21	19	23	21	23	20	21.5	5	4	4	4.1	5	4	4.5	61	59	42	53	66	41	53.5	3.27	2.47	2.36	2.4	2.4	1.82	2.11	48.81
	Shumai 921	Sichuan Agricultural University	-	-	030104-13 / Neimai 11	2016	10	7	4	7	8	2	5	14.3	12.9	10.4	12.1	13.8	10.1	11.95	21	20	23	21	23	23	23	5	4	3	4	5	4	4.5	77	58	49	56	-	55	55	2.72	1.7	2.19	2.15	-	2.54	2.54	31.28
	Xikemai 18	SouthWest University of Science and Technology	-	-	99-55 / 1257	2016	8	7	6	7	6	3	4.5	13.2	12.7	11.7	12.3	14.1	9.2	11.65	21	20	24	21	21	19	20	5	5	4	4.2	5	4	4.5	71	64	56	58	59	45	52	3.33	2.67	2.68	2.52	2.69	1.97	2.33	38.55
a, the germplasm resource from Sichuan Agricultural University
b, Chinese National Crop Germplasm resource platform number
BLUP, the best linear unbiased prediction values, which were based on the agronomic traits under stripe rust stress
BLUPck, the best linear unbiased prediction values, which were calculated with agronomic traits of control
The symbol - indicates no information is provided or the information is missing
R, resistance; S, susceptible
CZ17 = Chongzhou 2017 with Pst inoculation
MY17 = Mianyang 2017 with Pst inoculation
CZ18 = Chongzhou 2018 with Pst inoculation
CZ17ck = Chongzhou 2017 as control, without Pst inoculation
CZ18ck = Chongzhou 2018 as control, without Pst inoculation
[truncated: 14 more columns]
