# Supplementary material for: Genome-wide association study reveals new loci for yield-related traits in Sichuan wheat germplasm under stripe rust stress
Source: BMC Genomics. 2019 Aug 8;20:640. doi: 10.1186/s12864-019-6005-6 (PMC6688255; doi:10.1186/s12864-019-6005-6)
Supplement: Supplementary file 3 — The 44,059 effective 55 K SNP markers used in this study (ZIP 2718 kb) [file 12864_2019_6005_MOESM3_ESM.zip › Additional file 3.txt]

rs#	alleles	chrom	pos	strand	assembly#	center	protLSID	assayLSID	panel	QCcode	Baimaizi	Dongmai'er	Baixiapmai	AS1073	Tuomai	Yuermai	liulengxiaomai	Guangtoumai	Guangtouhonghuamai	Heshangmai	Zhaoyaguangtou	Zaohuangmai	Dalongxu	Dahonghua	Piantaer	Xuxubaimaizi	Erlengxuxumai	Dalaokemai	Hongxiaomai	Honghuamai 1	Honghuamai 2	Hongtiaomai	Baihuamai	Dahuangpao	Dahonghua	Dahongpao	Youmangnanmai	Tianlvchangxiaomai	Yuweimai	Qinggangmai	Aizihuoshaomai	Luohanmai	Honghuamai	Baixiaomai	Mianmai	Hefangxiaomai	Hongpaideng	Baixu	Baihuaganmaierzi 1
AX-108986447	T/G	1A	1160515	+	IWGSCv1.0	NA	NA	NA	NA	NA	TT	TT	TT	TT	TT	TT	TT	TT	TT	TT	TT	TT	TT	TT	TT	TG	TT	TT	TT	TT	TT	TT	TT	TT	TT	TT	TT	TT	TT	TT	TT	TT	TT	TT	TT	TT	TT	TT	TT
AX-110528089	A/G	1A	1198791	+	IWGSCv1.0	NA	NA	NA	NA	NA	AA	AA	AA	AA	AA	AA	AA	AA	AA	AA	AA	AA	AA	AA	AA	AG	AA	AA	AA	AA	AA	AA	AA	AA	AA	AA	AA	AA	AA	AA	AA	AA	AA	AA	AA	AA	AA	AA	AA
AX-108874199	G/A	1A	1207037	+	IWGSCv1.0	NA	NA	NA	NA	NA	GG	GG	GG	GG	GG	GG	GG	GG	GG	GG	GG	GG	GG	GG	GG	AG	GG	GG	GG	GG	GG	GG	GG	GG	GG	GG	GG	GG	GG	GG	GG	GG	GG	GG	GG	GG	GG	GG	GG
AX-111651188	A/G	1A	1348742	+	IWGSCv1.0	NA	NA	NA	NA	NA	AA	AA	AA	AA	AA	AA	AA	AA	AA	AA	AA	AA	AA	AA	AA	GG	AA	AA	AA	AA	AA	AA	AA	AA	AA	AA	AA	AA	AA	AA	AA	AA	AA	AA	AA	AA	AA	AA	AA
AX-109924242	A/G	1A	1671531	+	IWGSCv1.0	NA	NA	NA	NA	NA	AA	NN	AA	AA	AA	AA	AA	AA	AA	AA	AA	AA	AA	AA	AA	AG	AA	AA	AA	AA	AA	AA	AA	AA	AA	AA	AA	AA	AA	AA	AA	AA	AA	AA	AA	AA	AA	AA	AA
AX-108957185	C/G	1A	1702194	+	IWGSCv1.0	NA	NA	NA	NA	NA	CC	CC	CC	CC	CC	CC	CC	CC	CC	CC	CC	CC	CC	CC	CC	CG	CC	CC	CC	CC	CC	CC	CC	CC	CC	CC	CC	CC	CC	CC	CC	CC	CC	CC	CC	CC	CC	CC	CC
AX-111036816	A/C	1A	2377675	+	IWGSCv1.0	NA	NA	NA	NA	NA	AA	AA	AA	AA	AA	AA	AA	AA	AA	AA	AA	AA	AA	AA	AA	AC	AA	AA	AA	AA	AA	AA	AA	AC	AA	AA	AC	AA	AA	AA	AA	AA	AA	AA	AA	AA	AA	AA	AA
AX-111607990	A/G	1A	2541782	+	IWGSCv1.0	NA	NA	NA	NA	NA	AA	AA	AA	AA	AA	AA	AA	AA	AA	AA	AA	AA	AA	AA	AA	AG	AA	AA	AA	AA	AA	AA	AA	AG	AA	AA	AG	AA	AA	AA	AA	AA	AA	AA	AA	AA	AA	AA	AA
AX-111466790	C/T	1A	2544238	+	IWGSCv1.0	NA	NA	NA	NA	NA	CC	CC	CC	CC	CC	CC	CC	CC	CC	CC	CC	CC	CC	CC	CC	NN	CC	CC	CC	CC	CC	CC	CC	TT	CC	CC	TT	CC	CC	CC	CC	CC	CC	CC	CC	CC	CC	CC	CC
AX-111505633	A/G	1A	2876821	+	IWGSCv1.0	NA	NA	NA	NA	NA	AA	AA	AA	AA	AA	AA	AA	AA	AA	AA	AA	AA	AA	AA	AA	NN	AA	AA	AA	AA	AA	AA	AA	GG	AA	AA	GG	AA	AA	AA	AA	AA	AA	AA	AA	AA	AA	AA	AA
AX-110999783	G/C	1A	2895730	+	IWGSCv1.0	NA	NA	NA	NA	NA	GG	GG	GG	GG	GG	GG	GG	GG	GG	GG	GG	GG	GG	GG	GG	NN	GG	GG	GG	GG	GG	GG	NN	CC	GG	GG	CC	GG	GG	GG	GG	GG	GG	GG	GG	GG	GG	GG	GG
AX-110968207	A/T	1A	2945999	+	IWGSCv1.0	NA	NA	NA	NA	NA	AA	AA	AA	AA	AA	AA	AA	AA	AA	AA	AA	AA	AA	AA	AA	AT	AA	AA	AA	AA	AA	AA	AA	AT	AA	AA	AT	AA	AA	AA	AA	AA	AA	AA	AA	AA	AA	AA	AA
AX-111461257	G/A	1A	2949754	+	IWGSCv1.0	NA	NA	NA	NA	NA	GG	GG	GG	GG	GG	GG	GG	GG	GG	GG	GG	GG	GG	GG	GG	AG	GG	GG	GG	GG	GG	GG	GG	AG	GG	GG	AG	GG	GG	GG	GG	GG	GG	GG	GG	GG	GG	GG	GG
AX-108773067	G/A	1A	3156633	+	IWGSCv1.0	NA	NA	NA	NA	NA	GG	GG	NN	GG	GG	GG	GG	GG	GG	GG	GG	GG	GG	GG	GG	NN	GG	GG	GG	GG	GG	GG	GG	GG	GG	GG	GG	GG	GG	GG	GG	GG	GG	GG	GG	GG	GG	GG	GG
AX-111604707	T/C	1A	3226874	+	IWGSCv1.0	NA	NA	NA	NA	NA	TT	TT	TT	TT	TT	TT	TT	TT	TT	TT	TT	TT	TT	TT	TT	NN	TT	TT	TT	TT	TT	TT	TT	TT	TT	TT	TT	TT	TT	TT	TT	TT	TT	TT	TT	TT	TT	TT	TT
AX-111201796	G/A	1A	3386274	+	IWGSCv1.0	NA	NA	NA	NA	NA	GG	GG	GG	GG	GG	GG	GG	GG	GG	GG	GG	GG	GG	GG	GG	GG	GG	GG	GG	GG	GG	GG	GG	GG	GG	GG	GG	GG	GG	GG	GG	GG	GG	GG	GG	GG	GG	GG	GG
AX-110476443	C/G	1A	3463876	+	IWGSCv1.0	NA	NA	NA	NA	NA	CC	CC	NN	NN	CG	CC	CG	NN	CG	CG	CG	NN	CG	CG	GG	GG	CG	CG	CG	CG	CG	CG	NN	GG	NN	CG	GG	CG	CG	CG	CG	CG	CG	CG	CG	CC	CG	CG	NN
AX-109414425	C/T	1A	3591062	+	IWGSCv1.0	NA	NA	NA	NA	NA	CC	CC	CC	CC	CC	CC	CC	CC	CC	CC	CC	CC	CC	CC	TC	TC	CC	CC	CC	CC	CC	CC	CC	TC	CC	CC	TC	CC	CC	CC	CC	CC	CC	CC	CC	CC	CC	CC	CC
AX-111027357	T/C	1A	3606167	+	IWGSCv1.0	NA	NA	NA	NA	NA	TT	TT	TT	TT	TT	TT	TT	TT	TT	TT	TT	TT	TT	TT	TC	TC	TT	TT	TT	TT	TT	TT	TT	TC	TT	TT	TC	TT	TT	TT	TT	TT	TT	TT	TT	TT	TT	TT	TT
AX-110563664	A/G	1A	3639310	+	IWGSCv1.0	NA	NA	NA	NA	NA	AA	AA	AA	AA	AA	AA	AA	AA	AG	AA	AA	AA	AA	AA	AG	AG	AA	AA	AA	AA	AA	AA	AA	AG	AA	AA	AG	AA	AA	AA	AA	AA	AA	AA	AA	AA	AA	AA	AA
AX-110940927	T/C	1A	3657704	+	IWGSCv1.0	NA	NA	NA	NA	NA	TT	TC	TT	TT	TC	TT	TT	TT	NN	TT	TT	TT	TT	TT	CC	TC	TT	TT	TT	TT	TT	TT	TT	CC	TT	TT	CC	TT	TT	TT	TT	TT	TT	TT	TT	TT	TT	TT	TT
AX-111553109	A/G	1A	3699657	+	IWGSCv1.0	NA	NA	NA	NA	NA	AA	AA	AA	AA	AA	AA	AA	AA	AG	AA	AA	AA	AA	AA	AG	AG	AA	AA	AA	AA	AA	AA	AA	AG	AA	AA	AG	AA	AA	AA	AA	AA	AA	AA	AA	AA	AA	AA	AA
AX-111263780	T/G	1A	3777956	+	IWGSCv1.0	NA	NA	NA	NA	NA	TT	TG	TT	TT	TG	TT	TT	TT	TG	TT	TT	TT	TT	TT	GG	NN	TT	TT	TT	TT	TT	TT	TT	GG	TT	TT	GG	TT	TT	TT	TT	TT	TT	TT	TT	TT	TT	TT	TT
AX-109455357	C/A	1A	3923672	+	IWGSCv1.0	NA	NA	NA	NA	NA	CC	CC	CC	CC	CC	CC	CC	CC	CC	CC	CC	CC	CC	CC	CC	CC	CC	CC	CC	CC	CC	CC	CC	CC	CC	CC	CC	CC	CC	CC	CC	CC	CC	CC	CC	CC	CC	CC	CC
AX-110418768	T/C	1A	4044258	+	IWGSCv1.0	NA	NA	NA	NA	NA	TT	TT	TT	TT	TC	TT	TT	TT	TT	TT	TT	TT	TT	TT	CC	TC	TT	TT	TT	TT	TT	TT	TT	CC	TT	TT	CC	TT	TT	TT	TT	TT	TT	TT	TT	TT	TT	TT	TT
AX-110659849	A/G	1A	4051575	+	IWGSCv1.0	NA	NA	NA	NA	NA	AA	AA	AA	AA	AA	AA	AA	AA	AA	AA	AA	AA	AA	AA	NN	AG	AA	AA	AA	AA	AA	AA	AA	NN	AA	AA	AA	AA	AA	AA	AA	AA	AA	AA	AA	AA	AA	AA	AA
AX-110439419	A/G	1A	4158799	+	IWGSCv1.0	NA	NA	NA	NA	NA	AA	AA	AA	AA	NN	AA	AA	AA	AA	AA	AA	AA	AA	AA	GG	AG	AA	AA	AA	AA	AA	AA	AA	GG	AA	AA	GG	AA	AA	AA	AA	AA	AA	AA	AA	AA	AA	AA	AA
AX-110584864	T/C	1A	4226896	+	IWGSCv1.0	NA	NA	NA	NA	NA	TT	TT	TT	TT	NN	TT	TT	TT	TT	TT	TT	TT	TT	TT	CC	TC	TT	TT	TT	TT	TT	TT	TT	CC	TT	TT	CC	TT	TT	TT	TT	TT	TT	TT	TT	TT	TT	TT	TT
AX-110583524	T/C	1A	4666359	+	IWGSCv1.0	NA	NA	NA	NA	NA	TT	TT	TT	TT	TT	TT	TT	TT	TT	TT	TT	TT	TT	TT	TC	TC	TT	TT	TT	TT	TT	TT	TT	TC	TT	TT	TC	TT	TT	TT	TT	TT	TT	TT	TT	TT	TT	TT	TT
AX-111023814	T/G	1A	4725743	+	IWGSCv1.0	NA	NA	NA	NA	NA	TT	TT	TT	TT	TT	TT	TT	TT	TT	TT	TT	TT	TT	TT	TG	TG	TT	TT	TT	TT	TT	TT	TT	TG	TT	TT	TG	TT	TT	TT	TT	TT	TT	TT	NN	TT	TT	TT	TT
AX-111132735	C/T	1A	5464477	+	IWGSCv1.0	NA	NA	NA	NA	NA	CC	TC	CC	CC	CC	CC	CC	CC	CC	CC	CC	CC	CC	CC	TC	TC	CC	CC	CC	CC	CC	CC	CC	TC	CC	CC	TC	CC	CC	CC	CC	CC	CC	CC	CC	CC	CC	CC	CC
AX-110396896	C/T	1A	5491723	+	IWGSCv1.0	NA	NA	NA	NA	NA	CC	TC	CC	CC	CC	CC	CC	CC	CC	CC	CC	CC	CC	CC	TT	TC	CC	CC	CC	CC	CC	CC	CC	TT	CC	CC	TT	CC	CC	CC	CC	CC	CC	CC	CC	CC	CC	CC	CC
AX-110025590	T/C	1A	6342273	+	IWGSCv1.0	NA	NA	NA	NA	NA	TT	TT	TT	TT	TT	TT	TT	TT	TT	TT	TT	TT	TC	TT	TC	TC	TT	TT	TT	TT	TT	TT	TT	TC	TT	TT	TC	TT	TT	TT	TT	TT	TT	TT	TT	TT	TT	TT	TT
AX-110409222	T/C	1A	6632791	+	IWGSCv1.0	NA	NA	NA	NA	NA	TT	TT	TT	TT	TT	TT	TT	TT	TT	TT	TT	TT	TT	TT	TT	TC	TT	TT	TT	TT	TT	TT	TT	TT	TT	TT	TT	TT	TT	TT	TT	TT	TT	TT	TT	TT	TT	TT	TT
AX-110669146	G/A	1A	6638849	+	IWGSCv1.0	NA	NA	NA	NA	NA	GG	GG	GG	GG	GG	GG	GG	GG	GG	GG	GG	GG	GG	GG	GG	AG	GG	GG	GG	GG	GG	GG	GG	GG	GG	GG	GG	GG	GG	GG	GG	GG	GG	GG	GG	GG	GG	GG	GG
AX-110443058	A/G	1A	6734072	+	IWGSCv1.0	NA	NA	NA	NA	NA	AA	AA	AA	AA	AA	AA	AA	AA	AA	AA	AA	AA	AA	AA	AA	NN	AA	AA	AA	AA	AA	AA	AA	AA	AA	AA	AA	AA	AA	AA	AA	AA	AA	AA	AA	AA	AA	AA	AA
AX-109322832	T/C	1A	7182359	+	IWGSCv1.0	NA	NA	NA	NA	NA	TT	TT	TT	TT	TT	TT	TT	TT	TT	TT	TT	TT	TT	TT	TT	NN	TT	TT	TT	TT	TT	TT	TT	TT	TT	TT	TT	TT	TT	TT	TT	TT	TT	TT	TT	TT	TT	TT	TT
AX-86172715	G/A	1A	7184821	+	IWGSCv1.0	NA	NA	NA	NA	NA	NN	GG	GG	GG	GG	GG	GG	GG	GG	GG	GG	GG	GG	GG	GG	NN	GG	GG	GG	GG	GG	GG	GG	GG	GG	GG	GG	GG	GG	GG	GG	GG	GG	GG	GG	GG	GG	GG	GG
AX-109977373	T/C	1A	7650661	+	IWGSCv1.0	NA	NA	NA	NA	NA	TT	TT	TT	TT	TT	TT	TT	TT	TT	TT	TT	TT	TT	TT	CC	TC	TT	TT	TT	TT	TT	TT	TT	CC	TT	TT	TT	TT	TT	TT	TT	TT	TT	TT	TT	TT	TT	TT	TT
AX-112286815	G/A	1A	7660066	+	IWGSCv1.0	NA	NA	NA	NA	NA	GG	GG	GG	GG	GG	GG	GG	GG	GG	GG	GG	GG	GG	GG	GG	GG	GG	GG	GG	GG	GG	GG	GG	GG	GG	GG	GG	GG	GG	GG	GG	GG	GG	GG	GG	GG	GG	GG	GG
AX-109859174	G/C	1A	7671749	+	IWGSCv1.0	NA	NA	NA	NA	NA	NN	GG	GG	GG	GG	GG	GG	GG	GG	GG	GG	GG	GG	GG	CC	CG	GG	GG	GG	GG	GG	GG	GG	CC	GG	GG	GG	GG	GG	GG	GG	GG	GG	GG	GG	GG	GG	GG	GG
AX-110505566	C/T	1A	7676777	+	IWGSCv1.0	NA	NA	NA	NA	NA	CC	CC	CC	CC	CC	CC	CC	CC	CC	CC	CC	CC	CC	CC	TT	CC	CC	CC	CC	CC	CC	CC	CC	TT	CC	CC	CC	CC	CC	CC	CC	CC	CC	CC	CC	CC	CC	CC	CC
AX-110541049	T/C	1A	8161743	+	IWGSCv1.0	NA	NA	NA	NA	NA	TT	NN	TT	TT	TT	TT	TT	TT	TT	TT	TT	TT	TT	TT	TC	TT	TT	TT	TT	TT	TT	TT	TT	TT	TT	TT	TT	TT	TT	TT	TT	TT	TT	TT	TT	TT	TT	TT	TT
AX-89629592	G/A	1A	8329287	+	IWGSCv1.0	NA	NA	NA	NA	NA	GG	GG	GG	GG	GG	GG	AG	GG	GG	GG	GG	GG	GG	GG	AA	GG	GG	GG	GG	GG	GG	GG	GG	GG	GG	GG	GG	GG	GG	GG	AA	GG	GG	GG	NN	GG	GG	GG	GG
AX-109561480	A/G	1A	8335485	+	IWGSCv1.0	NA	NA	NA	NA	NA	AA	AA	AA	AA	AA	AA	AA	AA	AA	AA	AA	AA	AA	AA	GG	AA	AA	AA	AA	AA	AA	AA	AA	AA	AA	AA	AA	AA	AA	AA	GG	AA	AA	AA	AA	AA	AA	AA	AA
AX-108757364	G/A	1A	8344609	+	IWGSCv1.0	NA	NA	NA	NA	NA	GG	GG	GG	GG	GG	GG	GG	GG	GG	GG	GG	GG	GG	GG	AA	GG	GG	GG	GG	GG	GG	GG	GG	GG	GG	GG	GG	GG	GG	GG	AA	GG	GG	GG	GG	GG	GG	GG	GG
AX-111125508	G/A	1A	8634079	+	IWGSCv1.0	NA	NA	NA	NA	NA	GG	GG	GG	GG	GG	GG	GG	GG	GG	GG	GG	GG	GG	GG	AA	GG	GG	GG	GG	GG	GG	GG	GG	GG	GG	GG	GG	GG	GG	GG	AA	GG	GG	GG	GG	GG	GG	GG	GG
AX-109437282	T/C	1A	8666827	+	IWGSCv1.0	NA	NA	NA	NA	NA	TT	TT	TT	TT	TT	TT	TT	TT	TT	TT	TT	TT	TT	TT	TC	TT	TT	TT	TT	TT	TT	TT	TT	TT	TT	TT	TT	TT	TT	TT	TC	TT	TT	TT	TT	TT	TT	TT	TT
AX-94465571	A/G	1A	9204332	+	IWGSCv1.0	NA	NA	NA	NA	NA	AA	AA	AA	AA	AA	AA	AA	AA	AA	AA	AA	AA	AA	AA	AA	AA	AA	AA	AA	AA	AA	AA	AA	AA	AA	AA	AA	AA	AA	AA	AA	AA	AA	AA	AA	AA	AA	AA	AA
AX-110184390	T/C	1A	9231108	+	IWGSCv1.0	NA	NA	NA	NA	NA	TT	TT	TT	TT	TT	TT	TT	TT	TT	TT	TT	TT	TT	TT	TT	TT	TT	TT	TT	TT	TT	TT	TT	TT	TT	TT	TT	TT	TT	TT	TT	TT	TT	TT	TT	TT	TT	TT	TT
AX-109830811	A/G	1A	9245619	+	IWGSCv1.0	NA	NA	NA	NA	NA	AA	AA	AA	AA	AA	AA	AA	AA	AA	AA	AA	AA	AA	AA	AA	AA	AA	AA	AA	AA	AA	AA	AA	AA	AA	AA	AA	AA	AA	AA	AA	AA	AA	AA	AA	AA	AA	AA	AA
AX-109292832	A/C	1A	9251376	+	IWGSCv1.0	NA	NA	NA	NA	NA	AA	AA	AA	AA	AA	AA	AA	AA	AA	AA	AA	AA	AA	AA	AA	AA	AA	AA	AA	AA	AA	AA	AA	AA	AA	AA	AA	AA	AA	AA	AA	AA	AA	AA	AA	AA	AA	AA	AA
AX-94386653	C/T	1A	9579572	+	IWGSCv1.0	NA	NA	NA	NA	NA	TC	TC	TC	CC	TC	TC	TC	TC	TC	TC	TC	TC	TC	TC	CC	TC	TC	TC	CC	CC	TC	CC	TC	TC	TC	TC	CC	TC	CC	CC	CC	CC	TC	TC	TC	TC	TC	CC	CC
AX-111518386	T/G	1A	9956357	+	IWGSCv1.0	NA	NA	NA	NA	NA	TT	TT	TT	NN	TT	TT	TT	GG	TT	TT	TT	TT	TT	TT	TT	TT	TT	TT	TT	TT	TT	TT	TT	TT	TT	TT	TT	TT	TT	TT	GG	TT	TT	TT	TT	TT	TT	TT	TT
AX-110459479	G/A	1A	9980570	+	IWGSCv1.0	NA	NA	NA	NA	NA	GG	GG	GG	GG	GG	GG	GG	AA	GG	GG	GG	GG	GG	GG	GG	GG	GG	GG	GG	GG	GG	GG	GG	GG	GG	GG	GG	GG	GG	GG	AA	GG	GG	GG	GG	GG	GG	AG	GG
AX-110946083	T/C	1A	10082009	+	IWGSCv1.0	NA	NA	NA	NA	NA	TC	TT	TC	NN	TT	TT	TT	TT	TT	TT	TT	TT	TT	TT	TT	TT	TT	TT	TT	TT	TT	TT	TT	TT	TT	TT	TT	TT	TT	TT	TT	TC	TT	TT	TT	TT	TT	TT	TT
AX-109365278	T/A	1A	10126138	+	IWGSCv1.0	NA	NA	NA	NA	NA	TT	TT	TT	TT	TT	TT	TT	TT	TT	TT	TT	TT	TT	TT	TT	TT	TT	TT	TT	TT	TT	TT	TT	NN	TT	TT	TT	TT	TT	TT	TT	TT	TT	TT	TT	TT	TT	AT	TT
AX-109389462	A/G	1A	10211410	+	IWGSCv1.0	NA	NA	NA	NA	NA	AA	AA	AA	AA	AA	AA	AA	AA	AA	AA	AA	AA	AA	AA	AA	AA	AA	AA	AA	AA	AA	AA	AA	AA	AA	AA	AA	AA	AA	AA	AA	AA	AA	AA	AA	AA	AA	AG	AA
AX-109320339	T/C	1A	10224067	+	IWGSCv1.0	NA	NA	NA	NA	NA	TT	TT	TT	TT	TT	TT	TT	TT	TT	TT	TT	TT	TT	TT	TT	TT	TT	TT	TT	TT	TT	TT	TT	TT	TT	TT	TT	TT	TT	TT	TT	TT	TT	TT	TT	TT	TT	TC	TT
AX-109406377	G/A	1A	10240075	+	IWGSCv1.0	NA	NA	NA	NA	NA	GG	NN	GG	GG	GG	GG	GG	GG	GG	GG	GG	GG	GG	GG	GG	GG	GG	GG	GG	GG	GG	GG	GG	GG	GG	GG	GG	GG	GG	GG	GG	GG	GG	GG	GG	GG	GG	AG	GG
AX-109465756	T/G	1A	10250872	+	IWGSCv1.0	NA	NA	NA	NA	NA	TT	TT	TT	TT	TT	TT	TT	TT	TT	TT	TT	TT	TT	TT	TT	TT	TT	TT	TT	TT	TT	TT	TT	TT	TT	TT	TT	TT	TT	TT	TT	TT	TT	TT	TT	TT	TT	NN	TT
AX-108777399	T/G	1A	10579460	+	IWGSCv1.0	NA	NA	NA	NA	NA	TT	TT	TT	TT	TT	TT	TT	TT	TT	TT	TT	TT	TT	TT	TT	TT	TT	TT	TT	TT	TT	TT	TT	TT	TT	TT	TT	TT	TT	TT	TT	TT	TT	TT	TT	TT	TT	TG	TT
AX-109629373	C/G	1A	10604416	+	IWGSCv1.0	NA	NA	NA	NA	NA	CC	CC	CC	CC	CC	CC	CC	CC	CC	CC	CC	CC	CC	CC	CC	CC	CC	CC	CC	CC	CC	CC	CC	CC	CC	CC	CC	CC	CC	CC	CC	CC	CC	CC	CC	CC	CC	CG	CC
AX-108865633	A/G	1A	10707127	+	IWGSCv1.0	NA	NA	NA	NA	NA	AA	AA	AA	AA	AA	AA	AA	AA	AA	AA	AA	AA	AA	AA	AA	AA	AA	AA	AA	AA	AA	AA	AA	AA	AA	AA	AA	AA	AA	AA	AA	AA	AA	AA	AA	AA	AA	AG	AA
AX-110939081	A/G	1A	10798355	+	IWGSCv1.0	NA	NA	NA	NA	NA	AA	AA	AA	AA	AA	AA	AA	AA	AA	AA	AA	AA	AA	AA	AA	AA	AA	AA	AA	AA	AA	AA	AA	AA	AA	AA	AA	AA	AA	AA	AA	AA	AA	AA	AA	NN	AA	AG	NN
AX-108915155	C/T	1A	10965746	+	IWGSCv1.0	NA	NA	NA	NA	NA	CC	CC	CC	CC	CC	CC	CC	CC	CC	CC	CC	CC	CC	CC	CC	CC	CC	CC	CC	CC	CC	CC	CC	CC	CC	CC	CC	CC	CC	CC	CC	CC	CC	CC	CC	CC	CC	CC	CC
AX-89524016	A/G	1A	11064860	+	IWGSCv1.0	NA	NA	NA	NA	NA	AA	AA	AA	AA	AA	AA	AA	AA	AA	AA	AA	AA	AG	AA	AA	AA	AA	AA	AA	AA	AA	AA	AA	AA	AA	AA	AA	AA	AA	AA	AA	AA	AA	AA	AA	AA	AA	AA	AA
AX-110123588	G/A	1A	11071464	+	IWGSCv1.0	NA	NA	NA	NA	NA	GG	GG	GG	GG	GG	GG	GG	GG	GG	GG	GG	GG	GG	GG	GG	GG	GG	GG	GG	GG	GG	GG	GG	GG	GG	GG	GG	GG	GG	GG	GG	GG	GG	GG	GG	GG	GG	GG	GG
AX-111647970	T/G	1A	11112250	+	IWGSCv1.0	NA	NA	NA	NA	NA	TT	TT	TT	TT	TT	TT	TT	TT	TT	TT	TT	TT	TG	TT	TT	TT	TT	TT	TT	TT	TT	TT	TT	TT	TT	TT	TT	TT	TT	TT	TT	TT	TT	TT	TT	TT	TT	TT	TT
AX-109314921	C/T	1A	11563697	+	IWGSCv1.0	NA	NA	NA	NA	NA	TC	CC	TT	CC	TC	CC	TT	TT	CC	TT	TT	TT	CC	TT	CC	TT	TT	TT	CC	CC	CC	CC	TT	CC	CC	CC	CC	CC	CC	CC	TT	CC	CC	CC	CC	CC	CC	CC	CC
AX-89621310	G/C	1A	11569630	+	IWGSCv1.0	NA	NA	NA	NA	NA	CG	GG	CG	GG	NN	GG	CG	CG	GG	CG	CG	CG	GG	CG	GG	CG	CG	CG	GG	GG	GG	GG	CG	GG	GG	GG	GG	GG	GG	GG	CG	GG	GG	GG	GG	GG	GG	GG	GG
AX-110440018	T/C	1A	11647296	+	IWGSCv1.0	NA	NA	NA	NA	NA	CC	TT	CC	TT	CC	TT	CC	CC	TT	CC	CC	CC	CC	CC	TT	CC	CC	CC	TT	TT	TT	TT	CC	TT	TT	TT	TT	CC	TT	TT	CC	TT	TT	TT	TT	TT	TT	TT	TT
AX-109496867	C/A	1A	11657636	+	IWGSCv1.0	NA	NA	NA	NA	NA	AC	NN	AA	CC	AC	CC	AA	AA	CC	AA	AA	AA	CC	AA	CC	AA	AA	AA	CC	CC	CC	CC	AA	CC	CC	CC	CC	AA	CC	AA	AA	CC	CC	CC	CC	CC	CC	CC	CC
AX-111495887	C/A	1A	11675081	+	IWGSCv1.0	NA	NA	NA	NA	NA	AC	CC	AA	CC	CC	CC	AC	NN	CC	AC	AC	AC	CC	AC	CC	AC	AC	AC	CC	CC	CC	CC	AC	CC	CC	CC	CC	AC	CC	AC	AC	CC	CC	CC	CC	CC	CC	AC	CC
AX-94537029	C/T	1A	11722330	+	IWGSCv1.0	NA	NA	NA	NA	NA	TT	TC	TT	NN	TT	TT	TT	TT	TT	TT	TT	TT	TT	TT	TT	TT	TT	TT	TT	TT	TT	TT	TT	TT	TT	TT	TT	TT	TT	TT	TT	TT	TT	TT	TT	TT	TT	TT	TT
AX-108848169	G/A	1A	11816553	+	IWGSCv1.0	NA	NA	NA	NA	NA	AG	GG	AA	GG	AG	GG	AA	AA	GG	AA	AA	AA	GG	AA	GG	AA	AA	AA	GG	GG	GG	GG	AA	GG	GG	GG	GG	AA	GG	AA	AA	GG	GG	GG	GG	GG	GG	AG	GG
AX-111063542	C/T	1A	11818893	+	IWGSCv1.0	NA	NA	NA	NA	NA	TC	CC	TT	CC	TC	CC	TT	TT	CC	TT	TT	TT	CC	TT	CC	TT	TT	TT	CC	CC	CC	CC	TT	CC	CC	CC	CC	TT	CC	TT	TT	CC	CC	CC	CC	CC	CC	TC	CC
AX-89683874	A/G	1A	11821071	+	IWGSCv1.0	NA	NA	NA	NA	NA	AG	AA	GG	AA	AG	AA	GG	GG	AA	GG	GG	GG	AA	GG	AA	GG	GG	GG	AA	AA	AA	AA	GG	AA	AA	AA	AA	GG	AA	GG	GG	AA	AA	AA	AA	AA	AA	AG	AA
AX-109597334	T/C	1A	11870942	+	IWGSCv1.0	NA	NA	NA	NA	NA	TC	TT	CC	TC	TC	TT	CC	CC	TT	CC	CC	CC	TT	CC	TT	CC	CC	CC	TT	TT	TT	TT	CC	TT	TT	TT	TT	CC	TT	CC	CC	TT	TT	TT	TT	TT	TT	TC	TT
AX-110511743	A/C	1A	11899210	+	IWGSCv1.0	NA	NA	NA	NA	NA	AA	NN	AA	AC	AA	AC	AA	AA	AA	AA	AA	AA	AA	AA	AA	AA	AA	AA	AA	AA	AA	AA	AA	AA	AA	AA	AA	AA	AA	AA	AA	AA	AA	AA	AA	AA	AA	AC	AA
AX-109897215	G/A	1A	11904478	+	IWGSCv1.0	NA	NA	NA	NA	NA	GG	GG	GG	GG	GG	GG	GG	GG	GG	GG	GG	GG	GG	GG	GG	GG	GG	GG	GG	GG	GG	GG	GG	GG	GG	GG	GG	GG	GG	GG	GG	GG	GG	GG	GG	GG	GG	GG	GG
AX-110363986	C/T	1A	11940333	+	IWGSCv1.0	NA	NA	NA	NA	NA	TC	TT	CC	TT	TC	TT	CC	CC	TT	CC	CC	CC	TT	CC	TT	CC	CC	CC	TT	TT	TT	TT	CC	TT	TT	TT	TT	CC	TT	CC	CC	TT	TT	TT	TT	TT	TT	TT	TT
AX-110042622	C/T	1A	11949891	+	IWGSCv1.0	NA	NA	NA	NA	NA	CC	TT	CC	TT	TC	TT	CC	CC	TT	CC	CC	CC	TT	CC	TT	CC	CC	CC	TT	TT	TT	TT	CC	TT	TT	TT	TT	CC	TT	CC	CC	TT	TT	TT	TT	TT	TT	TT	TT
AX-110961711	G/A	1A	11953673	+	IWGSCv1.0	NA	NA	NA	NA	NA	AG	AA	GG	AA	AG	AA	GG	GG	AA	GG	GG	GG	AA	GG	AA	GG	GG	GG	AA	AA	AA	AA	GG	AA	AA	AA	AA	GG	AA	GG	GG	AA	AA	AA	AA	AA	AA	AA	AA
AX-110610111	A/G	1A	12087652	+	IWGSCv1.0	NA	NA	NA	NA	NA	AG	GG	AG	GG	AG	GG	AA	AA	GG	AA	AA	AA	GG	AA	GG	AA	AA	AA	GG	GG	GG	GG	AA	GG	GG	GG	GG	AA	GG	AA	AA	GG	GG	GG	GG	GG	GG	GG	GG
AX-110368802	G/T	1A	12105596	+	IWGSCv1.0	NA	NA	NA	NA	NA	NN	NN	TT	GG	TG	GG	TT	TT	GG	TT	TT	TT	GG	TT	GG	TT	TT	TT	GG	GG	GG	GG	TT	GG	GG	GG	GG	TT	GG	TT	TT	GG	GG	GG	GG	GG	GG	GG	GG
AX-109840967	A/G	1A	12121831	+	IWGSCv1.0	NA	NA	NA	NA	NA	AG	AA	GG	AA	AG	AA	GG	GG	AA	GG	GG	GG	AA	GG	AA	GG	GG	GG	AA	AA	AA	AA	GG	AA	AA	AA	AA	GG	AA	GG	GG	AA	AA	AA	AA	AA	AA	AA	AA
AX-111056702	T/A	1A	12131971	+	IWGSCv1.0	NA	NA	NA	NA	NA	AT	TT	AA	TT	AT	TT	AA	AA	TT	AA	AA	AA	TT	AA	TT	AA	AA	AA	TT	TT	TT	TT	AA	TT	TT	TT	TT	AA	TT	AA	AA	TT	TT	TT	TT	TT	TT	AT	TT
AX-110362430	C/T	1A	12135020	+	IWGSCv1.0	NA	NA	NA	NA	NA	TC	CC	TT	CC	TC	CC	TT	TT	CC	TT	TT	TT	CC	TT	CC	TT	TT	TT	CC	CC	CC	CC	TT	CC	CC	CC	CC	TT	CC	TT	TT	CC	CC	CC	CC	CC	CC	TC	CC
AX-110406227	G/A	1A	12138637	+	IWGSCv1.0	NA	NA	NA	NA	NA	AG	GG	AA	GG	AG	GG	AA	AA	GG	AA	AA	AA	GG	AA	GG	AA	AA	AA	GG	GG	GG	GG	AA	GG	GG	GG	GG	AA	GG	AA	AA	GG	GG	GG	GG	GG	GG	GG	GG
AX-109985163	T/G	1A	12141492	+	IWGSCv1.0	NA	NA	NA	NA	NA	TT	GG	TT	TG	NN	GG	TT	TT	TG	TT	TT	TT	TG	TT	TG	TT	TT	TT	TG	TG	TG	TG	TT	TG	GG	GG	TG	TT	TG	TT	TT	TG	TG	TG	GG	GG	GG	TG	NN
AX-109899033	C/T	1A	12364526	+	IWGSCv1.0	NA	NA	NA	NA	NA	CC	CC	CC	CC	CC	CC	CC	CC	CC	CC	CC	CC	CC	CC	CC	CC	CC	CC	CC	CC	CC	CC	CC	CC	CC	CC	CC	CC	CC	CC	CC	CC	CC	CC	CC	CC	CC	TC	CC
AX-111149787	C/T	1A	12373460	+	IWGSCv1.0	NA	NA	NA	NA	NA	TC	TC	TC	TT	TC	TC	TC	TC	TC	TT	TT	TC	TC	TC	TC	NN	TT	TT	TC	NN	TC	TC	NN	TC	TT	TT	TC	TC	TT	TC	TT	TC	NN	TT	TT	TT	TT	TC	TT
AX-111565776	T/C	1A	13004558	+	IWGSCv1.0	NA	NA	NA	NA	NA	TT	TT	TC	TT	TT	TT	TT	TC	TT	TT	TC	TC	TT	TT	TC	TC	TC	TC	TT	TT	TT	TT	TC	TT	TT	TT	TT	TC	TT	TC	TC	TT	TT	TT	TT	TT	TC	TT	TT
AX-111806219	T/C	1A	13091877	+	IWGSCv1.0	NA	NA	NA	NA	NA	TT	TT	TC	TT	TT	TT	TT	TC	TT	TT	TC	TC	TT	TT	TC	TC	TC	TC	TT	TT	TT	TT	TC	TT	TT	TT	TT	TC	TT	TC	TC	TT	TT	TT	TT	TT	TC	NN	TT
AX-109865519	G/C	1A	13100450	+	IWGSCv1.0	NA	NA	NA	NA	NA	GG	GG	CG	GG	GG	GG	GG	CG	GG	GG	CG	CG	GG	GG	CG	CG	CG	CG	GG	GG	GG	GG	CG	GG	GG	GG	GG	CG	GG	CG	CG	GG	GG	GG	GG	GG	CG	NN	GG
AX-109866051	T/C	1A	13270133	+	IWGSCv1.0	NA	NA	NA	NA	NA	TT	TC	TT	TT	TT	NN	TT	TT	TT	TT	TT	TT	TT	TT	TT	TT	TT	TT	TT	TT	TT	TT	TT	TT	TT	TT	TT	TT	TT	TT	TT	TT	TT	TT	TT	TT	TT	TT	TT
AX-110387837	T/C	1A	13819155	+	IWGSCv1.0	NA	NA	NA	NA	NA	TT	TT	TT	TT	TT	TT	TT	TT	TT	TT	TT	TT	TT	TT	TT	TT	TT	TT	TT	TT	TT	TT	TT	TT	TT	TT	TT	TT	TT	TT	TT	TT	TT	TT	TT	TT	TT	NN	TT
AX-110987479	G/T	1A	13829128	+	IWGSCv1.0	NA	NA	NA	NA	NA	GG	GG	TG	GG	GG	GG	GG	GG	GG	GG	GG	GG	GG	GG	GG	GG	GG	GG	GG	GG	GG	GG	GG	GG	GG	GG	GG	GG	GG	GG	GG	GG	GG	GG	GG	GG	GG	GG	GG
AX-109846781	C/T	1A	13831562	+	IWGSCv1.0	NA	NA	NA	NA	NA	CC	CC	CC	CC	CC	CC	CC	CC	CC	CC	CC	CC	CC	CC	CC	CC	CC	CC	CC	CC	CC	CC	CC	CC	CC	CC	CC	CC	CC	CC	CC	CC	CC	CC	CC	CC	CC	CC	CC
AX-111071514	G/A	1A	13847314	+	IWGSCv1.0	NA	NA	NA	NA	NA	GG	GG	GG	GG	GG	GG	GG	GG	GG	GG	GG	GG	GG	GG	GG	GG	GG	GG	GG	GG	GG	GG	GG	GG	GG	GG	GG	GG	GG	GG	GG	GG	GG	GG	GG	GG	GG	GG	GG
AX-110507135	A/G	1A	13873718	+	IWGSCv1.0	NA	NA	NA	NA	NA	GG	AA	AA	AA	AG	AA	AA	AA	GG	AA	GG	GG	AA	GG	GG	GG	GG	AA	GG	GG	GG	GG	GG	GG	AA	GG	GG	GG	AA	AA	GG	GG	GG	GG	AA	AA	GG	AG	GG
AX-109998250	T/G	1A	14061223	+	IWGSCv1.0	NA	NA	NA	NA	NA	GG	TT	TT	TT	TG	TT	TT	TG	GG	TT	GG	GG	TT	GG	GG	GG	GG	TT	GG	GG	GG	GG	GG	TT	TT	GG	GG	GG	TT	GG	GG	GG	GG	GG	TT	TT	GG	NN	GG
AX-109281991	T/C	1A	14081138	+	IWGSCv1.0	NA	NA	NA	NA	NA	CC	TT	TT	TT	TT	TT	TT	TT	CC	TT	CC	CC	TT	CC	CC	CC	CC	TT	CC	CC	CC	CC	CC	TT	TT	CC	CC	CC	TT	CC	CC	CC	CC	CC	TT	TT	CC	CC	CC
AX-109914247	A/G	1A	14130100	+	IWGSCv1.0	NA	NA	NA	NA	NA	GG	AA	AA	AA	AG	AA	AA	AA	GG	AA	GG	GG	AA	GG	GG	GG	GG	AA	GG	GG	GG	GG	GG	AA	AA	GG	GG	GG	AA	GG	GG	GG	GG	GG	AA	AA	GG	AG	GG
AX-110998359	A/G	1A	14233604	+	IWGSCv1.0	NA	NA	NA	NA	NA	GG	AA	GG	AA	GG	AA	AA	GG	GG	AA	GG	GG	GG	GG	GG	GG	GG	GG	GG	GG	GG	GG	GG	AA	NN	GG	GG	GG	GG	GG	GG	GG	GG	GG	AG	GG	GG	GG	GG
AX-111656593	A/G	1A	14244390	+	IWGSCv1.0	NA	NA	NA	NA	NA	GG	AA	GG	AA	GG	AA	AA	GG	GG	AA	GG	GG	GG	GG	GG	GG	GG	GG	GG	GG	GG	GG	GG	AA	AA	GG	GG	GG	GG	GG	GG	GG	GG	GG	AA	GG	GG	GG	GG
AX-110910898	A/C	1A	14468568	+	IWGSCv1.0	NA	NA	NA	NA	NA	AA	AA	AA	AA	AA	AA	AA	AA	AA	AA	AA	AA	AA	AA	AA	AA	AA	AA	AA	AA	AA	AA	AA	AA	AA	AA	AA	AA	AA	AA	AA	AA	AA	AA	AA	AA	AA	AC	AA
AX-111066745	T/G	1A	14504473	+	IWGSCv1.0	NA	NA	NA	NA	NA	TG	TT	TT	TT	TT	TT	TT	TT	GG	TT	GG	TT	GG	TT	GG	GG	GG	TT	TT	TT	TT	TT	GG	TT	TT	TT	TT	GG	TT	GG	GG	TT	GG	GG	TT	TT	TT	GG	GG
AX-109344712	T/C	1A	14627346	+	IWGSCv1.0	NA	NA	NA	NA	NA	TT	TT	TT	TT	TT	TT	TT	TT	TT	TT	TT	TT	TT	TT	TT	TT	TT	TT	TT	TT	TT	TT	TT	TT	TT	TT	TT	TT	TT	TT	TT	TT	TT	TT	TT	TT	TT	TT	TT
AX-109295825	T/G	1A	14647846	+	IWGSCv1.0	NA	NA	NA	NA	NA	GG	GG	GG	GG	GG	GG	GG	GG	GG	GG	GG	GG	GG	GG	GG	GG	GG	GG	GG	GG	GG	GG	GG	GG	GG	GG	GG	GG	GG	GG	GG	GG	GG	GG	GG	GG	GG	TG	GG
AX-110460472	A/C	1A	14748869	+	IWGSCv1.0	NA	NA	NA	NA	NA	AA	AA	AA	AA	AA	AA	AA	AA	AA	AA	AA	AA	AA	AA	AA	AA	AA	AA	AA	AA	AA	AA	AA	AA	AA	AA	AA	AA	AA	AA	AA	AA	AA	AA	AA	AA	AA	AA	AA
AX-108842309	G/A	1A	14853672	+	IWGSCv1.0	NA	NA	NA	NA	NA	AA	AA	AA	AA	AA	AA	AA	AA	AA	AA	AA	AA	AA	AA	AA	AA	AA	AA	AA	AA	AA	AA	AA	AA	AA	AA	AA	AA	AA	AA	AA	AA	AA	AA	AA	AA	AA	AG	AA
AX-109350385	C/T	1A	14857472	+	IWGSCv1.0	NA	NA	NA	NA	NA	NN	NN	NN	TC	TC	TT	NN	NN	TT	TT	TC	TT	TT	TT	NN	TT	TT	NN	TT	TT	TT	TT	TT	TT	TT	TT	NN	TT	TC	TC	TT	TT	TT	TT	TT	TT	TC	TC	NN
AX-111089698	C/A	1A	15182129	+	IWGSCv1.0	NA	NA	NA	NA	NA	AA	AA	NN	AA	AA	AA	AA	AA	AA	AA	AA	AA	AA	AA	AA	NN	AA	AA	AA	AA	AA	AA	AC	NN	AA	AA	AA	AA	AA	AA	AA	AA	AA	NN	AA	AA	AA	AC	AA
AX-110523831	C/A	1A	15187341	+	IWGSCv1.0	NA	NA	NA	NA	NA	CC	CC	CC	CC	CC	CC	CC	CC	CC	CC	CC	CC	CC	CC	CC	CC	CC	CC	CC	CC	CC	CC	CC	CC	CC	CC	CC	CC	CC	CC	CC	CC	CC	CC	CC	CC	CC	AC	CC
AX-111149256	C/T	1A	15318463	+	IWGSCv1.0	NA	NA	NA	NA	NA	CC	CC	CC	CC	CC	CC	CC	CC	CC	CC	CC	CC	CC	CC	CC	CC	CC	CC	CC	CC	CC	CC	CC	CC	CC	CC	CC	CC	CC	CC	CC	CC	CC	CC	CC	TT	CC	CC	CC
AX-110417482	T/C	1A	15342298	+	IWGSCv1.0	NA	NA	NA	NA	NA	TT	TT	TT	TT	TT	TT	TT	TT	TT	TT	TT	TT	TT	TT	TT	TT	TT	TT	TT	TT	TT	TT	TT	TT	TT	TT	TT	TT	TT	TT	TT	TT	TT	TT	TT	TT	TT	TT	TT
AX-109431193	C/T	1A	15467803	+	IWGSCv1.0	NA	NA	NA	NA	NA	NN	TT	TT	TT	TT	TT	TT	TT	CC	TT	CC	TT	CC	CC	CC	CC	CC	TT	TT	TT	TT	TT	CC	TT	TT	TT	TT	CC	CC	CC	CC	TT	CC	CC	TT	CC	TT	CC	CC
AX-109462275	T/C	1A	15485453	+	IWGSCv1.0	NA	NA	NA	NA	NA	CC	CC	CC	CC	CC	CC	CC	CC	CC	CC	CC	CC	CC	TT	CC	CC	CC	CC	CC	CC	CC	CC	CC	CC	CC	CC	CC	CC	CC	CC	CC	CC	CC	CC	CC	TT	CC	CC	CC
AX-110010474	A/C	1A	15488916	+	IWGSCv1.0	NA	NA	NA	NA	NA	CC	CC	CC	CC	CC	CC	CC	CC	CC	CC	CC	CC	CC	AA	CC	CC	CC	CC	CC	CC	CC	CC	CC	CC	CC	CC	CC	CC	CC	CC	CC	CC	CC	CC	CC	AA	CC	CC	CC
AX-110393732	G/A	1A	15511437	+	IWGSCv1.0	NA	NA	NA	NA	NA	GG	GG	GG	GG	GG	GG	GG	GG	GG	GG	GG	GG	GG	GG	GG	GG	GG	GG	GG	GG	GG	GG	GG	GG	GG	GG	GG	GG	GG	GG	GG	GG	GG	GG	GG	GG	GG	GG	GG
AX-111758917	T/C	1A	15805107	+	IWGSCv1.0	NA	NA	NA	NA	NA	CC	CC	CC	CC	CC	CC	CC	CC	CC	CC	CC	CC	CC	TT	CC	CC	CC	CC	CC	CC	CC	CC	CC	CC	CC	CC	CC	CC	CC	CC	CC	CC	CC	CC	CC	TT	CC	CC	CC
AX-110563049	T/G	1A	15905582	+	IWGSCv1.0	NA	NA	NA	NA	NA	TT	TT	TT	TT	TT	TT	TG	TT	TG	TT	TG	TT	TG	TT	TG	TG	TG	TT	TT	TT	TT	TT	TG	TT	TT	TT	TT	TG	TG	TG	TG	TT	TT	TT	TT	TT	TT	TT	TT
AX-108966198	G/T	1A	16038997	+	IWGSCv1.0	NA	NA	NA	NA	NA	GG	GG	GG	GG	GG	GG	GG	GG	GG	GG	GG	GG	GG	GG	GG	GG	GG	GG	GG	GG	GG	GG	GG	GG	GG	GG	GG	GG	GG	GG	GG	GG	GG	GG	GG	GG	GG	TG	GG
AX-94952968	G/C	1A	16300902	+	IWGSCv1.0	NA	NA	NA	NA	NA	GG	GG	GG	GG	GG	GG	GG	GG	GG	GG	GG	GG	GG	GG	GG	GG	GG	GG	GG	GG	GG	GG	GG	GG	GG	GG	GG	GG	GG	GG	GG	GG	GG	GG	GG	GG	GG	GG	GG
AX-94555429	T/C	1A	16375144	+	IWGSCv1.0	NA	NA	NA	NA	NA	NN	TT	TT	TT	TT	TT	CC	TT	CC	TT	CC	TT	CC	TT	NN	CC	CC	TT	TT	TT	TT	TT	CC	TT	TT	TT	TT	CC	CC	CC	CC	TT	TT	TT	TT	TT	TT	TT	TT
AX-109059350	A/G	1A	16382117	+	IWGSCv1.0	NA	NA	NA	NA	NA	AG	AA	AA	AA	AA	AA	GG	NN	GG	AA	GG	AA	GG	AA	GG	GG	GG	AA	AA	AA	AA	AA	GG	AA	AA	AA	AA	GG	GG	GG	GG	AA	AA	AA	AA	AA	AA	NN	AA
AX-109857387	G/C	1A	16395166	+	IWGSCv1.0	NA	NA	NA	NA	NA	GG	GG	GG	GG	GG	GG	GG	GG	GG	GG	GG	GG	GG	GG	GG	GG	GG	GG	GG	GG	GG	GG	GG	GG	GG	GG	GG	GG	GG	GG	GG	GG	GG	GG	GG	GG	GG	CG	GG
AX-110090502	C/T	1A	16407055	+	IWGSCv1.0	NA	NA	NA	NA	NA	NN	CC	CC	TC	CC	CC	CC	CC	CC	CC	CC	CC	CC	CC	CC	CC	CC	CC	CC	CC	CC	CC	CC	CC	CC	CC	CC	CC	CC	CC	CC	CC	CC	CC	CC	CC	CC	TC	CC
AX-110025360	T/C	1A	16928067	+	IWGSCv1.0	NA	NA	NA	NA	NA	TC	TT	CC	CC	TC	TT	CC	TT	CC	TT	CC	TT	CC	CC	TT	CC	CC	CC	TT	TT	TT	TT	CC	TT	TT	TT	TT	CC	CC	CC	CC	TT	TT	TT	CC	CC	TT	TC	TT
AX-111626376	C/A	1A	17075963	+	IWGSCv1.0	NA	NA	NA	NA	NA	AC	AC	AA	AA	AC	CC	AA	CC	AA	CC	AA	CC	AA	AA	CC	AA	AA	AA	CC	CC	CC	CC	AA	CC	CC	CC	CC	AA	AA	AA	AA	CC	CC	CC	AA	AA	CC	CC	CC
AX-108756149	A/C	1A	19552557	+	IWGSCv1.0	NA	NA	NA	NA	NA	AA	AA	AC	CC	AA	AA	CC	AA	CC	CC	CC	AA	CC	CC	AA	CC	CC	AC	AA	AA	AA	AA	CC	AA	AA	AA	AA	AA	CC	CC	CC	AA	AA	AA	CC	CC	AA	AA	AA
AX-109850363	C/T	1A	20201916	+	IWGSCv1.0	NA	NA	NA	NA	NA	CC	TT	CC	CC	CC	TT	NN	CC	CC	CC	CC	CC	CC	CC	CC	CC	CC	CC	CC	CC	CC	CC	CC	TT	TT	CC	TT	TT	CC	CC	CC	CC	CC	CC	CC	TT	CC	CC	CC
AX-109940212	G/A	1A	20281542	+	IWGSCv1.0	NA	NA	NA	NA	NA	GG	AA	GG	GG	GG	AA	GG	GG	GG	GG	GG	GG	GG	GG	GG	GG	GG	GG	GG	GG	GG	GG	GG	AA	AA	GG	AA	AA	GG	GG	GG	GG	GG	GG	GG	AA	GG	GG	GG
AX-110013408	G/A	1A	20365988	+	IWGSCv1.0	NA	NA	NA	NA	NA	GG	AA	GG	GG	GG	AA	GG	GG	GG	GG	GG	GG	GG	GG	GG	GG	GG	GG	GG	GG	GG	GG	GG	AA	AA	GG	AA	AA	GG	GG	GG	GG	GG	GG	GG	AA	GG	GG	GG
AX-108855026	C/T	1A	20464422	+	IWGSCv1.0	NA	NA	NA	NA	NA	TC	TT	TT	TT	TT	TT	TT	CC	TT	TT	TT	CC	TT	TT	CC	TT	TT	TT	CC	CC	CC	CC	TT	TT	TT	CC	TT	TT	TT	TT	TT	CC	CC	CC	TT	TT	CC	CC	CC
AX-111565119	T/C	1A	20703227	+	IWGSCv1.0	NA	NA	NA	NA	NA	TC	CC	CC	CC	CC	CC	CC	TT	CC	CC	CC	TT	CC	CC	TT	CC	CC	CC	TT	TT	TT	TT	CC	CC	CC	TT	CC	CC	CC	CC	CC	TT	TT	TT	CC	CC	TT	TT	TT
AX-109898803	A/G	1A	20744792	+	IWGSCv1.0	NA	NA	NA	NA	NA	NN	GG	AA	AA	AA	GG	AA	AA	AA	AA	AA	AA	AA	AA	AA	AA	AA	AA	AA	AA	AA	AA	AA	GG	GG	AA	GG	GG	AA	AA	AA	AA	AA	AA	AA	GG	AA	AA	AA
AX-110515151	C/T	1A	20842050	+	IWGSCv1.0	NA	NA	NA	NA	NA	CC	TT	CC	NN	CC	TT	CC	CC	CC	CC	CC	CC	CC	CC	CC	CC	CC	CC	CC	CC	CC	CC	CC	TT	TT	CC	TT	TT	CC	CC	CC	CC	CC	CC	CC	TT	CC	CC	CC
AX-110952374	G/A	1A	20858192	+	IWGSCv1.0	NA	NA	NA	NA	NA	GG	AA	GG	GG	GG	AA	GG	GG	GG	GG	GG	GG	GG	GG	GG	GG	GG	GG	GG	GG	GG	GG	GG	AA	AA	GG	AA	AA	GG	GG	GG	GG	GG	GG	GG	AA	GG	GG	GG
AX-110906927	A/G	1A	20872661	+	IWGSCv1.0	NA	NA	NA	NA	NA	AA	GG	AA	AA	AA	GG	AA	AA	AA	AA	AA	AA	AA	AA	AA	AA	AA	AA	AA	AA	AA	AA	AA	GG	GG	AA	GG	GG	AA	AA	AA	AA	AA	AA	AA	GG	AA	AA	AA
AX-110591299	G/A	1A	20882722	+	IWGSCv1.0	NA	NA	NA	NA	NA	AG	AA	AA	AA	AA	AA	AA	GG	AA	AA	AA	GG	AA	AA	GG	AA	AA	AA	GG	GG	GG	GG	AA	AA	GG	GG	AA	AA	AA	AA	AA	GG	GG	GG	AA	AA	GG	GG	GG
AX-109348628	C/T	1A	20886837	+	IWGSCv1.0	NA	NA	NA	NA	NA	TC	TT	TT	TT	TT	TT	TT	CC	TT	TT	TT	CC	TT	TT	CC	TT	TT	TT	CC	CC	CC	CC	TT	TT	CC	CC	TT	TT	TT	TT	TT	CC	CC	CC	TT	TT	CC	CC	CC
AX-110549046	A/G	1A	20907484	+	IWGSCv1.0	NA	NA	NA	NA	NA	AG	GG	GG	GG	GG	GG	GG	AA	GG	GG	GG	AA	GG	GG	AA	GG	GG	GG	AA	AA	AA	AA	GG	GG	AA	AA	GG	GG	GG	GG	GG	AA	AA	AA	GG	GG	AA	AA	AA
AX-110361744	G/A	1A	20911258	+	IWGSCv1.0	NA	NA	NA	NA	NA	AG	AA	AA	AA	AA	AA	AA	GG	AA	AA	AA	GG	AA	AA	AA	AA	AA	AA	GG	GG	GG	GG	AA	AA	GG	GG	AA	AA	AA	AA	AA	GG	GG	GG	AA	AA	GG	GG	GG
AX-108866416	A/G	1A	20917708	+	IWGSCv1.0	NA	NA	NA	NA	NA	AG	GG	GG	GG	GG	GG	GG	AA	GG	GG	GG	AA	GG	GG	GG	GG	GG	GG	AA	AA	AA	AA	GG	GG	AA	AA	GG	GG	GG	GG	GG	AA	AA	AA	GG	GG	AA	AA	AA
AX-108770405	G/T	1A	20922525	+	IWGSCv1.0	NA	NA	NA	NA	NA	TG	GG	TT	GG	TT	GG	TT	GG	TT	TT	TT	GG	GG	GG	TT	TT	TT	TT	GG	GG	GG	GG	TT	TT	GG	GG	TT	TT	TT	GG	TT	GG	GG	GG	GG	TT	GG	GG	GG
AX-89488367	G/A	1A	20939694	+	IWGSCv1.0	NA	NA	NA	NA	NA	AG	AA	GG	GG	GG	AA	GG	AA	GG	GG	GG	AA	AA	AA	GG	GG	GG	GG	AA	AA	AA	AA	GG	GG	AA	AA	GG	GG	GG	AA	GG	AA	AA	GG	GG	GG	AA	AA	AA
AX-108868021	A/G	1A	20988338	+	IWGSCv1.0	NA	NA	NA	NA	NA	AG	AA	GG	GG	GG	AA	GG	GG	GG	GG	GG	AA	AA	AA	GG	GG	GG	GG	AA	AA	AA	AA	GG	GG	AA	AA	GG	GG	GG	AA	GG	AA	AA	GG	GG	GG	AA	AA	AA
AX-111140423	C/T	1A	21010616	+	IWGSCv1.0	NA	NA	NA	NA	NA	TC	CC	TT	TT	TT	CC	TT	TT	TT	TT	TT	CC	CC	CC	TT	TT	TT	TT	CC	CC	CC	CC	TT	TT	CC	CC	TT	TT	TT	CC	TT	CC	CC	TT	TT	TT	CC	CC	CC
AX-109830760	A/G	1A	21020641	+	IWGSCv1.0	NA	NA	NA	NA	NA	NN	AA	GG	GG	GG	AA	GG	GG	GG	GG	GG	AA	AA	AA	GG	GG	GG	GG	AA	AA	AA	AA	GG	GG	AA	AA	GG	GG	GG	AA	GG	AA	AA	GG	GG	GG	AA	AA	AA
AX-110030742	C/A	1A	21030149	+	IWGSCv1.0	NA	NA	NA	NA	NA	CC	CC	CC	NN	CC	CC	CC	CC	CC	CC	CC	CC	CC	CC	CC	CC	CC	CC	CC	CC	CC	CC	CC	AA	CC	CC	AA	CC	CC	CC	CC	CC	CC	CC	AA	CC	CC	CC	CC
AX-110452986	T/C	1A	21093751	+	IWGSCv1.0	NA	NA	NA	NA	NA	TT	CC	TT	CC	TT	CC	TT	TT	TT	TT	TT	CC	TT	CC	TT	TT	TT	TT	CC	CC	NN	CC	TT	TC	CC	CC	CC	TT	TT	TT	TT	CC	CC	TT	CC	TT	CC	CC	CC
AX-109511562	T/C	1A	21097191	+	IWGSCv1.0	NA	NA	NA	NA	NA	TT	CC	TT	CC	TT	CC	TT	TT	TT	TT	TT	CC	TT	CC	TT	TT	TT	TT	CC	CC	CC	CC	TT	CC	CC	CC	CC	TT	TT	TT	TT	CC	CC	TT	CC	TT	CC	CC	CC
AX-110388488	T/C	1A	21148863	+	IWGSCv1.0	NA	NA	NA	NA	NA	TC	CC	TT	NN	TT	CC	TT	TT	TT	TT	TT	CC	TT	CC	TT	TT	TT	TT	CC	CC	CC	CC	TT	CC	CC	CC	CC	TT	TT	TT	TT	CC	CC	TT	CC	TT	CC	CC	CC
AX-108772599	C/T	1A	21173498	+	IWGSCv1.0	NA	NA	NA	NA	NA	TC	TT	CC	TT	CC	TT	CC	CC	CC	CC	CC	TT	CC	TT	CC	CC	CC	CC	TT	TT	TT	TT	CC	TT	TT	TT	TT	CC	CC	CC	CC	TT	TT	CC	TT	CC	TT	TC	TT
AX-110962638	A/G	1A	21353276	+	IWGSCv1.0	NA	NA	NA	NA	NA	AA	AA	AA	AA	AA	AA	AA	AA	AA	AA	AA	AA	AA	AA	AA	AA	AA	AA	AA	AA	AA	AA	AA	AA	AA	AA	AA	AA	AA	AA	AA	AA	AA	AA	AA	AA	AA	AG	AA
AX-108835182	C/G	1A	21483452	+	IWGSCv1.0	NA	NA	NA	NA	NA	NN	NN	CC	CC	CC	GG	CC	CC	CC	CC	CC	GG	CC	GG	CC	CC	CC	CC	GG	GG	GG	GG	CC	GG	GG	GG	GG	CC	CC	GG	CC	GG	GG	CC	CC	CC	GG	GG	GG
AX-110445530	G/C	1A	21596681	+	IWGSCv1.0	NA	NA	NA	NA	NA	NN	NN	GG	GG	GG	CC	GG	GG	GG	GG	GG	CC	GG	CC	GG	GG	GG	GG	CC	CC	CC	CC	GG	CC	CC	CC	CC	GG	GG	CC	GG	CC	CC	GG	GG	GG	CC	CC	CG
AX-111539534	T/C	1A	21611820	+	IWGSCv1.0	NA	NA	NA	NA	NA	TT	NN	TT	TT	TT	NN	TT	TT	TT	TT	TT	TC	TT	TC	TT	TT	TT	TT	NN	TC	CC	TC	TT	CC	NN	TC	CC	TT	TT	TC	TT	TC	TC	TT	TT	TT	NN	CC	TC
AX-109867555	T/C	1A	22081397	+	IWGSCv1.0	NA	NA	NA	NA	NA	TT	TT	NN	TT	TT	TT	TT	TT	TT	TT	TT	TT	TT	TT	TT	TT	TT	TT	TT	TT	TT	TT	TT	CC	TT	TT	CC	TT	TT	TT	TT	TT	TT	TT	TT	TT	TT	TT	TT
AX-109859875	A/G	1A	22241085	+	IWGSCv1.0	NA	NA	NA	NA	NA	AA	AG	AA	AA	AA	AA	AA	AA	AA	AA	AA	AA	AA	AA	AA	AA	AA	AA	AA	AA	AA	AA	AA	GG	AA	AA	GG	AA	AA	AA	AA	AA	AA	AA	AA	AA	AA	AA	AA
AX-109428041	C/T	1A	22483490	+	IWGSCv1.0	NA	NA	NA	NA	NA	CC	CC	CC	CC	CC	CC	CC	CC	CC	CC	CC	CC	CC	CC	CC	CC	CC	CC	CC	CC	CC	CC	CC	CC	CC	CC	CC	CC	CC	CC	CC	CC	CC	CC	CC	CC	CC	CC	CC
AX-94710443	A/T	1A	22597010	+	IWGSCv1.0	NA	NA	NA	NA	NA	AA	TT	AA	TT	AA	TT	AA	AA	AA	AA	AA	TT	TT	TT	TT	AA	TT	AA	AA	AA	AA	AA	AA	TT	TT	AA	TT	AA	TT	TT	AA	AA	TT	AA	TT	AA	TT	AT	TT
AX-110943723	G/A	1A	22606284	+	IWGSCv1.0	NA	NA	NA	NA	NA	AG	AA	AG	AA	NN	AA	AG	AG	AG	AG	AG	AA	AA	AA	AA	AG	AA	AG	AG	AG	AG	AG	AG	AA	AA	AG	AA	AG	AA	AA	AG	AG	AA	AG	AA	AG	AA	AA	AA
AX-111512097	G/A	1A	22653851	+	IWGSCv1.0	NA	NA	NA	NA	NA	AG	AA	AA	GG	AA	AA	GG	GG	GG	GG	AA	GG	GG	GG	GG	AA	AA	AA	GG	GG	GG	GG	AA	AA	GG	GG	AA	GG	AA	GG	GG	GG	GG	GG	GG	GG	GG	GG	GG
AX-110567377	T/G	1A	22891213	+	IWGSCv1.0	NA	NA	NA	NA	NA	GG	NN	GG	GG	GG	GG	GG	GG	GG	GG	GG	GG	GG	GG	GG	GG	GG	GG	GG	GG	GG	GG	GG	GG	GG	GG	GG	GG	GG	GG	GG	GG	GG	GG	GG	GG	GG	GG	GG
AX-110004813	G/T	1A	22983165	+	IWGSCv1.0	NA	NA	NA	NA	NA	TT	TT	TT	TT	TT	TT	TT	TT	TT	TT	TT	TT	TT	TT	TT	TT	TT	TT	TT	TT	TT	TT	TT	TT	TT	TT	TT	TT	TT	TT	TT	TT	TT	TT	TT	TT	TT	TT	TT
AX-111086914	A/G	1A	22998793	+	IWGSCv1.0	NA	NA	NA	NA	NA	AG	NN	GG	AA	GG	GG	AA	AA	AA	AA	GG	GG	AA	GG	GG	GG	GG	GG	GG	AA	GG	AA	GG	GG	GG	AA	GG	AA	GG	AA	AA	AA	GG	AA	AA	AA	GG	GG	GG
AX-109374832	C/A	1A	23009799	+	IWGSCv1.0	NA	NA	NA	NA	NA	AA	AA	AA	AA	AA	AA	AA	NN	AA	AA	AA	AA	AA	AC	AA	AA	AA	AA	NN	NN	AA	AA	AA	AA	AA	AA	AA	AA	AA	AA	NN	AA	AA	AA	AA	AA	AA	AA	AA
AX-111001034	C/T	1A	23014071	+	IWGSCv1.0	NA	NA	NA	NA	NA	TT	TT	TT	TT	TT	TT	TT	TT	TT	TT	TT	TT	TT	TT	TT	TT	TT	TT	TT	TT	TT	TT	TT	TT	TT	TT	TT	TT	TT	TT	TT	TT	TT	TT	TT	TT	TT	TT	TT
AX-111670056	T/C	1A	23042865	+	IWGSCv1.0	NA	NA	NA	NA	NA	TC	TT	TT	CC	TT	TT	CC	CC	CC	CC	TT	CC	CC	CC	CC	TT	TT	TT	CC	CC	CC	CC	TT	TT	CC	CC	TT	CC	TT	CC	CC	CC	CC	CC	CC	CC	CC	CC	CC
AX-109965700	G/A	1A	23067093	+	IWGSCv1.0	NA	NA	NA	NA	NA	AG	GG	GG	AA	GG	GG	AA	AA	AA	AA	GG	AA	AA	AA	NN	GG	GG	GG	AA	AA	AA	AA	GG	GG	AA	AA	GG	AA	GG	AA	AA	AA	AA	AA	AA	NN	AA	AA	AA
AX-89431833	T/C	1A	23105934	+	IWGSCv1.0	NA	NA	NA	NA	NA	TC	NN	TT	TC	TT	TT	TC	CC	CC	CC	TT	CC	CC	CC	CC	TT	TT	TT	CC	CC	CC	NN	TT	TT	NN	CC	TT	CC	TT	CC	CC	CC	CC	CC	CC	CC	CC	CC	CC
AX-111764211	A/C	1A	23291485	+	IWGSCv1.0	NA	NA	NA	NA	NA	CC	CC	CC	CC	CC	NN	CC	CC	CC	CC	CC	CC	CC	CC	NN	CC	CC	CC	CC	CC	CC	CC	CC	CC	CC	CC	CC	CC	CC	CC	CC	CC	CC	CC	CC	CC	CC	CC	CC
AX-110387831	A/G	1A	23628628	+	IWGSCv1.0	NA	NA	NA	NA	NA	AA	AA	AA	AA	AA	AA	AA	AA	AA	AA	AA	AA	AA	AA	AA	AA	AA	AA	AA	AA	AA	AA	AA	AA	GG	AA	AA	AA	AA	AA	AA	AA	AA	AA	AA	AA	AA	AA	AA
AX-109585803	G/A	1A	23692034	+	IWGSCv1.0	NA	NA	NA	NA	NA	GG	GG	GG	GG	GG	GG	GG	GG	GG	GG	GG	GG	GG	GG	GG	GG	GG	GG	GG	GG	GG	GG	GG	GG	AA	GG	GG	GG	GG	GG	GG	GG	GG	GG	GG	GG	GG	GG	GG
AX-111484005	T/C	1A	23814419	+	IWGSCv1.0	NA	NA	NA	NA	NA	TC	TC	CC	TC	CC	TT	CC	TT	TT	CC	TT	CC	CC	CC	CC	CC	CC	CC	TT	TT	TT	TT	TT	TT	CC	TT	TT	CC	CC	TT	NN	TC	CC	TT	TT	TT	TT	TC	CC
AX-110008558	A/G	1A	23858911	+	IWGSCv1.0	NA	NA	NA	NA	NA	AG	AA	GG	NN	GG	AA	GG	AA	AA	GG	NN	GG	GG	GG	GG	GG	GG	GG	GG	AA	AA	AA	AA	AA	GG	AA	AA	GG	GG	AA	AA	NN	GG	AA	NN	GG	GG	AG	GG
AX-108886928	C/T	1A	23993489	+	IWGSCv1.0	NA	NA	NA	NA	NA	CC	CC	CC	CC	CC	CC	CC	CC	CC	CC	CC	CC	CC	CC	CC	CC	CC	CC	TC	CC	CC	CC	CC	CC	TC	CC	CC	CC	CC	CC	CC	CC	CC	CC	CC	CC	TC	CC	CC
AX-89639046	C/T	1A	24321355	+	IWGSCv1.0	NA	NA	NA	NA	NA	NN	TC	CC	CC	CC	CC	CC	CC	CC	CC	CC	CC	CC	CC	CC	CC	CC	CC	TT	CC	CC	CC	CC	CC	TT	CC	CC	CC	CC	CC	CC	CC	CC	CC	CC	CC	TT	CC	CC
AX-108991623	T/C	1A	24326954	+	IWGSCv1.0	NA	NA	NA	NA	NA	TT	TT	TT	TT	TT	TT	TT	TT	TT	TT	TT	TT	TT	TT	TT	TT	TT	TT	CC	TT	TT	TT	TT	TT	CC	TT	TT	TT	TT	TT	TT	TT	TT	TT	TT	TT	CC	TT	TT
AX-110181408	T/C	1A	24331546	+	IWGSCv1.0	NA	NA	NA	NA	NA	TT	NN	CC	TT	CC	TT	CC	TT	TT	CC	TT	CC	CC	CC	CC	TT	TT	CC	CC	TT	TT	TT	TT	CC	CC	TT	CC	CC	CC	TT	TT	TT	CC	TT	TT	CC	CC	TC	CC
AX-108789085	G/A	1A	24861506	+	IWGSCv1.0	NA	NA	NA	NA	NA	AA	AA	GG	AA	GG	GG	GG	AA	AA	GG	AA	GG	GG	GG	GG	AA	AA	GG	GG	AA	AA	AA	AA	GG	GG	AA	GG	GG	GG	AA	AA	AA	GG	AA	AA	GG	GG	AG	GG
AX-110574960	A/G	1A	25119352	+	IWGSCv1.0	NA	NA	NA	NA	NA	AA	AA	GG	AA	GG	AA	GG	AA	AA	GG	AA	GG	GG	GG	GG	AA	AA	GG	GG	AA	AA	AA	AA	GG	GG	AA	GG	GG	GG	AA	AA	AA	GG	AA	AA	GG	GG	AG	GG
AX-110713530	T/C	1A	25324456	+	IWGSCv1.0	NA	NA	NA	NA	NA	TT	TT	TC	TT	TC	TT	TC	TT	TT	TC	TT	TC	TC	TC	TC	TT	TT	TC	TC	TT	TT	TT	TT	TC	TC	TT	TC	TC	TC	TT	TT	TT	TC	TT	TT	TC	TC	NN	TC
AX-109820573	A/C	1A	25568851	+	IWGSCv1.0	NA	NA	NA	NA	NA	AA	AA	CC	AA	CC	AA	CC	AA	AA	CC	AA	CC	CC	CC	CC	AA	AA	CC	CC	AA	AA	AA	AA	CC	CC	AA	CC	CC	CC	AA	AA	AA	CC	AA	AA	AA	CC	AC	CC
AX-111284993	T/C	1A	25812217	+	IWGSCv1.0	NA	NA	NA	NA	NA	TT	TT	CC	NN	CC	TT	CC	TT	TT	CC	TT	CC	TT	CC	CC	TT	TT	CC	TT	TT	TT	TT	TT	TT	CC	TT	TT	TT	CC	TT	TT	TT	CC	TT	TT	CC	TT	TC	CC
AX-111019464	G/A	1A	25888886	+	IWGSCv1.0	NA	NA	NA	NA	NA	GG	GG	GG	GG	GG	GG	NN	GG	GG	GG	GG	GG	GG	GG	GG	GG	GG	GG	GG	GG	GG	GG	GG	GG	AA	GG	GG	GG	GG	GG	GG	GG	GG	GG	GG	GG	GG	GG	GG
AX-108772707	A/G	1A	26533734	+	IWGSCv1.0	NA	NA	NA	NA	NA	AA	AA	GG	AA	GG	AA	GG	AA	AA	GG	NN	GG	AA	GG	GG	AA	AA	GG	AA	AA	AA	AA	AA	AA	GG	AA	AA	AA	GG	AA	AA	AA	GG	AA	AA	GG	AA	AG	GG
AX-110180733	G/A	1A	26537672	+	IWGSCv1.0	NA	NA	NA	NA	NA	GG	GG	GG	GG	GG	GG	GG	GG	GG	GG	GG	GG	GG	GG	GG	GG	GG	GG	GG	GG	GG	GG	GG	GG	AA	GG	GG	GG	GG	GG	GG	GG	GG	GG	GG	GG	GG	GG	GG
AX-109927782	G/C	1A	26987632	+	IWGSCv1.0	NA	NA	NA	NA	NA	CC	NN	GG	CC	GG	CC	GG	CC	CC	GG	CC	GG	CC	GG	GG	CC	CC	GG	CC	CC	CC	CC	CC	CC	GG	CC	CC	CC	GG	CC	CC	CC	GG	CC	CC	GG	CC	NN	GG
AX-111030350	A/G	1A	27128220	+	IWGSCv1.0	NA	NA	NA	NA	NA	GG	AG	NN	GG	GG	GG	GG	GG	GG	GG	GG	GG	GG	GG	GG	GG	GG	GG	GG	GG	GG	GG	GG	GG	NN	GG	GG	GG	GG	GG	GG	GG	GG	GG	GG	GG	GG	GG	GG
AX-110905719	G/A	1A	27131193	+	IWGSCv1.0	NA	NA	NA	NA	NA	NN	NN	GG	AG	GG	AA	GG	AA	AA	GG	AA	GG	AA	GG	GG	AA	AA	GG	AA	AA	AA	AA	AA	AA	GG	AA	AA	AA	GG	AA	AG	AA	GG	AA	AG	GG	AA	AG	GG
AX-110457577	C/T	1A	27209662	+	IWGSCv1.0	NA	NA	NA	NA	NA	TT	TT	CC	TT	CC	NN	CC	TT	TT	CC	TT	CC	TT	CC	CC	TT	TT	CC	TT	TT	TT	TT	TT	TT	CC	TT	TT	TT	CC	TT	TT	TT	CC	TT	TT	CC	TT	TC	CC
AX-111491732	C/T	1A	27211802	+	IWGSCv1.0	NA	NA	NA	NA	NA	TT	TT	TT	TT	TT	TT	TT	TT	TT	TT	TT	TT	TT	TT	TT	TT	TT	TT	TT	TT	TT	TT	TT	TC	CC	TT	TT	TT	TT	TT	TT	TT	TT	TT	TT	TT	TT	TT	TT
AX-109927153	G/A	1A	27215962	+	IWGSCv1.0	NA	NA	NA	NA	NA	AA	AA	AA	AA	AA	AA	NN	AA	AA	AA	AA	AA	AA	AA	AA	AA	AA	AA	AA	AA	AA	AA	AA	AA	GG	AA	AA	AA	AA	AA	AA	AA	AA	AA	AA	AA	AA	AA	AA
AX-110975901	G/A	1A	27243311	+	IWGSCv1.0	NA	NA	NA	NA	NA	AG	AG	AA	AA	AA	AA	GG	AA	AA	GG	AA	AA	AA	AA	GG	AA	AG	AA	AA	AA	AA	AA	AA	AA	GG	AA	AA	AA	AA	AA	AA	AA	AA	AA	AA	GG	AA	AG	GG
AX-110911122	T/G	1A	27249816	+	IWGSCv1.0	NA	NA	NA	NA	NA	GG	GG	GG	GG	GG	GG	GG	GG	GG	GG	GG	GG	GG	GG	GG	GG	GG	GG	GG	GG	GG	GG	GG	GG	TT	GG	GG	GG	GG	GG	GG	GG	GG	GG	GG	GG	GG	GG	GG
AX-109914553	C/T	1A	27255972	+	IWGSCv1.0	NA	NA	NA	NA	NA	TT	TC	NN	TT	TT	TT	CC	TT	TT	CC	TT	TT	TT	TT	CC	TT	TT	TT	TT	TT	TT	TT	TT	TT	CC	TT	TT	TT	TT	TT	NN	TT	TT	TT	TC	CC	TT	TC	CC
AX-111075987	T/C	1A	27260838	+	IWGSCv1.0	NA	NA	NA	NA	NA	CC	CC	CC	CC	CC	CC	CC	CC	CC	CC	CC	CC	CC	CC	CC	CC	CC	CC	CC	CC	CC	CC	CC	CC	TT	CC	CC	CC	CC	CC	CC	CC	CC	CC	CC	CC	CC	CC	CC
AX-110476706	C/T	1A	27282496	+	IWGSCv1.0	NA	NA	NA	NA	NA	TT	TT	TT	TT	TT	TT	TC	TT	TT	CC	TT	TT	TT	TT	TC	TT	TT	TT	TT	TT	TT	TT	TT	TT	CC	TT	TT	TT	TT	TT	TT	TT	TT	TT	TT	CC	TT	NN	TC
AX-110370077	G/C	1A	27289443	+	IWGSCv1.0	NA	NA	NA	NA	NA	CC	CG	CC	CC	CC	CC	CC	CC	CC	CC	CC	CC	CC	CC	CC	CC	CC	CC	CC	CC	CC	CC	CC	CC	GG	CC	CC	CC	CC	CC	CC	CC	CC	CC	CC	CC	CC	CC	CC
AX-111081504	G/T	1A	27327553	+	IWGSCv1.0	NA	NA	NA	NA	NA	NN	TT	TT	TT	TT	TT	GG	TT	TT	GG	TT	TT	TT	TT	NN	TT	TT	TT	TT	TT	TT	TT	TT	TT	GG	TT	TT	TT	TT	TT	TT	TT	TT	TT	TT	GG	TT	TG	GG
AX-111028882	T/C	1A	27399899	+	IWGSCv1.0	NA	NA	NA	NA	NA	TT	TT	TT	TT	TT	CC	TT	TT	TT	TT	TT	TT	TT	TT	TT	TT	TT	TT	TT	TT	TT	TT	TT	TT	TT	TT	TT	TT	TT	TT	TT	TT	TT	TT	TT	TT	TT	TT	TT
AX-110918159	C/A	1A	27510865	+	IWGSCv1.0	NA	NA	NA	NA	NA	NN	AC	NN	AC	AA	CC	AA	AA	AA	AA	AA	AA	AA	NN	AA	AA	AA	AA	AA	AA	AA	AA	AA	AA	CC	AA	AA	AA	AA	AA	AA	AA	AA	AA	AA	AA	AA	AA	AA
AX-110372397	C/T	1A	27933190	+	IWGSCv1.0	NA	NA	NA	NA	NA	CC	CC	CC	CC	CC	TT	CC	CC	CC	CC	CC	CC	CC	CC	CC	CC	CC	CC	CC	CC	CC	CC	CC	CC	TC	CC	CC	CC	CC	CC	CC	CC	CC	CC	CC	CC	CC	CC	CC
AX-111234438	C/T	1A	28033446	+	IWGSCv1.0	NA	NA	NA	NA	NA	TT	TT	TT	TT	TT	TT	TT	TT	TT	TT	TT	NN	TT	TT	TT	TT	TT	TT	TT	TT	TT	TT	TT	TT	TT	TT	TT	TT	TT	TT	TT	NN	TT	TT	TT	TT	TT	TT	TT
AX-108896257	C/T	1A	28201863	+	IWGSCv1.0	NA	NA	NA	NA	NA	TT	NN	TT	TT	TT	TT	CC	TT	TT	CC	TT	TT	TT	TT	CC	TT	TT	TT	TT	TT	TT	TT	TT	TT	CC	TT	TT	TT	TT	TT	NN	TT	TT	TT	TT	CC	TT	TC	CC
AX-110132628	C/T	1A	28253388	+	IWGSCv1.0	NA	NA	NA	NA	NA	TT	TT	TT	TT	TT	CC	CC	TT	TT	CC	TT	TT	TT	TT	CC	TT	TT	TT	TT	TT	TT	TT	TT	TT	CC	TT	TT	TT	TT	TT	TT	TT	TT	TT	TT	CC	TT	TC	CC
AX-109465124	C/T	1A	28521519	+	IWGSCv1.0	NA	NA	NA	NA	NA	TT	TT	TT	TT	TT	CC	CC	TT	TT	CC	TT	TT	TT	TT	CC	TT	TT	TT	TT	TT	TT	TT	TT	TT	CC	TT	TT	TT	TT	TT	TT	NN	TT	TT	TT	CC	TT	NN	CC
AX-109463284	C/T	1A	28603980	+	IWGSCv1.0	NA	NA	NA	NA	NA	TT	TT	TT	TT	TT	CC	TC	TT	TT	TC	TT	TT	TT	TT	TC	TT	TT	TT	TT	TT	TT	TT	TT	TT	CC	TT	TT	TT	TT	TT	TT	TT	TT	TT	TT	NN	TT	TC	CC
AX-109372364	C/T	1A	28608856	+	IWGSCv1.0	NA	NA	NA	NA	NA	NN	TT	TT	TT	TT	TT	TT	TT	TT	TT	TT	TT	TT	TT	TT	TT	TT	TT	TT	TT	TT	TT	TT	TT	TT	TT	TT	TT	TT	TT	TT	TT	TT	TT	TT	TT	TT	TT	TT
AX-110957772	A/G	1A	28640710	+	IWGSCv1.0	NA	NA	NA	NA	NA	GG	GG	GG	GG	GG	GG	GG	GG	GG	GG	GG	GG	GG	GG	GG	GG	GG	GG	GG	GG	GG	GG	GG	GG	GG	GG	GG	GG	GG	GG	GG	GG	GG	GG	GG	GG	GG	GG	GG
AX-108820427	G/A	1A	28664400	+	IWGSCv1.0	NA	NA	NA	NA	NA	AA	AA	AA	AA	AA	GG	GG	AA	AA	GG	AA	AA	AA	AA	GG	AA	AA	AA	AA	AA	AA	AA	AA	AA	GG	AA	AA	AA	AA	AA	AA	AA	AA	AA	AA	GG	AA	AG	GG
AX-109865669	C/T	1A	28713691	+	IWGSCv1.0	NA	NA	NA	NA	NA	TT	TT	TT	TT	TT	CC	CC	TT	TT	CC	TT	TT	TT	TT	CC	TT	NN	TT	TT	TT	TT	TT	TT	TT	CC	TT	TT	TT	TT	TT	TT	TT	TT	TT	TT	CC	TT	TC	CC
AX-109565026	T/C	1A	28717619	+	IWGSCv1.0	NA	NA	NA	NA	NA	CC	CC	CC	CC	CC	NN	CC	CC	CC	CC	CC	CC	CC	CC	CC	CC	CC	CC	CC	CC	CC	CC	CC	CC	TT	CC	CC	CC	CC	CC	CC	CC	CC	CC	CC	CC	CC	CC	CC
AX-109042297	T/C	1A	28752995	+	IWGSCv1.0	NA	NA	NA	NA	NA	CC	CC	CC	CC	CC	TT	CC	CC	CC	CC	CC	CC	CC	CC	CC	CC	CC	CC	CC	CC	CC	CC	CC	CC	TT	CC	CC	CC	CC	CC	CC	CC	CC	CC	CC	CC	CC	CC	CC
AX-108881505	A/G	1A	28756160	+	IWGSCv1.0	NA	NA	NA	NA	NA	GG	AG	GG	GG	GG	GG	GG	GG	GG	NN	GG	GG	GG	GG	GG	GG	GG	GG	NN	GG	GG	GG	GG	GG	AA	GG	GG	GG	GG	GG	GG	GG	NN	GG	NN	GG	GG	GG	GG
AX-110361423	A/G	1A	28894088	+	IWGSCv1.0	NA	NA	NA	NA	NA	GG	AG	GG	GG	GG	AA	GG	GG	GG	GG	GG	GG	GG	GG	GG	GG	GG	GG	GG	GG	GG	GG	GG	GG	AA	GG	GG	NN	GG	GG	GG	GG	GG	GG	GG	GG	GG	GG	GG
AX-111231539	A/G	1A	28927359	+	IWGSCv1.0	NA	NA	NA	NA	NA	GG	GG	GG	GG	GG	AA	GG	GG	GG	GG	GG	GG	GG	GG	GG	GG	GG	GG	GG	GG	GG	GG	GG	GG	AA	GG	GG	GG	GG	GG	GG	GG	GG	GG	GG	GG	GG	GG	GG
AX-111584391	C/T	1A	28933943	+	IWGSCv1.0	NA	NA	NA	NA	NA	TT	TT	TT	TT	TT	CC	TT	TT	TT	TT	TT	TT	TT	TT	TT	TT	TT	TT	TT	TT	TT	TT	TT	TT	CC	TT	TT	TT	TT	TT	TT	TT	TT	TT	TT	TT	TT	TT	TT
AX-108904341	T/G	1A	28938597	+	IWGSCv1.0	NA	NA	NA	NA	NA	GG	TG	GG	GG	GG	TT	GG	GG	GG	GG	GG	GG	GG	GG	GG	GG	GG	GG	GG	GG	GG	GG	GG	GG	TT	GG	GG	GG	GG	GG	GG	GG	GG	GG	GG	GG	GG	GG	GG
AX-110527722	T/C	1A	28948662	+	IWGSCv1.0	NA	NA	NA	NA	NA	CC	NN	CC	CC	CC	TT	CC	CC	CC	CC	CC	CC	CC	CC	CC	CC	CC	CC	CC	CC	CC	CC	CC	CC	TT	CC	CC	CC	CC	CC	CC	CC	CC	CC	CC	CC	CC	CC	CC
AX-108927122	A/C	1A	28967564	+	IWGSCv1.0	NA	NA	NA	NA	NA	CC	CC	CC	CC	CC	AA	CC	CC	CC	CC	CC	CC	CC	CC	CC	CC	CC	CC	CC	CC	CC	CC	CC	CC	AA	CC	CC	CC	CC	CC	CC	CC	CC	CC	CC	CC	CC	CC	CC
AX-110937823	G/T	1A	28970943	+	IWGSCv1.0	NA	NA	NA	NA	NA	TT	TT	TT	TT	TT	GG	TT	TT	TT	TT	TT	TT	TT	TT	TT	TT	TT	TT	TT	TT	TT	TT	TT	TT	GG	TT	TT	TT	TT	TT	TT	TT	TT	TT	TT	TT	TT	TT	TT
AX-111588813	G/A	1A	28978868	+	IWGSCv1.0	NA	NA	NA	NA	NA	AA	AA	AA	AA	AA	GG	AA	AA	AA	AA	AA	AA	AA	AA	AA	AA	AA	AA	AA	AA	AA	AA	AA	AA	GG	AA	AA	AA	AA	AA	AA	AA	AA	AA	AG	AA	AA	AA	AA
AX-110999554	A/G	1A	28994992	+	IWGSCv1.0	NA	NA	NA	NA	NA	GG	GG	GG	GG	GG	AA	GG	GG	GG	GG	GG	GG	GG	GG	GG	GG	GG	GG	GG	GG	GG	GG	GG	GG	AA	GG	GG	GG	GG	GG	GG	GG	GG	GG	GG	GG	GG	GG	GG
AX-109892925	C/A	1A	29000180	+	IWGSCv1.0	NA	NA	NA	NA	NA	AA	AA	AA	AA	AA	CC	AA	AA	AA	AA	AA	AA	AA	AA	AA	AA	AA	AA	AA	AA	AA	AA	AA	AA	CC	AA	AA	AA	AA	AA	AA	AA	AA	AA	AA	AA	AA	AA	AA
AX-109595258	A/G	1A	29015491	+	IWGSCv1.0	NA	NA	NA	NA	NA	GG	GG	GG	GG	GG	AA	GG	GG	GG	GG	GG	GG	GG	GG	GG	GG	GG	GG	GG	GG	GG	GG	GG	GG	AA	NN	GG	GG	GG	GG	GG	GG	GG	GG	GG	GG	GG	GG	GG
AX-110675575	T/C	1A	29019864	+	IWGSCv1.0	NA	NA	NA	NA	NA	CC	CC	CC	CC	CC	TT	CC	CC	CC	CC	CC	CC	CC	CC	CC	CC	CC	CC	CC	CC	CC	CC	CC	CC	TT	CC	CC	CC	CC	CC	CC	CC	CC	CC	CC	CC	CC	CC	CC
AX-111640134	G/A	1A	29037445	+	IWGSCv1.0	NA	NA	NA	NA	NA	AA	AA	AA	AA	AA	GG	AA	AA	AA	AA	AA	AA	AA	AA	AA	AA	AA	AA	AA	AA	AA	AA	AA	AA	GG	AA	AA	AA	AA	AA	AA	AA	AA	AA	AA	AA	AA	AA	AA
AX-110959581	C/T	1A	29042239	+	IWGSCv1.0	NA	NA	NA	NA	NA	TC	TC	TT	TC	TT	CC	TT	TT	TT	TT	TT	TT	TT	TT	TT	TT	TT	TT	TT	TT	TT	TT	TT	TT	CC	TT	TT	TT	TT	TT	TT	TT	TT	TT	TT	TT	TT	TT	TT
AX-108873053	C/T	1A	29047747	+	IWGSCv1.0	NA	NA	NA	NA	NA	CC	CC	CC	TC	CC	TT	NN	CC	CC	CC	CC	CC	CC	CC	CC	CC	CC	CC	CC	CC	CC	CC	CC	CC	TT	CC	CC	CC	CC	CC	CC	CC	CC	CC	CC	CC	CC	CC	CC
AX-109383322	G/A	1A	29112891	+	IWGSCv1.0	NA	NA	NA	NA	NA	GG	GG	GG	GG	GG	GG	GG	GG	GG	GG	GG	GG	GG	GG	GG	GG	GG	GG	GG	GG	GG	GG	GG	GG	GG	GG	GG	GG	GG	GG	GG	GG	GG	GG	GG	GG	GG	GG	GG
AX-108878215	G/A	1A	29247491	+	IWGSCv1.0	NA	NA	NA	NA	NA	GG	GG	GG	GG	GG	AA	GG	GG	GG	GG	GG	GG	GG	GG	GG	GG	GG	GG	GG	GG	GG	GG	GG	GG	AA	GG	GG	NN	GG	GG	GG	GG	GG	GG	GG	GG	GG	GG	GG
AX-108780484	A/G	1A	29283152	+	IWGSCv1.0	NA	NA	NA	NA	NA	AA	AG	NN	AA	AA	GG	AA	AA	AA	AA	AA	AA	AA	AA	AA	AA	AA	AA	AA	AA	AA	AA	AA	AA	GG	AA	AA	AA	AA	AA	AA	AA	AA	AA	AA	AA	AA	AA	AA
AX-111015470	G/A	1A	29787383	+	IWGSCv1.0	NA	NA	NA	NA	NA	GG	GG	GG	GG	GG	AA	GG	GG	GG	GG	GG	GG	GG	GG	GG	GG	GG	GG	GG	GG	GG	GG	GG	GG	AA	GG	GG	GG	GG	GG	GG	GG	GG	GG	GG	GG	GG	GG	GG
AX-111576822	C/G	1A	29876009	+	IWGSCv1.0	NA	NA	NA	NA	NA	CC	CC	CC	CC	CC	GG	CC	CC	CC	CC	CC	CC	CC	CC	CC	CC	CC	CC	CC	CC	CC	CC	CC	CC	GG	CC	CC	CC	CC	CC	CC	CC	CC	CC	CC	CC	CC	CC	CC
AX-111588965	A/C	1A	29976568	+	IWGSCv1.0	NA	NA	NA	NA	NA	AA	AA	AA	AA	AA	CC	AA	AA	AA	AA	AA	AA	AA	AA	AA	AA	AA	AA	AA	AA	AA	AA	AA	AA	CC	AA	AA	AA	AA	AA	AA	AA	AA	AA	AA	AA	AA	AA	AA
AX-110554446	T/C	1A	29980989	+	IWGSCv1.0	NA	NA	NA	NA	NA	TT	TT	TT	TT	TT	CC	TT	TT	TT	TT	TT	TT	TT	TT	TT	TT	TT	TT	TT	TT	TT	TT	TT	TT	CC	TT	TT	TT	TT	TT	TT	TT	TT	TT	TT	TT	TT	TT	TT
AX-110580754	A/G	1A	30138311	+	IWGSCv1.0	NA	NA	NA	NA	NA	AA	AA	GG	AA	GG	AA	AA	AA	GG	GG	AA	AA	AA	AA	AG	AA	AA	GG	AA	AA	AA	AA	AA	AA	AA	AA	AA	AA	GG	AA	AA	AA	AA	AA	AA	AA	GG	AG	GG
AX-109864205	C/T	1A	30276357	+	IWGSCv1.0	NA	NA	NA	NA	NA	CC	CC	TT	CC	TT	TT	CC	CC	NN	NN	CC	CC	CC	CC	TT	CC	CC	TT	CC	CC	CC	CC	CC	CC	TT	CC	CC	CC	TT	CC	CC	CC	CC	CC	CC	CC	TC	TC	TT
AX-108777993	T/C	1A	30317915	+	IWGSCv1.0	NA	NA	NA	NA	NA	CC	CC	TT	CC	TT	TT	CC	TT	TT	TT	CC	CC	CC	CC	TT	CC	CC	TT	CC	CC	CC	CC	CC	CC	TT	CC	CC	CC	TT	CC	CC	CC	CC	CC	CC	CC	TT	TC	TT
AX-108891329	C/A	1A	30405377	+	IWGSCv1.0	NA	NA	NA	NA	NA	AA	AA	CC	AA	CC	CC	AA	CC	CC	CC	AA	CC	AA	AA	CC	AA	AA	CC	AA	AA	AA	AA	AA	AA	CC	AA	AA	AA	CC	AA	AA	AA	CC	AA	AA	AA	CC	NN	CC
AX-110362870	G/C	1A	30558603	+	IWGSCv1.0	NA	NA	NA	NA	NA	NN	NN	GG	NN	GG	GG	CG	GG	GG	GG	CG	GG	CG	CG	GG	CG	CG	GG	CG	CG	CG	CG	CG	CG	GG	CG	CG	CG	GG	CG	CG	CG	GG	CG	CG	CG	GG	NN	GG
AX-110934450	C/T	1A	30566107	+	IWGSCv1.0	NA	NA	NA	NA	NA	TT	TT	CC	TT	CC	CC	TT	CC	CC	CC	TT	CC	TT	TT	CC	TT	TT	CC	TT	TT	TT	TT	TT	TT	CC	TT	TT	TT	CC	TT	TT	TT	CC	TT	TT	TT	CC	TC	CC
AX-108877432	T/C	1A	30571380	+	IWGSCv1.0	NA	NA	NA	NA	NA	CC	CC	CC	CC	CC	CC	CC	CC	CC	CC	CC	CC	CC	CC	CC	CC	CC	CC	NN	CC	CC	CC	CC	CC	CC	CC	CC	CC	CC	CC	CC	CC	CC	CC	CC	CC	CC	CC	CC
AX-109075767	G/A	1A	30640178	+	IWGSCv1.0	NA	NA	NA	NA	NA	NN	AA	GG	AG	GG	GG	AG	GG	GG	GG	AG	GG	NN	AA	GG	AG	AG	GG	AG	AG	AG	AA	AA	NN	GG	NN	AG	AG	GG	AG	AG	AA	GG	AG	AG	AG	GG	NN	GG
AX-109860252	G/A	1A	30824263	+	IWGSCv1.0	NA	NA	NA	NA	NA	AG	AG	GG	AG	GG	GG	AG	GG	AG	GG	AG	GG	AG	AG	GG	AG	AG	GG	AG	AG	AG	AG	AG	AG	GG	AG	AG	GG	GG	AG	AG	AG	GG	AG	AG	AG	GG	NN	GG
AX-110549037	C/T	1A	31046857	+	IWGSCv1.0	NA	NA	NA	NA	NA	CC	CC	TT	CC	TT	TC	CC	TT	CC	TT	CC	TT	CC	CC	TT	CC	CC	TT	CC	CC	CC	CC	CC	CC	TT	CC	CC	TT	TT	CC	CC	CC	TT	CC	CC	CC	TT	TC	TT
AX-108821529	C/T	1A	31182614	+	IWGSCv1.0	NA	NA	NA	NA	NA	TT	TT	TT	TT	TT	CC	TT	TT	TT	TT	TT	TT	TT	TT	TT	TT	TT	TT	TT	TT	TT	TT	TT	TT	CC	TT	TT	TT	TT	TT	TT	TT	TT	TT	TT	TT	TT	TT	TT
AX-109059468	A/G	1A	31417278	+	IWGSCv1.0	NA	NA	NA	NA	NA	AA	AA	GG	AA	GG	AG	AA	GG	AA	GG	AA	GG	AA	AA	GG	AA	AA	GG	AA	AA	AA	AA	AA	AA	AG	AA	AA	GG	GG	AA	AA	AA	GG	AA	AA	AA	GG	NN	GG
AX-108786313	G/A	1A	31533453	+	IWGSCv1.0	NA	NA	NA	NA	NA	GG	GG	AA	GG	AA	GG	GG	NN	GG	AA	GG	AA	GG	GG	AA	GG	GG	AA	GG	GG	GG	GG	GG	NN	GG	GG	GG	AA	AA	GG	GG	GG	AA	GG	GG	GG	AA	AG	AA
AX-108733288	G/A	1A	31891661	+	IWGSCv1.0	NA	NA	NA	NA	NA	GG	GG	AA	GG	AA	GG	GG	AA	GG	AA	GG	AA	GG	GG	AA	GG	GG	AA	GG	GG	GG	GG	GG	GG	GG	GG	GG	AA	AA	GG	GG	GG	AA	GG	GG	GG	AA	AG	AA
AX-108894361	G/A	1A	31902688	+	IWGSCv1.0	NA	NA	NA	NA	NA	AA	NN	AA	AA	AA	GG	AA	AA	AA	AA	AA	AA	AA	AA	AA	AA	AA	AA	AA	AA	AA	AA	AA	AA	GG	AG	AA	AA	AA	AA	AA	AA	AA	AA	AA	AA	AA	AA	AA
AX-109378567	A/G	1A	31948407	+	IWGSCv1.0	NA	NA	NA	NA	NA	GG	GG	AA	GG	AA	GG	GG	AA	GG	AA	GG	NN	GG	GG	AA	GG	GG	AA	GG	GG	GG	GG	GG	GG	GG	GG	GG	AA	AA	GG	GG	GG	NN	GG	GG	GG	AA	AG	NN
AX-110145423	A/G	1A	32272390	+	IWGSCv1.0	NA	NA	NA	NA	NA	GG	GG	AA	GG	AA	AA	GG	AA	GG	AA	GG	AA	GG	GG	GG	GG	GG	AA	GG	GG	GG	GG	GG	GG	AA	GG	GG	GG	AA	GG	GG	GG	AA	AA	GG	GG	AA	AG	AA
AX-109373066	G/A	1A	32295651	+	IWGSCv1.0	NA	NA	NA	NA	NA	AA	AA	GG	AA	GG	GG	AA	GG	AA	GG	AA	GG	AA	AA	AA	AA	AA	GG	AA	AA	AA	AA	AA	AA	GG	AA	AA	AA	GG	AA	AA	AA	GG	GG	AA	AA	GG	AG	GG
AX-109938673	G/A	1A	32433780	+	IWGSCv1.0	NA	NA	NA	NA	NA	AA	AA	AA	AA	AA	AA	AA	AA	AA	AA	AA	AA	AA	AA	AA	AA	AA	AA	AA	AA	AA	AA	AA	AA	AA	AA	AA	AA	AA	AA	AA	AA	AA	AA	AA	AA	AA	AA	AA
AX-111004678	T/C	1A	32451107	+	IWGSCv1.0	NA	NA	NA	NA	NA	CC	CC	TT	CC	TT	TT	CC	TT	CC	TT	CC	TT	CC	CC	CC	CC	CC	TT	CC	CC	CC	CC	CC	CC	TT	CC	CC	CC	TT	CC	CC	CC	TT	TT	CC	CC	TT	TC	TT
AX-109960241	G/C	1A	32455041	+	IWGSCv1.0	NA	NA	NA	NA	NA	CC	CC	GG	CC	GG	GG	CC	GG	GG	GG	CC	GG	CC	CC	CC	CC	CC	GG	CC	CC	CC	CC	CC	CC	GG	CC	CC	CC	GG	CC	CC	CC	GG	GG	CC	CC	GG	CG	GG
AX-109351557	C/T	1A	32466821	+	IWGSCv1.0	NA	NA	NA	NA	NA	TC	TC	CC	TC	CC	CC	TC	CC	CC	CC	TC	CC	TC	TC	TC	TC	TC	CC	TC	TC	TC	TC	TC	TC	CC	TC	TC	TC	CC	TC	TC	TC	CC	CC	TC	TC	CC	TC	CC
AX-110524729	G/A	1A	32477664	+	IWGSCv1.0	NA	NA	NA	NA	NA	AG	AG	GG	AG	GG	GG	AG	GG	GG	GG	AG	GG	AG	AG	AG	AG	AG	GG	AG	AG	AG	AG	AG	AG	GG	AG	AG	AG	GG	AG	AG	AG	GG	GG	AG	AG	GG	NN	GG
AX-109280799	G/T	1A	32525849	+	IWGSCv1.0	NA	NA	NA	NA	NA	TT	TT	GG	TT	GG	GG	TT	GG	GG	GG	TT	GG	TT	TT	TT	TT	TT	GG	TT	TT	TT	TT	TT	TT	GG	TT	TT	TT	GG	TT	TT	TT	GG	GG	TT	TT	GG	GG	GG
AX-108751365	G/A	1A	32557667	+	IWGSCv1.0	NA	NA	NA	NA	NA	AG	NN	GG	AG	GG	GG	AG	GG	GG	GG	AG	GG	AG	AG	AG	AG	AG	GG	AG	AG	AG	AG	AG	AG	GG	AG	AG	AG	GG	AG	AG	AG	GG	GG	AG	GG	GG	GG	GG
AX-110992290	C/T	1A	32579855	+	IWGSCv1.0	NA	NA	NA	NA	NA	TC	TC	CC	TC	CC	CC	TC	CC	CC	CC	TC	CC	TC	TC	TC	TC	TC	CC	TC	TC	TC	TC	TC	TC	CC	TC	TC	TC	CC	TC	TC	TC	CC	CC	TC	CC	CC	CC	CC
AX-110689497	C/T	1A	32706711	+	IWGSCv1.0	NA	NA	NA	NA	NA	TT	TT	CC	TT	CC	CC	TT	CC	CC	CC	TT	CC	TT	TT	TT	TT	TT	CC	TT	TT	TT	TT	TT	TT	CC	TT	TT	TT	CC	TT	TT	TT	CC	CC	TT	CC	CC	TC	CC
AX-89321650	G/A	1A	32740678	+	IWGSCv1.0	NA	NA	NA	NA	NA	AA	AA	GG	AA	GG	GG	AA	GG	GG	GG	AA	GG	AA	AA	AA	AA	AA	GG	AA	AA	AA	AA	AA	AA	GG	AA	AA	AA	GG	AA	AA	AA	GG	GG	AA	GG	GG	AG	GG
AX-109311143	A/G	1A	32744633	+	IWGSCv1.0	NA	NA	NA	NA	NA	GG	GG	AA	GG	AA	AA	GG	AA	AA	AA	GG	AA	GG	GG	GG	GG	GG	AA	GG	GG	GG	GG	GG	GG	AA	GG	GG	GG	AA	GG	GG	GG	AA	AA	GG	AA	AA	AG	AA
AX-111583417	C/G	1A	32994196	+	IWGSCv1.0	NA	NA	NA	NA	NA	GG	GG	NN	GG	GG	CC	GG	GG	GG	GG	GG	GG	GG	GG	GG	GG	GG	GG	GG	GG	GG	GG	GG	GG	GG	GG	GG	GG	GG	GG	GG	GG	GG	GG	GG	GG	GG	GG	GG
AX-108748699	G/C	1A	33067263	+	IWGSCv1.0	NA	NA	NA	NA	NA	CC	CC	CC	CC	CC	GG	CC	CC	CC	CC	CC	CC	CC	CC	CC	CC	CC	CC	CC	CC	CC	CC	CC	CC	CC	CC	CC	CC	CC	CC	CC	CC	CC	CC	CC	CC	CC	CC	CC
AX-110007541	G/C	1A	33069829	+	IWGSCv1.0	NA	NA	NA	NA	NA	CC	CC	CC	CC	CC	GG	CC	CC	CC	CC	CC	CC	CC	CC	CC	CC	CC	CC	CC	CC	CC	CC	CC	CC	CC	CC	CC	CC	CC	CC	CC	CC	CC	CC	CC	CC	CC	CC	CC
AX-109940257	G/T	1A	33111705	+	IWGSCv1.0	NA	NA	NA	NA	NA	TT	TT	TT	TT	TT	GG	TT	TT	TT	TT	TT	TT	TT	TT	TT	TT	TT	TT	TT	TT	TT	TT	TT	TT	TT	TT	TT	TT	TT	TT	TT	TT	TT	TT	TT	TT	TT	TT	TT
AX-111484141	C/A	1A	33208745	+	IWGSCv1.0	NA	NA	NA	NA	NA	AA	AC	CC	NN	CC	CC	AC	CC	CC	CC	AA	CC	AA	NN	AC	AA	AA	CC	AA	NN	AA	AA	AA	AA	CC	AC	AA	AA	CC	AA	AA	AA	CC	CC	AA	CC	CC	NN	CC
AX-89414133	C/T	1A	33223376	+	IWGSCv1.0	NA	NA	NA	NA	NA	TT	TT	TT	TT	TT	CC	TT	TT	TT	TT	TT	TT	TT	TT	TT	TT	TT	TT	TT	TT	TT	TT	TT	TT	TT	TT	TT	TT	TT	TT	TT	TT	TT	TT	TT	TT	TT	TT	TT
AX-111580123	A/G	1A	33293594	+	IWGSCv1.0	NA	NA	NA	NA	NA	GG	GG	AA	AG	AA	NN	GG	NN	AA	AA	GG	AA	GG	GG	GG	GG	GG	AA	GG	GG	GG	GG	GG	GG	GG	GG	GG	GG	AA	GG	GG	GG	AA	AA	GG	AA	AA	AG	NN
AX-109422865	A/C	1A	33303481	+	IWGSCv1.0	NA	NA	NA	NA	NA	CC	CC	CC	CC	CC	AA	CC	CC	CC	CC	CC	CC	CC	CC	CC	CC	CC	CC	CC	CC	CC	CC	CC	CC	CC	CC	CC	CC	CC	CC	CC	CC	CC	CC	CC	CC	CC	CC	CC
AX-111464225	A/G	1A	33362613	+	IWGSCv1.0	NA	NA	NA	NA	NA	GG	GG	AA	GG	AA	AA	GG	AA	AA	AA	GG	AA	GG	GG	GG	GG	GG	AA	GG	GG	GG	GG	GG	GG	GG	GG	GG	GG	AA	GG	GG	GG	AA	AA	GG	AA	AA	NN	AA
AX-108957758	T/C	1A	33371260	+	IWGSCv1.0	NA	NA	NA	NA	NA	NN	TC	TT	TC	TT	TT	TC	TT	TT	TT	CC	TT	CC	CC	CC	CC	CC	TT	CC	CC	CC	CC	CC	CC	CC	CC	CC	CC	TT	CC	CC	CC	TT	TT	CC	TT	TT	NN	TT
AX-111705658	G/T	1A	33399874	+	IWGSCv1.0	NA	NA	NA	NA	NA	GG	GG	TT	GG	TT	TT	GG	TT	TT	TT	GG	TT	GG	GG	GG	GG	GG	TT	GG	GG	GG	GG	GG	GG	GG	TT	GG	GG	TT	GG	GG	GG	TT	TT	GG	TT	TT	TG	TT
AX-110501537	C/G	1A	33853617	+	IWGSCv1.0	NA	NA	NA	NA	NA	CC	CC	CC	CC	CC	GG	CC	GG	CC	GG	CC	GG	CC	CC	CC	CC	CC	CC	CC	CC	CC	CC	CC	CC	CC	GG	CC	CC	CC	CC	CC	CC	GG	GG	CC	GG	GG	CG	GG
AX-111176006	T/G	1A	34531442	+	IWGSCv1.0	NA	NA	NA	NA	NA	TT	TT	TT	TT	TT	GG	TT	GG	TT	GG	TT	GG	TT	TT	TT	TT	TT	TT	TT	TT	TT	TT	TT	TT	TT	GG	TT	TT	TT	TT	TT	TT	GG	GG	TT	GG	GG	TG	GG
AX-109585123	T/C	1A	34849525	+	IWGSCv1.0	NA	NA	NA	NA	NA	TT	TT	TT	TT	TT	CC	TT	CC	TT	CC	TT	CC	TT	TT	TT	TT	TT	TT	TT	TT	TT	TT	TT	TT	TT	CC	TT	TT	TT	TT	TT	TT	CC	CC	TT	CC	CC	TC	CC
AX-108774722	T/C	1A	34875583	+	IWGSCv1.0	NA	NA	NA	NA	NA	TT	TT	TT	TC	TT	CC	TT	CC	TT	CC	TT	CC	TT	TT	TT	TT	TT	TT	TT	TT	TT	TT	TT	TT	TT	CC	TT	TT	TT	TT	TT	TT	CC	CC	TT	CC	CC	NN	CC
AX-109083040	G/A	1A	35113345	+	IWGSCv1.0	NA	NA	NA	NA	NA	GG	GG	GG	GG	GG	AA	GG	AA	GG	AA	GG	AA	GG	GG	GG	GG	GG	GG	GG	GG	GG	GG	GG	GG	GG	AA	GG	GG	GG	GG	GG	GG	AA	AA	GG	AA	AA	AG	AA
AX-109972218	T/C	1A	35210331	+	IWGSCv1.0	NA	NA	NA	NA	NA	TT	TC	TT	TT	TT	CC	TT	CC	TT	CC	TT	CC	TT	TT	TT	TT	TT	TT	TT	TT	TT	TT	TT	TT	TT	CC	TT	TT	TT	TT	TT	TT	CC	TT	TT	CC	TT	TC	CC
AX-110428968	C/G	1A	35532148	+	IWGSCv1.0	NA	NA	NA	NA	NA	CC	CC	CC	CC	CC	GG	CC	GG	CC	GG	CC	GG	CC	CC	CC	CC	CC	CC	CC	CC	CC	CC	CC	CC	CC	GG	CC	CC	CC	CC	CC	CC	GG	CC	CC	GG	CC	NN	GG
AX-110714545	C/G	1A	35837799	+	IWGSCv1.0	NA	NA	NA	NA	NA	CC	CC	CC	CC	CC	GG	CC	GG	CC	GG	CC	GG	CC	CC	CC	CC	CC	CC	CC	CC	CC	CC	CC	CC	CC	GG	CC	CC	CC	CC	CC	CC	GG	CC	CC	GG	CC	CG	GG
AX-89340634	A/G	1A	36270623	+	IWGSCv1.0	NA	NA	NA	NA	NA	AA	AA	AA	AA	AA	GG	AA	GG	AA	GG	AA	AA	AA	AA	AA	AA	AA	AA	AA	AA	AA	AA	AA	AA	AA	GG	AA	AA	AA	AA	AA	AA	AA	AA	AA	GG	AA	AG	GG
AX-110917923	C/T	1A	36388893	+	IWGSCv1.0	NA	NA	NA	NA	NA	CC	CC	CC	CC	CC	TT	CC	TT	CC	TT	CC	CC	CC	CC	CC	CC	CC	CC	CC	CC	CC	CC	CC	CC	CC	TT	CC	CC	CC	CC	CC	CC	CC	CC	CC	TT	CC	TC	TT
AX-109432692	T/C	1A	36561125	+	IWGSCv1.0	NA	NA	NA	NA	NA	TC	TC	TC	TC	TC	CC	TC	CC	TC	CC	TC	TC	TC	TC	TC	TC	TC	TC	TC	TC	TC	TC	TC	TC	TC	CC	TC	TC	TC	TC	TC	TC	TC	TC	TC	CC	TC	NN	CC
AX-110907506	C/T	1A	36839631	+	IWGSCv1.0	NA	NA	NA	NA	NA	CC	NN	CC	CC	CC	CC	CC	CC	CC	CC	CC	CC	CC	CC	CC	CC	CC	CC	CC	CC	CC	CC	CC	CC	CC	CC	CC	CC	CC	CC	CC	CC	CC	CC	CC	CC	CC	CC	CC
AX-111607717	A/C	1A	36844582	+	IWGSCv1.0	NA	NA	NA	NA	NA	AA	AA	AA	AA	AA	AA	AA	AA	AA	AA	AA	AA	AA	AA	AA	AA	AA	AA	AA	AA	AA	AA	AA	AA	AA	AA	AA	AA	AA	AA	AA	AA	AA	AA	AA	AA	AA	AA	AA
AX-109984056	T/C	1A	37039938	+	IWGSCv1.0	NA	NA	NA	NA	NA	TT	TT	TT	TT	TT	TT	TT	TT	TT	TT	TT	TT	TT	TT	TT	TT	TT	TT	TT	TT	TT	TT	TT	TT	NN	TT	TT	TT	TT	TT	TT	TT	TT	TT	TT	TT	TT	TT	TT
AX-109897617	T/C	1A	37508227	+	IWGSCv1.0	NA	NA	NA	NA	NA	TT	CC	CC	CC	CC	TT	CC	TT	CC	TT	TT	TT	CC	CC	CC	TT	TT	CC	TT	CC	CC	CC	TT	CC	CC	TT	CC	CC	TT	TT	CC	CC	TT	CC	CC	CC	CC	TC	TT
AX-110050825	T/C	1A	37758323	+	IWGSCv1.0	NA	NA	NA	NA	NA	CC	CC	CC	CC	CC	TT	CC	CC	CC	CC	CC	CC	CC	CC	CC	CC	CC	CC	CC	CC	CC	CC	CC	CC	CC	CC	CC	CC	CC	CC	CC	CC	CC	CC	CC	CC	CC	CC	CC
AX-110942971	A/G	1A	38358687	+	IWGSCv1.0	NA	NA	NA	NA	NA	GG	GG	GG	GG	GG	AA	GG	GG	GG	GG	GG	GG	GG	GG	GG	GG	GG	GG	GG	GG	GG	GG	GG	GG	GG	GG	GG	GG	GG	GG	GG	GG	GG	GG	GG	GG	GG	GG	GG
AX-111769036	T/A	1A	38380669	+	IWGSCv1.0	NA	NA	NA	NA	NA	TT	AA	AA	AA	AA	TT	AA	TT	AA	TT	TT	TT	AA	AA	AA	TT	TT	AA	TT	AA	AA	AA	TT	AA	AA	TT	AA	AA	TT	TT	AA	AA	TT	AA	AA	AA	AA	AT	TT
AX-110547665	C/T	1A	38471396	+	IWGSCv1.0	NA	NA	NA	NA	NA	CC	CC	CC	CC	CC	CC	CC	CC	CC	CC	CC	CC	CC	CC	CC	CC	CC	CC	CC	CC	CC	CC	CC	CC	CC	CC	CC	CC	CC	CC	CC	CC	CC	CC	CC	CC	CC	CC	CC
AX-108953018	T/C	1A	38666094	+	IWGSCv1.0	NA	NA	NA	NA	NA	TT	TC	NN	NN	CC	TT	TC	TT	NN	TT	TT	TT	CC	CC	CC	TT	TT	CC	TT	NN	CC	CC	TT	CC	NN	TT	CC	CC	TT	TT	CC	CC	TT	CC	TC	CC	CC	TT	TT
AX-111475213	G/A	1A	38710864	+	IWGSCv1.0	NA	NA	NA	NA	NA	AA	NN	GG	GG	GG	GG	GG	AA	GG	AA	AA	AA	GG	GG	GG	AA	AA	GG	AA	GG	GG	GG	AA	GG	GG	AA	GG	GG	AA	AA	GG	GG	AA	GG	GG	GG	GG	AG	AA
AX-108944717	G/A	1A	38721501	+	IWGSCv1.0	NA	NA	NA	NA	NA	AA	GG	GG	GG	GG	GG	GG	AA	GG	AA	AA	AA	GG	GG	GG	AA	AA	GG	AA	GG	GG	GG	AA	GG	GG	AA	GG	GG	AA	AA	GG	GG	AA	GG	GG	GG	GG	AG	AA
AX-111590048	G/A	1A	38727469	+	IWGSCv1.0	NA	NA	NA	NA	NA	AA	AA	NN	AG	AA	GG	AA	AA	NN	AA	AA	AA	NN	AA	NN	AA	NN	NN	AA	NN	NN	AA	AA	NN	NN	AA	AA	NN	AA	AA	AA	NN	AA	NN	AA	AA	NN	AA	AA
AX-111121259	T/C	1A	38733609	+	IWGSCv1.0	NA	NA	NA	NA	NA	TC	TT	TT	TT	TT	TT	TT	NN	TT	TC	TC	TC	TT	TT	TT	TC	TC	TT	TC	TT	TT	TT	TC	TT	TT	TC	TT	TT	TC	TC	TT	TT	NN	TT	NN	TT	TT	NN	TC
AX-110914868	C/T	1A	38737850	+	IWGSCv1.0	NA	NA	NA	NA	NA	TT	CC	CC	CC	CC	CC	CC	TT	CC	TT	TT	TT	CC	CC	CC	TT	TT	CC	TT	CC	CC	CC	TT	CC	CC	TT	CC	CC	TT	TT	CC	CC	TT	CC	CC	CC	CC	TC	TT
AX-111484839	T/A	1A	38741737	+	IWGSCv1.0	NA	NA	NA	NA	NA	AA	NN	AA	AA	AA	AA	AA	AA	AA	AA	AA	AA	AA	AA	AA	AA	AA	AA	AA	AA	AA	AA	AA	AA	AA	AA	AA	AA	AA	AA	AA	AA	AA	AA	AA	AA	AA	AA	AA
AX-111457319	A/C	1A	38863637	+	IWGSCv1.0	NA	NA	NA	NA	NA	CC	NN	AA	AA	AA	AA	AA	CC	AA	CC	CC	CC	AA	AA	AA	CC	CC	AA	CC	AA	AA	AA	CC	AA	AA	CC	AA	AA	CC	CC	AA	AA	CC	AA	AA	AA	AA	AC	CC
AX-111785968	C/A	1A	38874767	+	IWGSCv1.0	NA	NA	NA	NA	NA	AA	CC	CC	CC	CC	CC	CC	AA	CC	AA	AA	AA	CC	CC	CC	AA	AA	CC	AA	CC	CC	CC	AA	CC	CC	AA	CC	CC	AA	AA	CC	CC	AA	CC	CC	CC	CC	AC	AA
AX-111064491	T/C	1A	39140098	+	IWGSCv1.0	NA	NA	NA	NA	NA	CC	TT	TT	TT	TT	TT	TT	CC	TT	CC	CC	CC	TT	TT	TT	CC	CC	TC	CC	TT	TT	TT	CC	TT	TT	CC	TT	TT	CC	CC	TT	TT	CC	TT	TT	TT	TT	TC	CC
AX-111549088	T/C	1A	39187041	+	IWGSCv1.0	NA	NA	NA	NA	NA	CC	TT	TT	TT	TT	TT	TT	CC	TT	CC	CC	CC	TT	TT	TT	CC	CC	TT	CC	TT	TT	TT	CC	TT	TT	CC	TT	TT	CC	CC	TT	TT	CC	TT	TT	TT	TT	TC	CC
AX-94584919	G/A	1A	39199474	+	IWGSCv1.0	NA	NA	NA	NA	NA	AA	GG	GG	GG	GG	GG	GG	AA	GG	AA	AA	AA	GG	GG	GG	AA	AA	GG	AA	GG	GG	GG	AA	GG	GG	AA	GG	GG	AA	AA	GG	GG	AA	GG	GG	GG	GG	AG	AA
AX-108861532	G/A	1A	39345948	+	IWGSCv1.0	NA	NA	NA	NA	NA	AA	AG	GG	GG	GG	GG	GG	AA	GG	AA	AA	AA	GG	GG	GG	AA	AA	GG	AA	GG	GG	GG	AA	GG	GG	AA	GG	GG	AA	AA	GG	NN	AA	GG	GG	GG	GG	AG	AA
AX-109830325	A/G	1A	39356963	+	IWGSCv1.0	NA	NA	NA	NA	NA	GG	AA	AA	AA	AA	AA	AA	GG	AA	GG	GG	GG	AA	AA	AA	GG	GG	AA	GG	AA	AA	AA	GG	AA	AA	GG	AA	AA	GG	GG	AA	AA	GG	AA	AA	AA	AA	AG	GG
AX-111677890	C/T	1A	39402122	+	IWGSCv1.0	NA	NA	NA	NA	NA	TT	CC	CC	CC	CC	CC	CC	TT	CC	TT	TT	TT	CC	CC	CC	TT	TT	CC	TT	CC	CC	CC	TT	CC	CC	TT	CC	CC	TT	TT	CC	CC	TT	CC	CC	CC	CC	TC	TT
AX-109991744	A/G	1A	39405685	+	IWGSCv1.0	NA	NA	NA	NA	NA	GG	AA	AA	AA	AA	AA	AA	GG	AA	GG	GG	GG	AA	AA	AA	GG	GG	NN	GG	AA	AA	AA	GG	AA	AA	GG	AA	AA	GG	GG	AA	AA	GG	AA	AA	AA	AA	AG	GG
AX-108855740	C/T	1A	39428672	+	IWGSCv1.0	NA	NA	NA	NA	NA	TT	CC	CC	CC	CC	CC	CC	TT	CC	TT	TT	TT	CC	CC	CC	TT	TT	CC	TT	CC	CC	CC	TT	CC	CC	TT	CC	CC	TT	TT	CC	CC	TT	CC	CC	CC	CC	TC	TT
AX-108892304	T/C	1A	39610040	+	IWGSCv1.0	NA	NA	NA	NA	NA	CC	NN	CC	CC	CC	TT	CC	CC	CC	CC	CC	CC	CC	CC	CC	CC	CC	CC	CC	CC	CC	CC	CC	CC	CC	CC	CC	CC	CC	CC	CC	CC	CC	CC	CC	CC	CC	CC	CC
AX-109469190	T/C	1A	39615936	+	IWGSCv1.0	NA	NA	NA	NA	NA	CC	TT	TT	TT	TT	TT	TT	CC	TT	CC	CC	CC	TT	TT	TT	CC	CC	TT	CC	TT	TT	TT	CC	TT	TT	CC	TT	TT	CC	CC	TT	TT	CC	TT	TT	TT	TT	TC	CC
AX-109483727	G/A	1A	39640209	+	IWGSCv1.0	NA	NA	NA	NA	NA	AA	GG	GG	GG	GG	GG	GG	AA	GG	AA	AA	AA	GG	GG	GG	AA	AA	GG	AA	GG	GG	GG	AA	GG	GG	AA	GG	GG	AA	AA	GG	GG	AA	GG	GG	GG	GG	AG	AA
AX-108869741	C/T	1A	39648343	+	IWGSCv1.0	NA	NA	NA	NA	NA	TT	CC	CC	CC	CC	CC	CC	TT	CC	TT	TT	TT	CC	CC	CC	TT	TT	CC	TT	CC	CC	CC	TT	CC	CC	TT	CC	CC	TT	TT	CC	CC	TT	CC	CC	CC	CC	TC	TT
AX-110568782	C/T	1A	39790574	+	IWGSCv1.0	NA	NA	NA	NA	NA	TT	CC	CC	CC	CC	CC	CC	TT	CC	TT	TT	TT	CC	CC	CC	TT	TT	CC	TT	CC	CC	CC	TT	CC	CC	TT	CC	CC	TT	TT	CC	CC	TT	CC	CC	CC	CC	NN	TT
AX-110937991	A/G	1A	39808789	+	IWGSCv1.0	NA	NA	NA	NA	NA	GG	AA	AA	AA	AA	AA	AA	GG	AA	GG	GG	GG	AA	AA	AA	GG	GG	AA	GG	AA	AA	AA	GG	AA	NN	GG	AA	AA	GG	GG	AA	NN	GG	AA	AA	AA	AA	AG	GG
AX-111049578	T/C	1A	39828551	+	IWGSCv1.0	NA	NA	NA	NA	NA	CC	TT	TT	TT	TT	TT	TT	CC	TT	CC	CC	CC	TT	TT	TT	CC	CC	TT	CC	TT	TT	TT	CC	TT	TT	CC	TT	TT	CC	CC	TT	TT	CC	TT	TT	TT	TT	CC	CC
AX-109457318	C/T	1A	39869394	+	IWGSCv1.0	NA	NA	NA	NA	NA	TT	NN	CC	CC	CC	CC	CC	TT	CC	TT	TT	TT	CC	CC	CC	TT	TT	CC	TT	CC	CC	CC	TT	CC	CC	TT	CC	CC	TT	TT	CC	CC	TT	CC	CC	CC	CC	TC	TT
AX-111652672	G/A	1A	39895572	+	IWGSCv1.0	NA	NA	NA	NA	NA	AA	GG	GG	GG	GG	GG	GG	AA	GG	AA	AA	AA	GG	GG	GG	AA	AA	GG	AA	GG	GG	GG	AA	GG	GG	AA	GG	GG	AA	AA	GG	GG	AA	GG	GG	GG	GG	AG	AA
AX-109279495	T/C	1A	40125420	+	IWGSCv1.0	NA	NA	NA	NA	NA	CC	TC	TC	CC	NN	TT	CC	CC	NN	TC	NN	NN	CC	CC	TC	TC	NN	TC	NN	TC	NN	NN	CC	CC	CC	CC	CC	NN	NN	NN	NN	TC	TC	NN	NN	NN	NN	TC	TC
AX-110957385	T/C	1A	40148665	+	IWGSCv1.0	NA	NA	NA	NA	NA	CC	TC	CC	CC	TC	TT	CC	CC	CC	CC	CC	CC	CC	CC	CC	CC	CC	CC	CC	CC	CC	CC	CC	CC	CC	CC	CC	CC	CC	CC	CC	CC	CC	CC	CC	CC	CC	CC	CC
AX-109340279	T/C	1A	40280825	+	IWGSCv1.0	NA	NA	NA	NA	NA	CC	CC	CC	CC	CC	TT	CC	CC	CC	CC	CC	CC	CC	CC	CC	CC	CC	CC	CC	CC	CC	CC	CC	CC	CC	CC	CC	CC	CC	CC	CC	CC	CC	CC	CC	CC	CC	CC	CC
AX-109819835	C/G	1A	40496496	+	IWGSCv1.0	NA	NA	NA	NA	NA	CG	CG	GG	CG	GG	CC	GG	GG	GG	GG	GG	GG	GG	GG	GG	GG	GG	GG	GG	GG	GG	GG	GG	GG	GG	GG	GG	GG	GG	GG	GG	GG	GG	GG	GG	GG	GG	GG	GG
AX-110016374	C/T	1A	40498587	+	IWGSCv1.0	NA	NA	NA	NA	NA	TT	TT	TT	TT	TT	CC	TT	TT	TT	TT	TT	TT	TT	TT	TT	TT	TT	TT	TT	TT	TT	TT	TT	TT	TT	TT	TT	TT	TT	TT	TT	TT	TT	TT	TT	TT	TT	TT	TT
AX-108815180	T/C	1A	40554914	+	IWGSCv1.0	NA	NA	NA	NA	NA	CC	CC	CC	CC	CC	TT	CC	CC	CC	CC	CC	CC	CC	CC	CC	CC	CC	CC	CC	CC	CC	CC	CC	CC	CC	CC	CC	CC	CC	CC	CC	CC	CC	CC	CC	CC	CC	CC	CC
AX-109820104	G/T	1A	40647515	+	IWGSCv1.0	NA	NA	NA	NA	NA	TG	TG	TT	NN	TT	GG	TT	TG	TT	TT	TT	TT	TT	TT	TG	TT	TT	TT	TT	TT	TT	TT	TT	TT	TT	TT	TT	TT	TT	TT	TT	TT	TT	TT	TT	TT	NN	TT	TT
AX-110500599	C/T	1A	40960876	+	IWGSCv1.0	NA	NA	NA	NA	NA	CC	CC	CC	CC	CC	TT	CC	CC	CC	CC	CC	CC	CC	CC	CC	CC	CC	CC	CC	CC	CC	CC	CC	CC	CC	CC	CC	CC	CC	CC	CC	CC	CC	CC	CC	CC	CC	CC	CC
AX-110605790	A/G	1A	40963941	+	IWGSCv1.0	NA	NA	NA	NA	NA	AA	AA	AA	AA	AA	AG	AA	AA	AA	AA	AA	AA	AA	AA	AA	AA	AA	AA	AA	AA	AA	AA	AA	AA	AA	AA	AA	AA	AA	AA	AA	AA	AA	AA	AA	AA	AA	AA	AA
AX-108888974	T/C	1A	41076253	+	IWGSCv1.0	NA	NA	NA	NA	NA	TT	TT	TT	TT	TT	CC	TT	TT	TT	TT	TT	TT	TT	TT	TT	TT	TT	TT	TT	TT	TT	TT	TT	TT	TT	TT	TT	TT	TT	TT	TT	TT	TT	TT	TT	TT	TT	TT	TT
AX-111139240	T/A	1A	41150360	+	IWGSCv1.0	NA	NA	NA	NA	NA	TT	TT	TT	NN	TT	AA	TT	TT	TT	TT	TT	TT	TT	TT	TT	TT	TT	TT	TT	TT	TT	TT	TT	TT	TT	TT	TT	TT	TT	TT	TT	TT	TT	TT	TT	TT	TT	TT	TT
AX-110397824	A/G	1A	41161666	+	IWGSCv1.0	NA	NA	NA	NA	NA	AA	AA	AA	AA	AA	GG	AA	AA	AA	AA	AA	AA	AA	AA	AA	AA	AA	AA	AA	AA	AA	AA	AA	AA	AA	AA	AA	AA	AA	AA	AA	AA	AA	AA	AA	AA	AA	AA	AA
AX-109905095	C/G	1A	41322511	+	IWGSCv1.0	NA	NA	NA	NA	NA	CC	CC	CC	CC	CC	CG	CC	CC	CC	CC	CC	CC	CC	CC	CC	CC	CC	CC	CC	CC	CC	CC	CC	CC	CC	CC	CC	CC	CC	CC	CC	CC	CC	CC	CC	CC	CC	CC	CC
AX-109938347	G/A	1A	41358137	+	IWGSCv1.0	NA	NA	NA	NA	NA	GG	GG	GG	GG	GG	AA	GG	GG	GG	GG	GG	GG	GG	GG	GG	GG	GG	GG	GG	GG	GG	GG	GG	GG	GG	GG	GG	GG	GG	GG	GG	GG	GG	GG	GG	GG	GG	GG	GG
AX-110402352	C/T	1A	41375014	+	IWGSCv1.0	NA	NA	NA	NA	NA	CC	NN	CC	CC	CC	TT	CC	CC	CC	CC	CC	CC	CC	CC	CC	CC	CC	CC	CC	CC	CC	CC	CC	CC	CC	CC	CC	CC	CC	CC	CC	CC	CC	CC	CC	CC	CC	CC	CC
AX-111460308	G/A	1A	41519685	+	IWGSCv1.0	NA	NA	NA	NA	NA	GG	GG	GG	GG	GG	AA	GG	GG	GG	GG	GG	GG	GG	GG	GG	GG	GG	GG	GG	GG	GG	GG	GG	GG	GG	GG	GG	GG	GG	GG	GG	GG	GG	GG	GG	GG	GG	GG	GG
AX-108913233	T/C	1A	41534476	+	IWGSCv1.0	NA	NA	NA	NA	NA	TT	TT	TT	TT	TT	CC	TT	TT	TT	TT	TT	TT	TT	TT	TT	TT	TT	TT	TT	TT	TT	TT	TT	TT	TT	TT	TT	TT	TT	TT	TT	TT	TT	TT	TT	TT	TT	TT	TT
AX-110464533	T/C	1A	41790866	+	IWGSCv1.0	NA	NA	NA	NA	NA	TT	TT	TT	TT	TT	CC	TT	TT	TT	TT	TT	TT	TT	TT	TT	TT	TT	TT	TT	TT	TT	TT	TT	TT	CC	TT	TT	TT	TT	NN	TT	TT	TT	TT	TT	TT	TT	TT	TT
AX-108859306	A/G	1A	41912099	+	IWGSCv1.0	NA	NA	NA	NA	NA	AA	AA	AA	AA	AA	GG	AA	AA	AA	AA	AA	AA	AA	AA	AA	AA	AA	AA	AA	AA	AA	AA	AA	AA	GG	AA	AA	AA	AA	AA	AA	AA	AA	AA	AA	AA	AA	AA	AA
AX-110555190	A/G	1A	41916355	+	IWGSCv1.0	NA	NA	NA	NA	NA	AA	AA	AA	AA	AA	GG	AA	AA	AA	GG	AA	AA	AA	GG	AA	AA	AA	AA	GG	AA	AA	AA	AA	AA	GG	GG	AA	AA	AA	GG	AA	AA	AA	GG	AA	AA	GG	AG	GG
AX-109423485	A/C	1A	42106713	+	IWGSCv1.0	NA	NA	NA	NA	NA	AA	AA	AA	AA	AA	AC	AA	AA	AA	AA	AA	AA	AA	AA	AA	AA	AA	AA	AA	AA	AA	AA	AA	AA	AC	AA	AA	AA	AA	AA	AA	AA	AA	AA	AA	AA	AA	AA	AA
AX-109484501	G/C	1A	42253189	+	IWGSCv1.0	NA	NA	NA	NA	NA	GG	GG	GG	GG	GG	CC	GG	GG	GG	CC	GG	GG	GG	CC	GG	GG	GG	GG	CC	GG	GG	GG	GG	GG	GG	CC	GG	GG	GG	CC	GG	GG	GG	CC	GG	GG	CC	CG	CC
AX-109101747	G/A	1A	42469874	+	IWGSCv1.0	NA	NA	NA	NA	NA	GG	GG	GG	GG	GG	AA	GG	GG	GG	GG	GG	GG	GG	GG	GG	GG	GG	GG	GG	GG	GG	GG	GG	GG	GG	GG	GG	GG	GG	GG	GG	GG	GG	GG	GG	GG	GG	GG	GG
AX-111727588	A/G	1A	42473444	+	IWGSCv1.0	NA	NA	NA	NA	NA	AA	AA	AA	AA	AA	GG	AA	AA	AA	GG	AA	AA	AA	GG	AA	AA	AA	AA	GG	AA	AA	AA	AA	AA	AA	GG	AA	AA	AA	GG	AA	AA	AA	GG	AA	AA	GG	AG	GG
AX-109399897	G/C	1A	42518445	+	IWGSCv1.0	NA	NA	NA	NA	NA	CC	CC	CC	CC	CC	GG	CC	CC	CC	CC	CC	CC	CC	CC	CC	CC	CC	CC	CC	CC	CC	CC	CC	CC	CC	CC	CC	CC	CC	CC	CC	CC	CC	CC	CC	CC	CC	CC	CC
AX-111696553	C/T	1A	42521211	+	IWGSCv1.0	NA	NA	NA	NA	NA	TT	TT	TT	TT	TT	CC	TT	TT	TT	TT	TT	TT	TT	TT	TT	TT	TT	TT	TT	TT	TT	TT	TT	TT	TT	TT	TT	TT	TT	TT	TT	TT	TT	TT	TT	TT	TT	TT	TT
AX-108899745	A/G	1A	42554802	+	IWGSCv1.0	NA	NA	NA	NA	NA	GG	AG	AG	GG	GG	AA	GG	GG	GG	GG	GG	GG	GG	NN	GG	GG	GG	GG	GG	GG	AG	GG	GG	GG	GG	GG	GG	GG	GG	GG	GG	GG	GG	NN	GG	GG	GG	GG	NN
AX-109954487	G/T	1A	43571899	+	IWGSCv1.0	NA	NA	NA	NA	NA	GG	GG	GG	GG	GG	GG	GG	GG	GG	GG	GG	GG	GG	GG	GG	GG	GG	GG	GG	GG	GG	GG	GG	GG	GG	GG	GG	GG	GG	GG	GG	GG	GG	GG	GG	GG	GG	GG	GG
AX-109583342	G/A	1A	44847057	+	IWGSCv1.0	NA	NA	NA	NA	NA	NN	GG	AG	NN	NN	GG	NN	AG	AG	AG	AG	AG	AG	AG	AG	AG	AG	AG	AG	AG	AG	AG	AG	AG	AG	AG	AG	AG	AG	AG	AG	AG	AG	AG	NN	AG	AG	AG	AG
AX-108742977	T/G	1A	44861266	+	IWGSCv1.0	NA	NA	NA	NA	NA	GG	NN	GG	GG	GG	TT	GG	GG	GG	GG	GG	GG	GG	GG	GG	GG	GG	GG	GG	GG	GG	GG	GG	GG	GG	GG	GG	GG	GG	GG	GG	GG	GG	GG	GG	GG	GG	GG	GG
AX-111460654	T/C	1A	45104524	+	IWGSCv1.0	NA	NA	NA	NA	NA	CC	CC	TC	TC	CC	TT	CC	CC	CC	CC	CC	CC	CC	CC	CC	CC	CC	CC	CC	CC	CC	CC	CC	CC	CC	CC	CC	CC	CC	CC	CC	CC	CC	CC	CC	CC	CC	CC	CC
AX-111584859	G/A	1A	45109709	+	IWGSCv1.0	NA	NA	NA	NA	NA	GG	NN	NN	GG	GG	AG	GG	GG	GG	GG	GG	GG	GG	GG	GG	GG	GG	GG	GG	GG	GG	GG	GG	GG	GG	GG	GG	GG	GG	GG	GG	GG	GG	GG	GG	GG	GG	GG	GG
AX-110533115	G/A	1A	45120073	+	IWGSCv1.0	NA	NA	NA	NA	NA	GG	NN	GG	GG	GG	AG	GG	GG	GG	GG	GG	GG	GG	GG	GG	GG	GG	GG	GG	GG	GG	GG	GG	GG	GG	GG	GG	GG	GG	GG	GG	GG	GG	GG	GG	GG	GG	GG	GG
AX-110557087	G/A	1A	45295851	+	IWGSCv1.0	NA	NA	NA	NA	NA	AA	NN	NN	NN	AG	GG	AA	NN	AA	AA	AA	NN	AA	AA	AA	NN	AA	NN	NN	AA	AA	AA	NN	AA	AG	AA	NN	AA	NN	AG	AG	NN	AA	NN	AG	AA	AG	AA	AG
AX-89504717	T/C	1A	45548167	+	IWGSCv1.0	NA	NA	NA	NA	NA	CC	CC	CC	CC	CC	CC	TT	CC	CC	TT	CC	CC	CC	TT	CC	CC	CC	CC	TT	CC	CC	CC	CC	CC	CC	TT	CC	CC	CC	CC	CC	CC	CC	TT	CC	CC	TT	TC	TT
AX-109955303	A/C	1A	45550869	+	IWGSCv1.0	NA	NA	NA	NA	NA	CC	CC	CC	CC	CC	CC	CC	CC	CC	CC	CC	CC	CC	CC	CC	CC	CC	CC	CC	CC	CC	CC	CC	CC	CC	CC	CC	CC	CC	CC	CC	CC	CC	CC	CC	CC	CC	CC	CC
AX-111057357	A/G	1A	45586832	+	IWGSCv1.0	NA	NA	NA	NA	NA	GG	GG	GG	GG	GG	GG	GG	GG	GG	GG	GG	GG	GG	GG	GG	GG	GG	GG	GG	GG	GG	GG	GG	GG	GG	GG	GG	GG	GG	GG	GG	GG	GG	GG	GG	GG	GG	GG	GG
AX-109892712	A/G	1A	45780804	+	IWGSCv1.0	NA	NA	NA	NA	NA	GG	AG	GG	AG	NN	AA	GG	NN	GG	GG	GG	GG	AG	GG	GG	GG	GG	GG	GG	GG	NN	GG	GG	GG	GG	GG	GG	GG	GG	GG	GG	GG	GG	GG	GG	GG	NN	GG	NN
AX-109874864	G/A	1A	45794405	+	IWGSCv1.0	NA	NA	NA	NA	NA	AA	AA	AA	AA	AA	AA	AA	AA	AA	AA	AA	AA	AA	AA	AA	AA	AA	AA	AA	AA	AA	AA	AA	AA	AA	AA	AA	AA	AA	AA	AA	AA	AA	AA	AA	AA	AA	AA	AA
AX-109367744	C/G	1A	45797676	+	IWGSCv1.0	NA	NA	NA	NA	NA	GG	GG	GG	GG	GG	GG	GG	GG	GG	GG	GG	GG	GG	GG	GG	GG	GG	GG	GG	GG	GG	GG	GG	GG	GG	GG	GG	GG	GG	GG	GG	GG	GG	GG	GG	GG	GG	GG	GG
AX-111460918	A/G	1A	45856341	+	IWGSCv1.0	NA	NA	NA	NA	NA	GG	GG	GG	GG	GG	GG	GG	GG	GG	GG	GG	GG	GG	GG	GG	GG	GG	GG	GG	GG	GG	GG	GG	GG	GG	GG	GG	GG	GG	GG	GG	GG	GG	GG	GG	GG	GG	GG	GG
AX-110527733	T/G	1A	45949888	+	IWGSCv1.0	NA	NA	NA	NA	NA	GG	NN	GG	GG	GG	GG	TT	GG	GG	TT	GG	GG	GG	TT	GG	GG	GG	GG	TT	GG	GG	GG	GG	GG	GG	TT	GG	TT	GG	GG	GG	GG	GG	TT	GG	GG	TT	TG	TT
AX-109959060	A/C	1A	46154064	+	IWGSCv1.0	NA	NA	NA	NA	NA	CC	CC	CC	CC	CC	CC	AA	CC	CC	AA	CC	CC	CC	AA	CC	CC	CC	CC	AA	CC	CC	CC	CC	CC	CC	AA	CC	AA	CC	CC	CC	CC	CC	AA	CC	CC	AA	AC	AC
AX-109382387	C/G	1A	46190887	+	IWGSCv1.0	NA	NA	NA	NA	NA	GG	CG	GG	GG	GG	GG	GG	GG	GG	GG	GG	GG	GG	GG	GG	GG	GG	GG	GG	GG	GG	GG	GG	GG	GG	GG	GG	GG	GG	GG	GG	GG	GG	GG	GG	GG	GG	GG	GG
AX-111274325	G/A	1A	46259969	+	IWGSCv1.0	NA	NA	NA	NA	NA	AA	AA	AA	AA	AA	NN	AA	AA	AA	AA	AA	AA	AA	AA	AA	AA	AA	AA	AA	AA	AA	AA	AA	AA	AA	AA	AA	AA	AA	AA	AA	AA	AA	AA	AA	AA	AA	AA	AA
AX-111692232	A/C	1A	46967025	+	IWGSCv1.0	NA	NA	NA	NA	NA	CC	CC	CC	CC	CC	CC	CC	CC	CC	CC	CC	CC	CC	CC	CC	CC	CC	CC	CC	CC	CC	CC	CC	CC	CC	CC	CC	CC	CC	CC	CC	CC	CC	CC	CC	CC	CC	CC	CC
AX-109833703	C/T	1A	47586959	+	IWGSCv1.0	NA	NA	NA	NA	NA	CC	TT	TT	TT	TC	TT	TT	TT	CC	TT	CC	TT	CC	CC	TT	TT	TT	NN	TT	TT	CC	NN	CC	CC	TT	TT	CC	CC	CC	TT	TT	TT	TT	CC	CC	CC	CC	NN	TT
AX-108988313	A/G	1A	47806425	+	IWGSCv1.0	NA	NA	NA	NA	NA	GG	AG	GG	GG	GG	GG	AA	GG	GG	AA	GG	GG	GG	AA	GG	GG	GG	GG	AA	GG	GG	GG	GG	GG	GG	AA	GG	AA	GG	GG	GG	GG	GG	AA	GG	GG	AA	AG	AA
AX-109857531	C/T	1A	48763226	+	IWGSCv1.0	NA	NA	NA	NA	NA	CC	CC	CC	CC	CC	CC	CC	CC	CC	CC	CC	CC	CC	CC	CC	CC	CC	CC	CC	CC	CC	CC	CC	CC	CC	CC	CC	CC	CC	CC	CC	CC	CC	CC	CC	CC	CC	CC	CC
AX-111671664	C/T	1A	49143828	+	IWGSCv1.0	NA	NA	NA	NA	NA	CC	CC	CC	CC	CC	TT	CC	CC	CC	CC	CC	CC	CC	CC	CC	CC	CC	CC	CC	CC	CC	CC	CC	CC	CC	CC	CC	CC	CC	CC	CC	CC	CC	CC	CC	CC	CC	CC	CC
AX-109873198	A/G	1A	49361975	+	IWGSCv1.0	NA	NA	NA	NA	NA	AA	AA	GG	GG	GG	AA	GG	AA	AA	GG	AA	AA	AA	GG	AA	AA	AA	GG	GG	AA	GG	AA	AA	AA	GG	GG	AA	GG	AA	AA	AA	AA	AA	GG	GG	AA	GG	AG	GG
AX-110971755	C/T	1A	49565802	+	IWGSCv1.0	NA	NA	NA	NA	NA	CC	CC	TT	NN	TT	CC	TT	CC	CC	TT	CC	CC	CC	TT	CC	CC	CC	TT	TT	CC	TT	CC	CC	CC	TT	TT	CC	TT	TC	TC	NN	CC	CC	TT	TT	CC	TT	NN	TT
AX-109963340	A/G	1A	49887201	+	IWGSCv1.0	NA	NA	NA	NA	NA	AA	AA	GG	NN	GG	AA	GG	AA	AA	GG	AA	AA	AA	GG	AA	AA	AA	GG	GG	AA	GG	AA	AA	AA	GG	GG	AA	GG	AA	AA	AA	AA	AA	GG	GG	AA	GG	AG	GG
AX-108725829	A/G	1A	49898081	+	IWGSCv1.0	NA	NA	NA	NA	NA	AA	AA	GG	GG	GG	AA	GG	AA	AA	GG	AA	AA	AA	GG	AA	AA	AA	GG	GG	AA	GG	AA	AA	AA	GG	GG	AA	GG	AA	AA	AA	AA	AA	GG	GG	AA	GG	NN	GG
AX-108835010	G/A	1A	49964748	+	IWGSCv1.0	NA	NA	NA	NA	NA	GG	GG	AG	AG	AG	GG	AG	GG	GG	AG	GG	GG	GG	AG	GG	GG	GG	AG	AG	GG	AG	GG	GG	GG	AG	AG	GG	AG	GG	GG	GG	GG	GG	AG	AG	GG	AG	NN	AG
AX-108788274	G/C	1A	49968036	+	IWGSCv1.0	NA	NA	NA	NA	NA	GG	GG	CC	CC	CC	GG	CC	GG	GG	CC	GG	GG	GG	CC	GG	GG	GG	CC	CC	GG	CC	GG	GG	GG	CC	CC	GG	CC	GG	CC	GG	GG	GG	CC	CC	GG	CC	NN	CC
AX-110947347	C/T	1A	50262539	+	IWGSCv1.0	NA	NA	NA	NA	NA	CC	CC	TC	TC	TT	CC	NN	NN	CC	TT	CC	CC	CC	TT	CC	CC	CC	TT	TT	CC	TT	CC	CC	CC	TT	TT	CC	TT	CC	TT	CC	CC	CC	TT	TT	CC	TT	TC	TT
AX-111674822	T/C	1A	50294948	+	IWGSCv1.0	NA	NA	NA	NA	NA	TT	TT	CC	CC	CC	TT	CC	TT	TT	CC	TT	TT	TT	CC	TT	TT	TT	CC	CC	TT	CC	TT	TT	TT	CC	CC	TT	CC	TT	CC	TT	TT	TT	CC	CC	TT	CC	TT	CC
AX-111779652	T/C	1A	50324196	+	IWGSCv1.0	NA	NA	NA	NA	NA	TT	TT	CC	CC	CC	TT	CC	NN	TT	CC	NN	TT	TT	CC	TT	TT	TT	CC	CC	TT	CC	TT	TT	TT	CC	TC	TT	CC	TT	CC	TT	TT	TT	CC	CC	TT	CC	TC	CC
AX-111118840	T/C	1A	50496271	+	IWGSCv1.0	NA	NA	NA	NA	NA	TT	NN	CC	CC	CC	TT	CC	TT	TT	CC	TT	TT	TT	CC	TT	TT	TT	CC	CC	TT	CC	TT	TT	TT	CC	CC	TT	CC	TT	CC	TT	TT	TT	CC	CC	TT	CC	TC	CC
AX-109278727	A/T	1A	50615576	+	IWGSCv1.0	NA	NA	NA	NA	NA	AA	AA	AT	AT	TT	AA	TT	AA	AA	TT	AA	AA	AA	TT	AA	AA	AA	TT	TT	AA	TT	AA	AA	AA	TT	TT	AA	TT	AA	TT	AA	AA	AA	TT	NN	AA	TT	AT	TT
AX-109399210	T/C	1A	50736896	+	IWGSCv1.0	NA	NA	NA	NA	NA	TT	TT	CC	CC	CC	TT	CC	TT	TT	CC	TT	TT	TT	CC	TT	TT	TT	CC	CC	TT	CC	TT	TT	TT	CC	CC	TT	CC	TT	CC	TT	TT	TT	CC	CC	TT	CC	TC	CC
AX-109577194	C/A	1A	50776810	+	IWGSCv1.0	NA	NA	NA	NA	NA	CC	CC	AA	AA	AA	NN	AA	CC	CC	AA	CC	CC	CC	AA	CC	CC	CC	AA	AA	CC	AA	CC	CC	CC	AA	AA	CC	AA	CC	AA	CC	CC	CC	AA	AA	CC	AA	AC	AA
AX-109911956	A/G	1A	50911068	+	IWGSCv1.0	NA	NA	NA	NA	NA	AA	AA	GG	GG	GG	AA	GG	AA	AA	GG	AA	AA	AA	GG	AA	AA	AA	GG	GG	AA	GG	AA	AA	AA	GG	GG	NN	GG	AA	GG	AA	AA	AA	GG	GG	AA	GG	AG	GG
AX-109508553	C/T	1A	51257401	+	IWGSCv1.0	NA	NA	NA	NA	NA	CC	CC	CC	NN	CC	TC	CC	CC	CC	CC	CC	CC	CC	CC	CC	CC	CC	CC	CC	CC	CC	CC	CC	CC	CC	CC	CC	CC	CC	CC	CC	CC	CC	CC	CC	CC	CC	CC	CC
AX-110551348	A/G	1A	51466727	+	IWGSCv1.0	NA	NA	NA	NA	NA	GG	GG	GG	NN	GG	AG	GG	GG	GG	GG	GG	GG	GG	GG	GG	GG	GG	GG	GG	GG	GG	GG	GG	GG	GG	GG	GG	GG	GG	GG	GG	GG	GG	GG	GG	GG	GG	GG	GG
AX-109986286	T/C	1A	51657954	+	IWGSCv1.0	NA	NA	NA	NA	NA	TC	TC	CC	NN	CC	TT	NN	CC	CC	CC	CC	CC	CC	CC	TC	NN	CC	NN	CC	CC	NN	CC	CC	NN	CC	CC	TC	CC	TC	CC	CC	TC	TC	TC	NN	CC	CC	CC	NN
AX-110464570	G/A	1A	51678756	+	IWGSCv1.0	NA	NA	NA	NA	NA	GG	GG	AA	AA	AA	GG	AA	GG	GG	AA	GG	GG	GG	AA	GG	GG	GG	AA	AA	GG	AA	GG	GG	GG	AA	AA	GG	AA	GG	AA	GG	GG	GG	AA	AA	GG	GG	AG	AA
AX-109949918	G/A	1A	51695483	+	IWGSCv1.0	NA	NA	NA	NA	NA	AA	AA	AA	AA	AA	GG	AA	AA	AA	AA	AA	AA	AA	AA	AA	AA	AA	AA	AA	AA	AA	AA	AA	AA	AA	AA	AA	AA	AA	AA	AA	AA	AA	AA	AA	AA	AA	AA	AA
AX-110960234	T/C	1A	51962196	+	IWGSCv1.0	NA	NA	NA	NA	NA	TT	TT	CC	CC	CC	TT	CC	TT	TT	CC	TT	TT	TT	CC	TT	TT	TT	CC	CC	TT	CC	TT	TT	TT	CC	CC	TT	CC	TT	CC	TT	TT	TT	CC	CC	TT	TT	TC	CC
AX-110944881	A/C	1A	51966534	+	IWGSCv1.0	NA	NA	NA	NA	NA	CC	CC	CC	CC	CC	AA	CC	CC	CC	CC	CC	CC	CC	CC	CC	CC	CC	CC	CC	CC	CC	CC	CC	CC	CC	CC	CC	CC	CC	CC	CC	CC	CC	CC	CC	CC	CC	CC	CC
AX-109026070	T/C	1A	52451751	+	IWGSCv1.0	NA	NA	NA	NA	NA	CC	CC	CC	CC	CC	TT	CC	CC	CC	CC	CC	CC	CC	CC	CC	CC	CC	CC	CC	CC	CC	CC	CC	CC	CC	CC	CC	CC	CC	CC	CC	CC	CC	CC	CC	CC	CC	CC	CC
AX-109288274	A/G	1A	52487616	+	IWGSCv1.0	NA	NA	NA	NA	NA	GG	GG	GG	GG	GG	AA	GG	GG	GG	GG	GG	GG	GG	GG	GG	GG	GG	GG	GG	GG	GG	GG	GG	GG	GG	GG	GG	GG	GG	GG	GG	GG	GG	GG	GG	GG	GG	GG	GG
AX-110493162	C/G	1A	52518843	+	IWGSCv1.0	NA	NA	NA	NA	NA	GG	GG	GG	GG	GG	CC	GG	GG	GG	GG	GG	GG	GG	GG	GG	GG	GG	GG	GG	GG	GG	GG	GG	GG	GG	GG	GG	GG	GG	GG	GG	GG	GG	GG	GG	GG	GG	GG	GG
AX-109341972	G/A	1A	52556878	+	IWGSCv1.0	NA	NA	NA	NA	NA	GG	GG	AA	AA	AA	GG	AA	GG	GG	AA	GG	AA	GG	AA	GG	GG	GG	AA	AA	GG	AA	GG	GG	GG	AA	AA	GG	AA	GG	AA	GG	GG	GG	AA	AA	GG	GG	AG	AA
AX-109436242	A/T	1A	52664687	+	IWGSCv1.0	NA	NA	NA	NA	NA	TT	TT	TT	AT	TT	AA	TT	TT	TT	TT	TT	TT	TT	TT	TT	TT	TT	TT	TT	TT	TT	TT	TT	TT	TT	TT	TT	TT	TT	TT	TT	TT	TT	TT	TT	TT	TT	TT	TT
AX-110504930	A/G	1A	52827058	+	IWGSCv1.0	NA	NA	NA	NA	NA	GG	GG	GG	GG	GG	GG	GG	GG	GG	GG	GG	GG	GG	GG	GG	GG	GG	GG	GG	GG	GG	GG	GG	GG	GG	GG	GG	GG	GG	GG	GG	GG	GG	GG	GG	GG	GG	GG	GG
AX-110961101	C/T	1A	52871825	+	IWGSCv1.0	NA	NA	NA	NA	NA	CC	CC	TT	TT	TT	CC	TT	CC	CC	TT	CC	TT	CC	TT	CC	CC	CC	TT	TT	CC	TT	CC	CC	CC	NN	TT	CC	TT	CC	TT	CC	CC	CC	TT	TT	CC	CC	TC	TT
AX-109433977	G/A	1A	52939067	+	IWGSCv1.0	NA	NA	NA	NA	NA	GG	GG	AA	AA	AA	GG	AA	GG	GG	AA	GG	AA	GG	AA	GG	GG	GG	AA	AA	GG	AA	GG	GG	GG	AA	AA	GG	AA	GG	AA	GG	GG	GG	AA	AA	GG	GG	AG	NN
AX-109955335	A/G	1A	53016829	+	IWGSCv1.0	NA	NA	NA	NA	NA	AG	AG	GG	GG	NN	GG	NN	AG	AG	GG	AG	GG	AG	GG	AG	AG	AG	GG	GG	AG	GG	AG	AG	AG	GG	GG	AG	GG	AG	GG	AG	AG	AG	GG	GG	AG	AG	GG	GG
AX-108964229	T/C	1A	53030814	+	IWGSCv1.0	NA	NA	NA	NA	NA	NN	NN	CC	CC	CC	TT	CC	TT	TT	CC	TT	CC	TT	TT	TT	TT	TT	CC	CC	TT	CC	TT	TT	TT	TT	CC	TT	CC	TT	CC	TT	TT	TT	CC	CC	TT	TT	TC	CC
AX-108793255	A/G	1A	53448688	+	IWGSCv1.0	NA	NA	NA	NA	NA	AA	AA	GG	GG	GG	AA	GG	AA	AA	GG	AA	GG	AA	AA	AA	AA	AA	GG	AA	AA	GG	AA	AA	AA	GG	GG	AA	GG	AA	GG	AA	AA	AA	GG	GG	AA	AA	NN	GG
AX-108917531	G/A	1A	53504374	+	IWGSCv1.0	NA	NA	NA	NA	NA	GG	GG	AA	AA	AA	GG	AA	GG	GG	AG	GG	NN	GG	GG	GG	GG	GG	AG	AG	GG	AG	GG	GG	GG	NN	AG	GG	AG	GG	AG	GG	GG	GG	NN	NN	GG	GG	GG	AG
AX-109049487	A/C	1A	54171886	+	IWGSCv1.0	NA	NA	NA	NA	NA	AA	AC	CC	CC	CC	AA	CC	AA	AA	CC	AA	CC	AA	AA	AA	AA	AA	CC	CC	AA	CC	AA	AA	AA	CC	CC	AA	CC	AA	CC	AA	AA	AA	CC	CC	AA	AA	AC	CC
AX-111592607	G/A	1A	54498547	+	IWGSCv1.0	NA	NA	NA	NA	NA	GG	GG	GG	GG	GG	GG	GG	GG	GG	GG	GG	GG	GG	GG	GG	GG	GG	GG	GG	GG	GG	GG	GG	GG	GG	GG	GG	GG	GG	GG	GG	GG	GG	GG	GG	GG	GG	GG	GG
AX-108800518	G/C	1A	54587046	+	IWGSCv1.0	NA	NA	NA	NA	NA	GG	GG	CC	CC	NN	GG	CC	GG	GG	CC	GG	CC	GG	GG	GG	GG	GG	CC	CC	GG	NN	GG	GG	GG	CC	CC	GG	CC	GG	CC	GG	GG	GG	CC	CC	GG	GG	CG	CC
AX-109862316	A/G	1A	54687790	+	IWGSCv1.0	NA	NA	NA	NA	NA	AA	AA	GG	GG	GG	AA	GG	AA	AA	GG	AA	GG	AA	AA	AA	AA	AA	GG	GG	AA	GG	AA	AA	AA	GG	GG	AA	GG	AA	GG	AA	AA	AA	GG	GG	AA	AA	AG	GG
AX-108924211	C/T	1A	55724395	+	IWGSCv1.0	NA	NA	NA	NA	NA	CC	CC	NN	TT	TT	CC	TT	CC	CC	TT	CC	TT	CC	CC	CC	CC	CC	TT	TT	CC	TT	CC	CC	CC	TT	TT	CC	TT	CC	TT	CC	CC	CC	TT	TT	CC	CC	TC	TT
AX-110375459	C/T	1A	55931144	+	IWGSCv1.0	NA	NA	NA	NA	NA	CC	CC	TT	TT	TT	CC	TT	CC	CC	TT	CC	TT	CC	CC	CC	CC	CC	TT	TT	CC	TT	CC	CC	CC	TT	TT	CC	TT	CC	TT	CC	CC	CC	TT	TT	CC	CC	TC	TT
AX-109623840	T/C	1A	56486064	+	IWGSCv1.0	NA	NA	NA	NA	NA	TT	TT	CC	CC	CC	TT	CC	TT	TT	CC	TT	CC	TT	TT	TT	TT	TT	CC	CC	TT	CC	TT	TT	TT	CC	CC	TT	CC	TT	CC	TT	TT	TT	CC	CC	TT	TT	TC	CC
AX-108815573	A/C	1A	58167072	+	IWGSCv1.0	NA	NA	NA	NA	NA	AA	AA	CC	CC	CC	AA	CC	AA	AA	CC	AA	CC	AA	AA	AA	AA	AA	CC	CC	AA	CC	AA	AA	CC	CC	CC	CC	CC	AA	CC	AA	AA	AA	CC	CC	CC	AA	AC	CC
AX-111614695	T/C	1A	60004370	+	IWGSCv1.0	NA	NA	NA	NA	NA	CC	CC	CC	CC	CC	TT	CC	CC	CC	CC	CC	CC	CC	CC	CC	CC	CC	CC	CC	CC	CC	CC	CC	CC	CC	CC	CC	CC	CC	CC	CC	CC	CC	CC	CC	CC	CC	CC	CC
AX-111082528	T/C	1A	60620536	+	IWGSCv1.0	NA	NA	NA	NA	NA	CC	CC	CC	CC	CC	TT	CC	CC	CC	CC	CC	CC	CC	CC	CC	CC	CC	CC	CC	CC	CC	CC	CC	CC	CC	CC	CC	CC	CC	CC	CC	CC	CC	CC	CC	CC	CC	CC	CC
AX-109481746	C/G	1A	62966066	+	IWGSCv1.0	NA	NA	NA	NA	NA	GG	GG	GG	GG	GG	GG	GG	GG	GG	GG	CG	GG	GG	GG	GG	GG	GG	GG	GG	GG	GG	GG	GG	GG	GG	GG	GG	GG	GG	GG	GG	GG	GG	GG	GG	GG	GG	GG	GG
AX-110476734	A/G	1A	68732724	+	IWGSCv1.0	NA	NA	NA	NA	NA	GG	GG	GG	GG	GG	AA	GG	GG	GG	GG	GG	GG	GG	GG	GG	GG	GG	GG	GG	GG	GG	GG	GG	GG	GG	GG	GG	GG	GG	GG	GG	GG	GG	GG	GG	GG	GG	GG	GG
AX-109849289	T/C	1A	79173284	+	IWGSCv1.0	NA	NA	NA	NA	NA	TC	CC	CC	CC	CC	TC	CC	CC	CC	CC	CC	CC	CC	CC	CC	CC	CC	CC	CC	CC	CC	CC	CC	CC	CC	CC	CC	CC	CC	CC	CC	CC	CC	CC	CC	CC	CC	CC	CC
AX-111653785	G/C	1A	79500705	+	IWGSCv1.0	NA	NA	NA	NA	NA	GG	NN	GG	GG	GG	GG	GG	GG	GG	GG	GG	GG	GG	GG	GG	GG	GG	GG	GG	GG	GG	GG	GG	GG	GG	GG	GG	GG	GG	GG	GG	GG	GG	GG	GG	GG	GG	GG	GG
AX-109584804	C/G	1A	81913959	+	IWGSCv1.0	NA	NA	NA	NA	NA	CC	CC	CC	CC	CC	CC	CC	CC	CC	CC	CC	CC	CC	CC	CC	CC	CC	CC	CC	CC	CC	CC	CC	CC	CC	CC	CC	CC	CC	CC	CC	CC	CC	CC	CC	CC	CC	CC	CC
AX-110917687	C/T	1A	93521196	+	IWGSCv1.0	NA	NA	NA	NA	NA	TT	TT	TT	TC	TT	CC	TT	TT	TT	TT	TT	TT	TT	TT	TT	TT	TT	TT	TT	TT	TT	TT	TT	TT	TT	TT	TT	TT	TT	TT	TT	TT	TT	TT	TT	TT	TT	TT	TT
AX-111570224	G/T	1A	99536408	+	IWGSCv1.0	NA	NA	NA	NA	NA	TT	TT	TT	TT	TT	TT	GG	TT	GG	TT	TT	GG	GG	TT	TT	GG	TT	TT	GG	GG	GG	GG	TT	GG	TT	GG	TT	GG	TT	TT	TT	GG	TT	TT	TT	GG	TT	TG	TT
AX-110124500	G/A	1A	99632230	+	IWGSCv1.0	NA	NA	NA	NA	NA	NN	AG	AG	NN	AG	AG	AG	NN	AG	AG	AG	GG	AG	AG	AG	NN	AG	AG	NN	AG	AG	AG	AG	AG	AG	AG	AG	AG	AG	AG	AG	NN	AG	AG	AG	GG	AG	AG	AG
AX-111112064	A/G	1A	99658440	+	IWGSCv1.0	NA	NA	NA	NA	NA	GG	GG	GG	GG	GG	GG	AA	GG	AA	GG	GG	AA	AA	GG	GG	GG	GG	GG	AA	AA	AA	AA	GG	AA	GG	AA	GG	AA	GG	GG	GG	AA	GG	GG	GG	AA	GG	AG	GG
AX-109908537	G/A	1A	99738266	+	IWGSCv1.0	NA	NA	NA	NA	NA	GG	GG	GG	NN	GG	GG	AA	GG	AA	GG	GG	GG	AA	GG	GG	GG	GG	GG	AA	AA	AA	AA	GG	AA	GG	AA	GG	AA	GG	GG	GG	AA	GG	GG	GG	GG	GG	GG	GG
AX-108855787	G/T	1A	99744869	+	IWGSCv1.0	NA	NA	NA	NA	NA	GG	GG	GG	GG	GG	GG	TG	GG	TG	GG	GG	GG	TG	GG	GG	GG	GG	GG	TG	TG	TG	TG	GG	TG	GG	TG	GG	TG	GG	GG	GG	TG	GG	GG	GG	GG	GG	GG	GG
AX-109447307	A/G	1A	99751973	+	IWGSCv1.0	NA	NA	NA	NA	NA	AA	NN	AA	AA	AA	AA	GG	AA	GG	AA	AA	AA	GG	AA	AA	AA	AA	AA	GG	GG	GG	GG	AA	GG	AA	GG	AA	GG	AA	AA	AA	GG	AA	AA	AA	AA	AA	AA	AA
AX-109447976	G/C	1A	100009250	+	IWGSCv1.0	NA	NA	NA	NA	NA	GG	GG	GG	GG	GG	GG	GG	GG	GG	GG	GG	GG	GG	GG	GG	GG	GG	GG	GG	GG	GG	GG	GG	GG	CC	CG	GG	GG	GG	GG	GG	GG	GG	GG	GG	GG	GG	GG	GG
AX-109109805	G/A	1A	100765575	+	IWGSCv1.0	NA	NA	NA	NA	NA	GG	GG	GG	GG	GG	GG	GG	GG	GG	GG	GG	GG	GG	GG	GG	GG	GG	GG	GG	GG	GG	GG	GG	GG	AA	GG	GG	GG	GG	GG	GG	GG	GG	GG	GG	GG	GG	GG	GG
AX-111736507	A/G	1A	101770717	+	IWGSCv1.0	NA	NA	NA	NA	NA	AA	AA	AA	AA	AA	AA	AA	AA	AA	AA	AA	AA	AA	AA	AA	AA	AA	AA	AA	AA	AA	AA	AA	AA	GG	AA	AA	AA	AA	AA	AA	AA	AA	AA	AA	AA	AA	AA	AA
AX-110134323	T/C	1A	104007484	+	IWGSCv1.0	NA	NA	NA	NA	NA	TT	TT	TT	TT	TT	TT	TT	TT	TT	TT	TT	TT	TT	TT	TT	TT	TT	TT	TT	TT	TT	TT	TT	TT	CC	TT	TT	TT	TT	TT	TT	TT	TT	TT	TT	TT	TT	TT	TT
AX-110423328	T/C	1A	104217220	+	IWGSCv1.0	NA	NA	NA	NA	NA	TC	TC	TC	TC	TT	TC	TT	TT	TT	TT	TT	TT	TT	TT	TT	TT	TT	TT	TT	TT	TT	TT	TT	TT	CC	TT	TT	TT	TT	TT	TT	TT	TT	TT	TT	TT	TT	TT	TT
AX-108732062	C/G	1A	104240003	+	IWGSCv1.0	NA	NA	NA	NA	NA	CC	CC	CC	CC	CC	CC	CC	CC	CC	CC	CC	CC	CC	CC	CC	CC	CC	CC	CC	CC	CC	CC	CC	CC	GG	CC	CC	CC	CC	CC	CC	CC	CC	CC	CC	CC	CC	CC	CC
AX-111578899	A/G	1A	104739832	+	IWGSCv1.0	NA	NA	NA	NA	NA	AG	AA	AA	NN	AA	AG	AA	AA	AA	AA	AA	AA	AA	AA	AA	AA	AA	AA	AA	AA	AA	AA	AA	AA	AA	AA	AA	AA	AA	AA	AA	AA	AA	AA	AA	AA	AA	AA	AA
AX-108768102	A/G	1A	105733489	+	IWGSCv1.0	NA	NA	NA	NA	NA	GG	NN	GG	GG	GG	AA	NN	GG	GG	GG	GG	GG	GG	GG	GG	NN	GG	NN	GG	GG	GG	GG	GG	GG	GG	GG	GG	GG	GG	GG	GG	GG	GG	GG	GG	GG	GG	GG	GG
AX-111647350	C/T	1A	113865421	+	IWGSCv1.0	NA	NA	NA	NA	NA	TC	CC	CC	CC	TC	CC	CC	TC	CC	CC	TC	CC	CC	CC	CC	CC	CC	CC	CC	CC	CC	CC	TC	CC	CC	CC	CC	CC	CC	CC	CC	CC	CC	CC	CC	CC	CC	TC	CC
AX-110574139	C/T	1A	118502958	+	IWGSCv1.0	NA	NA	NA	NA	NA	CC	CC	CC	CC	CC	CC	CC	CC	CC	CC	CC	CC	CC	CC	CC	CC	CC	CC	CC	CC	CC	CC	CC	CC	CC	CC	CC	CC	CC	CC	CC	CC	CC	CC	CC	CC	CC	CC	CC
AX-94782852	G/C	1A	119664544	+	IWGSCv1.0	NA	NA	NA	NA	NA	GG	GG	GG	GG	GG	GG	GG	GG	CC	GG	GG	GG	GG	GG	GG	GG	GG	GG	GG	GG	GG	GG	GG	GG	GG	GG	GG	GG	GG	GG	GG	GG	GG	GG	CC	GG	GG	CG	GG
AX-109444497	T/C	1A	123191040	+	IWGSCv1.0	NA	NA	NA	NA	NA	TT	TT	TT	TT	TT	TT	TT	TT	TT	TT	TT	TT	TT	TT	TT	TT	TT	TT	TT	TT	TT	TT	TT	TT	TT	TT	TT	TT	TT	TT	TT	TT	TT	TT	TT	TT	TT	TT	TT
AX-111175474	T/C	1A	124009425	+	IWGSCv1.0	NA	NA	NA	NA	NA	NN	NN	CC	NN	NN	TT	NN	CC	CC	CC	TC	CC	CC	CC	CC	CC	CC	NN	CC	CC	CC	NN	NN	CC	CC	CC	NN	CC	CC	CC	CC	NN	CC	NN	NN	CC	CC	NN	CC
AX-111118849	C/T	1A	124498173	+	IWGSCv1.0	NA	NA	NA	NA	NA	CC	CC	CC	CC	CC	CC	CC	CC	CC	CC	CC	CC	CC	CC	CC	CC	CC	CC	CC	CC	CC	CC	CC	CC	CC	CC	CC	CC	CC	CC	CC	CC	CC	CC	CC	CC	CC	CC	CC
AX-111014967	G/A	1A	125151717	+	IWGSCv1.0	NA	NA	NA	NA	NA	AA	AA	AA	AA	AA	GG	AA	AA	AA	AA	AA	AA	AA	AA	AA	AA	AA	AA	AA	AA	AA	AA	AA	AA	AA	AA	AA	AA	AA	AA	AA	AA	AA	AA	AA	AA	AA	AA	AA
AX-109989893	C/T	1A	127480729	+	IWGSCv1.0	NA	NA	NA	NA	NA	CC	CC	NN	CC	CC	CC	CC	CC	CC	CC	CC	CC	CC	CC	CC	CC	CC	CC	CC	CC	CC	CC	CC	CC	CC	CC	CC	CC	CC	CC	CC	CC	CC	CC	CC	CC	CC	CC	CC
AX-111618021	C/G	1A	130872062	+	IWGSCv1.0	NA	NA	NA	NA	NA	NN	GG	GG	GG	GG	CC	GG	GG	NN	GG	GG	GG	GG	GG	GG	GG	GG	GG	GG	GG	GG	GG	GG	GG	GG	GG	GG	GG	GG	GG	GG	GG	GG	GG	GG	GG	GG	GG	GG
AX-110689839	A/G	1A	134044990	+	IWGSCv1.0	NA	NA	NA	NA	NA	GG	GG	GG	GG	GG	AA	GG	GG	GG	GG	GG	GG	GG	GG	GG	GG	GG	GG	GG	GG	GG	GG	GG	GG	GG	GG	GG	GG	GG	GG	GG	GG	GG	GG	GG	GG	GG	GG	GG
AX-108927078	C/T	1A	138329179	+	IWGSCv1.0	NA	NA	NA	NA	NA	CC	CC	CC	CC	CC	CC	CC	CC	CC	CC	CC	CC	CC	CC	CC	CC	CC	CC	CC	CC	CC	CC	CC	CC	CC	CC	CC	CC	CC	CC	CC	CC	CC	CC	CC	CC	CC	CC	CC
AX-108761163	G/A	1A	139210422	+	IWGSCv1.0	NA	NA	NA	NA	NA	GG	GG	GG	GG	GG	GG	GG	GG	GG	GG	GG	GG	GG	GG	GG	GG	GG	GG	GG	GG	GG	GG	GG	GG	GG	GG	GG	GG	GG	GG	GG	GG	GG	GG	GG	GG	GG	GG	GG
AX-109374200	G/A	1A	143777932	+	IWGSCv1.0	NA	NA	NA	NA	NA	GG	GG	GG	AG	GG	NN	AG	GG	GG	AG	GG	GG	GG	GG	GG	GG	GG	GG	GG	GG	AG	GG	GG	GG	GG	GG	GG	AG	GG	GG	GG	GG	GG	GG	AG	GG	GG	GG	GG
AX-110516735	C/T	1A	144879079	+	IWGSCv1.0	NA	NA	NA	NA	NA	CC	CC	CC	CC	CC	CC	CC	CC	CC	CC	CC	CC	CC	CC	CC	CC	CC	CC	CC	CC	CC	CC	CC	CC	CC	CC	CC	CC	CC	CC	CC	CC	CC	CC	CC	CC	CC	CC	CC
AX-111716711	A/G	1A	145989467	+	IWGSCv1.0	NA	NA	NA	NA	NA	GG	GG	GG	GG	GG	AA	GG	GG	GG	GG	GG	GG	GG	GG	GG	GG	GG	GG	GG	GG	GG	GG	GG	GG	GG	GG	GG	GG	GG	GG	GG	GG	GG	GG	GG	GG	GG	GG	GG
AX-111044401	G/C	1A	148855667	+	IWGSCv1.0	NA	NA	NA	NA	NA	GG	GG	GG	GG	GG	GG	GG	GG	GG	GG	GG	GG	GG	GG	GG	GG	GG	GG	GG	GG	GG	GG	GG	GG	GG	GG	GG	GG	GG	GG	GG	GG	GG	GG	GG	GG	GG	GG	GG
AX-111044540	C/T	1A	149351101	+	IWGSCv1.0	NA	NA	NA	NA	NA	CC	CC	CC	CC	CC	CC	CC	CC	CC	CC	CC	CC	CC	CC	CC	CC	CC	CC	CC	CC	CC	CC	CC	CC	CC	CC	CC	CC	CC	CC	CC	CC	CC	CC	CC	CC	CC	CC	CC
AX-94897165	G/C	1A	149510418	+	IWGSCv1.0	NA	NA	NA	NA	NA	GG	GG	GG	GG	GG	GG	GG	GG	GG	GG	GG	GG	GG	GG	GG	GG	GG	GG	GG	GG	GG	GG	GG	GG	GG	GG	GG	GG	GG	GG	GG	GG	GG	GG	GG	GG	GG	GG	GG
AX-110163948	G/A	1A	150087770	+	IWGSCv1.0	NA	NA	NA	NA	NA	GG	GG	GG	GG	GG	GG	GG	GG	GG	GG	GG	GG	GG	GG	GG	GG	GG	GG	GG	GG	GG	GG	GG	GG	GG	GG	GG	GG	GG	GG	GG	GG	GG	GG	GG	GG	GG	GG	GG
AX-109041305	A/C	1A	151413441	+	IWGSCv1.0	NA	NA	NA	NA	NA	AA	AA	AA	AA	AA	AA	AA	AA	AA	AA	AA	AA	AA	AA	AA	AA	AA	AA	AA	AA	AA	AA	AA	AA	AA	AA	AA	AA	AA	AA	AA	AA	AA	AA	AA	AA	AA	AA	AA
AX-111074330	C/T	1A	152463525	+	IWGSCv1.0	NA	NA	NA	NA	NA	CC	CC	CC	CC	CC	CC	CC	CC	CC	CC	CC	CC	CC	CC	CC	CC	CC	CC	CC	CC	CC	CC	CC	CC	CC	CC	CC	CC	CC	CC	CC	CC	CC	CC	CC	CC	CC	CC	CC
AX-109395545	C/T	1A	153282519	+	IWGSCv1.0	NA	NA	NA	NA	NA	CC	CC	CC	CC	CC	CC	CC	CC	CC	CC	CC	CC	CC	CC	CC	CC	CC	CC	CC	CC	CC	CC	CC	CC	CC	CC	CC	CC	CC	CC	CC	CC	CC	CC	CC	CC	CC	CC	CC
AX-108789891	G/A	1A	155021453	+	IWGSCv1.0	NA	NA	NA	NA	NA	GG	GG	GG	GG	GG	GG	GG	GG	GG	GG	GG	GG	GG	GG	GG	GG	GG	GG	GG	GG	GG	GG	GG	GG	GG	GG	GG	GG	GG	GG	GG	GG	GG	GG	GG	GG	GG	GG	GG
AX-110497464	G/A	1A	155069648	+	IWGSCv1.0	NA	NA	NA	NA	NA	GG	GG	GG	GG	GG	GG	GG	GG	GG	GG	GG	GG	GG	GG	GG	GG	GG	GG	GG	GG	GG	GG	GG	GG	GG	GG	GG	GG	GG	GG	GG	GG	GG	GG	GG	GG	GG	GG	GG
AX-110014914	T/A	1A	157950948	+	IWGSCv1.0	NA	NA	NA	NA	NA	TT	TT	TT	TT	TT	TT	TT	TT	TT	TT	TT	TT	TT	TT	TT	TT	TT	TT	TT	TT	TT	TT	TT	TT	TT	TT	TT	TT	TT	TT	TT	TT	TT	TT	TT	TT	TT	TT	TT
AX-111786969	C/T	1A	158851551	+	IWGSCv1.0	NA	NA	NA	NA	NA	CC	CC	CC	CC	CC	CC	CC	CC	CC	CC	CC	CC	CC	CC	CC	CC	CC	CC	CC	CC	CC	CC	CC	CC	CC	CC	CC	CC	CC	CC	CC	CC	CC	CC	CC	CC	CC	CC	CC
AX-111503959	C/T	1A	159837906	+	IWGSCv1.0	NA	NA	NA	NA	NA	CC	CC	CC	CC	CC	CC	CC	CC	CC	CC	CC	CC	CC	CC	CC	CC	CC	CC	CC	CC	CC	CC	CC	CC	CC	CC	CC	CC	CC	CC	CC	CC	CC	CC	CC	CC	CC	CC	CC
AX-110377941	C/A	1A	160986441	+	IWGSCv1.0	NA	NA	NA	NA	NA	CC	CC	CC	CC	CC	CC	CC	CC	CC	CC	CC	CC	CC	CC	CC	CC	CC	CC	CC	CC	CC	CC	CC	CC	CC	CC	CC	CC	CC	CC	CC	CC	CC	CC	CC	CC	CC	CC	CC
AX-110402962	T/G	1A	162480445	+	IWGSCv1.0	NA	NA	NA	NA	NA	TG	GG	GG	GG	GG	NN	GG	GG	GG	GG	GG	GG	GG	GG	GG	NN	GG	GG	GG	GG	GG	GG	GG	GG	GG	GG	GG	GG	GG	GG	GG	GG	GG	NN	GG	GG	GG	GG	GG
AX-109893234	C/T	1A	166834962	+	IWGSCv1.0	NA	NA	NA	NA	NA	CC	CC	CC	CC	CC	CC	CC	CC	CC	CC	CC	CC	CC	CC	CC	CC	CC	CC	CC	CC	CC	CC	CC	CC	CC	CC	CC	CC	CC	CC	CC	CC	CC	CC	CC	CC	CC	CC	CC
AX-108907198	C/T	1A	168704407	+	IWGSCv1.0	NA	NA	NA	NA	NA	CC	CC	CC	CC	CC	CC	CC	CC	CC	CC	CC	CC	CC	CC	CC	CC	CC	CC	CC	CC	CC	CC	CC	CC	CC	CC	CC	CC	CC	CC	CC	CC	CC	CC	CC	CC	CC	CC	CC
AX-111074791	T/G	1A	169378424	+	IWGSCv1.0	NA	NA	NA	NA	NA	TT	TT	TT	TT	TT	TT	TT	TT	TT	TT	TT	TT	TT	TT	TT	TT	TT	TT	TT	TT	TT	TT	TT	TT	TT	TT	TT	TT	TT	TT	TT	TT	TT	TT	TT	TT	TT	TT	TT
AX-110065790	A/G	1A	170032332	+	IWGSCv1.0	NA	NA	NA	NA	NA	AG	AA	AA	AA	AA	AA	NN	AA	AA	AA	AA	AA	AA	AA	AA	AA	AA	AA	AA	AA	AA	AA	AA	AA	AA	AA	AA	AA	AA	AA	AA	AA	NN	NN	AG	AA	AG	AA	AA
AX-110149189	G/T	1A	170198060	+	IWGSCv1.0	NA	NA	NA	NA	NA	GG	GG	GG	GG	GG	GG	GG	GG	GG	GG	GG	GG	GG	GG	GG	GG	GG	GG	GG	GG	GG	GG	GG	GG	GG	NN	GG	GG	TG	GG	NN	GG	GG	TG	TG	GG	GG	GG	GG
AX-111048352	C/T	1A	170739232	+	IWGSCv1.0	NA	NA	NA	NA	NA	CC	NN	CC	CC	CC	TC	CC	CC	CC	CC	CC	CC	CC	CC	CC	CC	CC	CC	CC	CC	CC	CC	CC	CC	CC	CC	CC	CC	CC	CC	CC	CC	CC	CC	CC	CC	CC	CC	CC
AX-109585289	C/T	1A	173056779	+	IWGSCv1.0	NA	NA	NA	NA	NA	CC	CC	CC	CC	CC	CC	CC	CC	CC	CC	CC	CC	TC	CC	CC	CC	CC	CC	CC	CC	CC	CC	CC	CC	CC	CC	CC	CC	CC	CC	CC	CC	CC	CC	CC	CC	CC	CC	CC
AX-111214792	G/A	1A	174051655	+	IWGSCv1.0	NA	NA	NA	NA	NA	GG	GG	GG	GG	GG	AG	GG	GG	GG	GG	GG	GG	NN	GG	GG	GG	GG	GG	GG	GG	NN	GG	GG	GG	GG	GG	GG	GG	GG	GG	GG	GG	GG	AG	GG	GG	AG	NN	GG
AX-108905663	C/T	1A	174883555	+	IWGSCv1.0	NA	NA	NA	NA	NA	CC	CC	CC	TC	CC	CC	CC	CC	CC	CC	CC	CC	CC	CC	CC	CC	CC	CC	CC	CC	CC	CC	CC	CC	CC	CC	CC	CC	CC	CC	CC	CC	CC	CC	CC	CC	CC	CC	CC
AX-110529238	C/G	1A	175157300	+	IWGSCv1.0	NA	NA	NA	NA	NA	GG	GG	GG	GG	GG	CC	GG	GG	GG	GG	GG	GG	GG	GG	GG	GG	GG	GG	GG	GG	GG	GG	GG	GG	GG	GG	GG	GG	GG	GG	GG	GG	GG	GG	GG	GG	GG	GG	GG
AX-112288580	C/T	1A	177482585	+	IWGSCv1.0	NA	NA	NA	NA	NA	CC	TC	CC	CC	CC	CC	CC	CC	CC	CC	CC	CC	CC	CC	CC	CC	CC	CC	CC	CC	CC	CC	CC	CC	CC	CC	CC	CC	CC	CC	CC	CC	CC	CC	CC	CC	CC	CC	CC
AX-110564120	C/A	1A	177526301	+	IWGSCv1.0	NA	NA	NA	NA	NA	AC	NN	NN	AC	CC	CC	AC	AC	AC	AC	AC	AC	AC	AC	AC	AC	AC	NN	AC	AC	AC	AC	AC	AC	AC	AC	AC	AC	AC	AC	AC	AC	AC	NN	AC	AC	AC	NN	AC
AX-109904449	T/C	1A	177673845	+	IWGSCv1.0	NA	NA	NA	NA	NA	TT	TT	TT	TT	TT	TT	TT	TT	TT	TT	TT	TT	TT	TT	TT	TT	TT	TT	TT	TT	TT	TT	TT	TT	TT	TT	TT	TT	TT	TT	TT	TT	TT	TT	TT	TT	TT	TT	TT
AX-110044204	A/G	1A	177788012	+	IWGSCv1.0	NA	NA	NA	NA	NA	AA	AA	AA	NN	AA	AA	AA	AA	AA	AA	AA	AA	AA	AA	AA	AA	NN	AA	AA	AA	AA	AA	AA	AA	AA	AA	NN	AA	AA	NN	AA	AA	AG	AA	NN	AA	AA	AA	AA
AX-110984721	A/G	1A	177980555	+	IWGSCv1.0	NA	NA	NA	NA	NA	GG	GG	GG	GG	GG	GG	GG	GG	GG	GG	GG	GG	GG	GG	GG	GG	GG	GG	GG	GG	GG	GG	GG	GG	GG	GG	GG	GG	GG	GG	GG	GG	GG	GG	GG	GG	GG	GG	GG
AX-111619451	A/G	1A	180423001	+	IWGSCv1.0	NA	NA	NA	NA	NA	GG	GG	GG	GG	AG	AA	GG	GG	GG	GG	GG	GG	GG	GG	GG	GG	GG	GG	GG	GG	GG	GG	GG	GG	GG	GG	GG	GG	GG	GG	GG	GG	GG	GG	GG	GG	GG	GG	GG
AX-110176062	C/T	1A	181790435	+	IWGSCv1.0	NA	NA	NA	NA	NA	CC	CC	CC	CC	CC	CC	CC	CC	CC	CC	CC	CC	CC	CC	CC	CC	CC	CC	CC	CC	CC	CC	CC	CC	CC	CC	CC	CC	CC	CC	CC	CC	CC	CC	CC	CC	CC	CC	CC
AX-111498378	G/A	1A	181886199	+	IWGSCv1.0	NA	NA	NA	NA	NA	GG	GG	GG	GG	GG	GG	GG	GG	GG	GG	GG	GG	GG	GG	GG	GG	GG	GG	GG	GG	GG	GG	GG	GG	GG	GG	GG	GG	GG	GG	GG	GG	GG	GG	GG	GG	GG	GG	GG
AX-109478542	C/T	1A	182091882	+	IWGSCv1.0	NA	NA	NA	NA	NA	CC	CC	CC	CC	CC	CC	CC	CC	CC	CC	CC	CC	CC	CC	CC	CC	CC	CC	CC	CC	CC	CC	CC	CC	CC	CC	CC	CC	CC	CC	CC	CC	CC	CC	CC	CC	CC	CC	CC
AX-110483935	C/G	1A	183911391	+	IWGSCv1.0	NA	NA	NA	NA	NA	GG	GG	NN	GG	GG	CC	GG	GG	GG	GG	GG	GG	GG	GG	GG	GG	GG	GG	GG	GG	GG	GG	GG	GG	GG	GG	GG	GG	GG	GG	GG	GG	GG	GG	GG	GG	GG	GG	GG
AX-109462254	C/T	1A	184651644	+	IWGSCv1.0	NA	NA	NA	NA	NA	CC	CC	CC	CC	CC	CC	CC	CC	CC	CC	CC	CC	CC	CC	CC	CC	CC	CC	CC	CC	CC	CC	CC	CC	CC	CC	CC	CC	CC	CC	CC	CC	CC	CC	CC	CC	CC	CC	CC
AX-110019998	G/A	1A	186663085	+	IWGSCv1.0	NA	NA	NA	NA	NA	AA	AA	AA	AA	AA	GG	AA	AA	AA	AA	AA	AA	AA	AA	AA	AA	AA	AA	AA	AA	AA	AA	AA	AA	AA	AA	AA	AA	AA	AA	AA	AA	AA	AA	AA	AA	AA	NN	AA
AX-111263532	A/G	1A	188477525	+	IWGSCv1.0	NA	NA	NA	NA	NA	AA	AA	AA	AA	AA	AA	AA	AA	AA	AA	AA	AA	AA	AA	AA	AA	AA	AA	AA	AA	AA	AA	AA	AA	AA	AA	AA	AA	AA	AA	AA	AA	AA	AA	AA	AA	AA	AA	AA
AX-109281866	T/C	1A	188562596	+	IWGSCv1.0	NA	NA	NA	NA	NA	CC	CC	CC	CC	CC	TT	CC	CC	CC	CC	CC	CC	CC	CC	CC	CC	CC	CC	CC	CC	CC	CC	CC	CC	CC	CC	CC	CC	CC	CC	CC	CC	CC	CC	CC	CC	CC	CC	CC
AX-108894116	G/A	1A	191031702	+	IWGSCv1.0	NA	NA	NA	NA	NA	AG	NN	NN	AG	GG	GG	NN	GG	GG	GG	GG	GG	GG	GG	GG	GG	GG	GG	GG	GG	NN	GG	GG	GG	GG	GG	GG	GG	GG	GG	GG	GG	GG	GG	GG	GG	GG	GG	GG
AX-110383981	C/G	1A	191148294	+	IWGSCv1.0	NA	NA	NA	NA	NA	CC	CC	CC	NN	CC	CC	CC	CC	CC	CC	CC	CC	CC	CC	CC	CC	CC	CC	CC	CC	CC	CC	CC	CC	CC	CC	CC	CC	CC	CC	CC	CC	CC	CC	CC	CC	CC	CC	CC
AX-109477256	G/A	1A	193139737	+	IWGSCv1.0	NA	NA	NA	NA	NA	GG	GG	GG	GG	GG	GG	GG	GG	GG	GG	GG	GG	GG	GG	GG	GG	GG	GG	GG	GG	GG	GG	GG	GG	GG	GG	GG	GG	GG	GG	GG	GG	GG	GG	GG	GG	GG	GG	GG
AX-111592472	G/A	1A	204098555	+	IWGSCv1.0	NA	NA	NA	NA	NA	GG	GG	GG	GG	GG	GG	GG	GG	GG	GG	GG	GG	GG	GG	GG	GG	GG	GG	GG	GG	GG	GG	GG	GG	GG	GG	GG	GG	GG	GG	GG	GG	GG	GG	GG	GG	GG	GG	GG
AX-110674740	A/G	1A	205760998	+	IWGSCv1.0	NA	NA	NA	NA	NA	AA	AA	AA	AA	AA	AA	AA	AA	AA	AA	AA	AA	AA	AA	AA	AA	AA	AA	AA	AA	AA	AA	AA	AA	AA	AA	AA	AA	AA	AA	AA	AA	AA	AA	AA	AA	AA	AA	AA
AX-109052393	G/C	1A	207300487	+	IWGSCv1.0	NA	NA	NA	NA	NA	NN	NN	GG	GG	GG	GG	GG	GG	GG	GG	GG	GG	GG	GG	GG	GG	GG	GG	GG	GG	GG	GG	GG	GG	GG	GG	GG	GG	GG	GG	GG	GG	GG	GG	GG	GG	GG	GG	GG
AX-111831210	C/T	1A	207682343	+	IWGSCv1.0	NA	NA	NA	NA	NA	CC	CC	CC	CC	CC	CC	CC	CC	CC	CC	CC	CC	CC	CC	CC	CC	CC	CC	CC	CC	CC	CC	CC	CC	CC	CC	CC	CC	CC	CC	CC	CC	CC	CC	CC	CC	CC	CC	CC
AX-95216042	G/C	1A	208722312	+	IWGSCv1.0	NA	NA	NA	NA	NA	GG	CG	NN	GG	GG	GG	GG	GG	GG	GG	GG	GG	GG	GG	GG	GG	GG	GG	GG	GG	GG	GG	GG	GG	GG	GG	GG	GG	GG	GG	GG	GG	GG	GG	GG	GG	GG	GG	GG
AX-108820671	C/T	1A	208908289	+	IWGSCv1.0	NA	NA	NA	NA	NA	NN	NN	CC	CC	CC	CC	CC	CC	CC	CC	TC	CC	CC	CC	CC	CC	CC	CC	CC	CC	CC	CC	CC	CC	CC	CC	CC	CC	CC	CC	NN	CC	CC	CC	CC	CC	CC	CC	CC
AX-110543399	T/C	1A	211609115	+	IWGSCv1.0	NA	NA	NA	NA	NA	TT	TT	TT	TT	TT	TC	TT	TT	TT	TT	TT	TT	TT	TT	TT	TT	TT	TT	TT	TT	TT	TT	TT	TT	TT	TT	TT	TT	TT	TT	TT	TT	TT	TT	TT	TT	TT	TT	TT
AX-111665684	G/C	1A	212005407	+	IWGSCv1.0	NA	NA	NA	NA	NA	GG	GG	GG	GG	GG	CG	GG	GG	GG	GG	GG	GG	GG	GG	GG	GG	GG	GG	GG	GG	GG	GG	GG	GG	GG	GG	GG	GG	GG	GG	GG	GG	GG	GG	GG	GG	GG	GG	GG
AX-111649707	C/T	1A	212024725	+	IWGSCv1.0	NA	NA	NA	NA	NA	CC	CC	CC	CC	CC	TC	CC	CC	CC	CC	CC	CC	CC	CC	CC	CC	CC	CC	CC	CC	CC	CC	CC	CC	CC	CC	CC	CC	CC	CC	CC	CC	CC	CC	CC	CC	CC	CC	CC
AX-109042506	G/A	1A	213301066	+	IWGSCv1.0	NA	NA	NA	NA	NA	AA	AA	AA	AG	AA	AG	AG	AA	AA	AG	AA	AA	AA	AA	AA	AA	AA	AA	AA	AA	AG	AA	AA	AA	GG	AA	AA	AG	AA	AA	AA	AA	AA	AA	AG	AA	AA	AA	AG
AX-109062434	C/T	1A	214925912	+	IWGSCv1.0	NA	NA	NA	NA	NA	CC	CC	CC	CC	CC	CC	CC	CC	CC	CC	CC	CC	CC	CC	CC	CC	CC	CC	TC	CC	CC	CC	CC	CC	CC	CC	CC	CC	CC	TC	CC	CC	CC	TC	CC	CC	CC	CC	CC
AX-111053228	C/T	1A	215771725	+	IWGSCv1.0	NA	NA	NA	NA	NA	CC	CC	NN	TC	CC	CC	TC	CC	CC	TC	CC	CC	CC	CC	CC	CC	CC	CC	TC	CC	TC	CC	CC	CC	CC	CC	CC	TC	CC	TC	CC	CC	CC	TC	TC	CC	CC	CC	TC
AX-109482959	G/C	1A	217313958	+	IWGSCv1.0	NA	NA	NA	NA	NA	GG	GG	GG	CG	GG	GG	GG	GG	GG	GG	GG	GG	GG	GG	GG	GG	GG	GG	GG	GG	GG	GG	GG	GG	GG	GG	GG	GG	GG	GG	GG	GG	GG	GG	CG	GG	GG	GG	GG
AX-110049336	C/A	1A	218478571	+	IWGSCv1.0	NA	NA	NA	NA	NA	CC	NN	CC	CC	CC	CC	CC	CC	CC	CC	CC	CC	CC	CC	CC	CC	CC	CC	CC	CC	CC	CC	CC	CC	CC	CC	CC	CC	CC	CC	CC	CC	CC	CC	CC	CC	CC	CC	CC
AX-111135025	C/T	1A	220980745	+	IWGSCv1.0	NA	NA	NA	NA	NA	CC	CC	CC	CC	CC	CC	CC	CC	CC	CC	CC	CC	CC	CC	CC	CC	CC	CC	CC	CC	CC	CC	CC	CC	CC	CC	CC	CC	CC	CC	CC	CC	CC	CC	CC	CC	CC	CC	CC
AX-110670181	C/T	1A	224505588	+	IWGSCv1.0	NA	NA	NA	NA	NA	CC	CC	CC	CC	CC	CC	CC	CC	CC	CC	CC	CC	CC	CC	CC	CC	CC	CC	CC	CC	CC	CC	CC	CC	CC	CC	CC	CC	CC	CC	CC	CC	CC	CC	CC	CC	CC	CC	CC
AX-109360159	G/A	1A	224827807	+	IWGSCv1.0	NA	NA	NA	NA	NA	GG	GG	GG	GG	GG	GG	GG	GG	GG	GG	GG	GG	GG	GG	GG	GG	GG	GG	GG	GG	GG	GG	GG	GG	GG	GG	GG	GG	GG	GG	GG	GG	GG	GG	GG	GG	GG	GG	GG
AX-111220704	C/T	1A	226169286	+	IWGSCv1.0	NA	NA	NA	NA	NA	CC	CC	CC	CC	CC	CC	CC	CC	CC	CC	CC	CC	CC	CC	CC	CC	CC	CC	CC	CC	CC	CC	CC	CC	CC	CC	CC	CC	CC	CC	CC	CC	CC	CC	CC	CC	CC	CC	CC
AX-111532463	C/G	1A	227256321	+	IWGSCv1.0	NA	NA	NA	NA	NA	CG	CG	CG	CG	CG	CG	CG	CG	CC	CG	CG	CG	CG	CG	CG	CG	CG	CG	CG	CG	CG	CG	CG	CG	CG	CG	CG	CG	CG	CG	CG	CG	CG	CG	CC	CG	CG	CG	CG
AX-109308451	C/T	1A	232324494	+	IWGSCv1.0	NA	NA	NA	NA	NA	CC	CC	CC	CC	CC	CC	CC	CC	CC	CC	CC	CC	CC	CC	CC	CC	CC	CC	CC	CC	CC	CC	CC	CC	CC	CC	CC	CC	CC	CC	CC	CC	CC	CC	CC	CC	CC	CC	CC
AX-111685647	A/G	1A	232557022	+	IWGSCv1.0	NA	NA	NA	NA	NA	GG	GG	GG	GG	GG	AA	GG	GG	GG	GG	GG	GG	GG	GG	GG	GG	GG	GG	GG	GG	GG	GG	GG	GG	GG	GG	GG	GG	GG	GG	GG	GG	GG	GG	GG	GG	GG	GG	GG
AX-110503186	G/C	1A	236535898	+	IWGSCv1.0	NA	NA	NA	NA	NA	GG	GG	GG	GG	GG	GG	GG	GG	GG	GG	GG	GG	GG	GG	GG	GG	GG	GG	GG	GG	GG	GG	GG	GG	GG	GG	GG	GG	GG	GG	GG	GG	GG	GG	GG	GG	GG	GG	GG
AX-111087592	A/G	1A	239135392	+	IWGSCv1.0	NA	NA	NA	NA	NA	GG	GG	GG	GG	GG	GG	GG	GG	GG	GG	GG	GG	GG	GG	GG	GG	GG	GG	GG	GG	GG	GG	GG	GG	GG	GG	GG	GG	GG	GG	GG	GG	GG	GG	GG	GG	GG	GG	GG
AX-111472835	A/T	1A	242645633	+	IWGSCv1.0	NA	NA	NA	NA	NA	TT	TT	TT	TT	TT	AA	TT	TT	TT	TT	TT	TT	TT	TT	TT	TT	TT	TT	TT	TT	TT	TT	TT	TT	TT	TT	TT	TT	TT	TT	TT	TT	TT	TT	NN	TT	TT	TT	TT
AX-108754462	G/C	1A	245429733	+	IWGSCv1.0	NA	NA	NA	NA	NA	GG	GG	GG	GG	GG	GG	GG	GG	GG	GG	GG	GG	GG	GG	GG	GG	GG	GG	GG	GG	GG	GG	GG	GG	GG	GG	GG	GG	GG	GG	GG	GG	GG	GG	GG	GG	GG	GG	GG
AX-111645533	C/T	1A	246571909	+	IWGSCv1.0	NA	NA	NA	NA	NA	CC	CC	CC	CC	CC	CC	CC	CC	CC	CC	CC	CC	CC	CC	CC	CC	CC	CC	CC	CC	CC	CC	CC	CC	CC	CC	CC	CC	CC	CC	CC	CC	CC	CC	CC	CC	CC	CC	CC
AX-111650098	C/T	1A	252279835	+	IWGSCv1.0	NA	NA	NA	NA	NA	TT	TT	TT	TT	TT	CC	TT	TT	TT	TT	TT	TT	TT	TT	TT	TT	TT	TT	TT	TT	TT	TT	TT	TT	TT	TT	TT	TT	TT	TT	TT	TT	TT	TT	TT	TT	TT	TT	TT
AX-110676540	C/T	1A	253314929	+	IWGSCv1.0	NA	NA	NA	NA	NA	CC	CC	CC	CC	CC	CC	CC	CC	CC	CC	CC	CC	CC	CC	CC	CC	CC	CC	CC	CC	CC	CC	CC	CC	CC	CC	CC	CC	CC	CC	CC	CC	CC	CC	CC	CC	CC	CC	CC
AX-111007356	T/C	1A	254178766	+	IWGSCv1.0	NA	NA	NA	NA	NA	CC	CC	CC	CC	CC	TT	CC	CC	CC	CC	CC	CC	CC	CC	CC	CC	CC	CC	CC	CC	CC	CC	CC	CC	CC	CC	CC	CC	CC	CC	CC	CC	CC	CC	CC	CC	CC	CC	CC
AX-110525765	A/G	1A	256704709	+	IWGSCv1.0	NA	NA	NA	NA	NA	GG	GG	GG	GG	GG	GG	GG	GG	GG	GG	GG	GG	GG	GG	GG	GG	GG	GG	GG	GG	GG	GG	GG	GG	GG	GG	GG	GG	GG	GG	GG	GG	GG	GG	GG	GG	GG	GG	GG
AX-110019641	G/A	1A	256921765	+	IWGSCv1.0	NA	NA	NA	NA	NA	GG	GG	AG	GG	GG	GG	GG	GG	GG	GG	GG	GG	GG	GG	GG	GG	GG	GG	GG	GG	GG	GG	GG	GG	GG	GG	GG	GG	GG	GG	GG	GG	GG	GG	GG	GG	GG	GG	GG
AX-108962907	G/T	1A	256928934	+	IWGSCv1.0	NA	NA	NA	NA	NA	GG	GG	GG	GG	GG	GG	GG	GG	GG	GG	GG	GG	GG	GG	GG	GG	GG	GG	GG	GG	GG	GG	GG	GG	GG	GG	GG	GG	GG	GG	GG	GG	GG	GG	GG	GG	GG	GG	GG
AX-110906010	G/A	1A	256932365	+	IWGSCv1.0	NA	NA	NA	NA	NA	GG	GG	GG	GG	GG	GG	GG	NN	GG	GG	GG	GG	GG	GG	GG	GG	GG	GG	GG	GG	GG	GG	GG	GG	GG	GG	GG	GG	GG	GG	GG	GG	GG	GG	GG	GG	GG	GG	GG
AX-109870524	C/A	1A	256938194	+	IWGSCv1.0	NA	NA	NA	NA	NA	CC	AC	AC	CC	CC	AC	CC	CC	CC	CC	CC	CC	CC	CC	CC	CC	CC	CC	CC	CC	CC	CC	CC	CC	CC	CC	CC	CC	CC	CC	CC	CC	CC	CC	CC	CC	CC	CC	CC
AX-108773096	C/T	1A	257567903	+	IWGSCv1.0	NA	NA	NA	NA	NA	CC	NN	CC	CC	CC	CC	CC	CC	CC	CC	CC	CC	CC	CC	CC	CC	CC	CC	CC	CC	CC	CC	CC	CC	CC	CC	CC	CC	CC	CC	CC	CC	CC	CC	CC	CC	CC	CC	CC
AX-110498945	G/A	1A	257582318	+	IWGSCv1.0	NA	NA	NA	NA	NA	GG	GG	GG	GG	GG	GG	GG	GG	GG	GG	GG	GG	GG	GG	GG	GG	GG	GG	GG	GG	GG	GG	GG	GG	GG	GG	GG	GG	GG	GG	GG	GG	GG	GG	GG	GG	GG	GG	GG
AX-109441476	A/G	1A	257716824	+	IWGSCv1.0	NA	NA	NA	NA	NA	AA	AA	AA	AA	AA	AA	AA	AA	AA	AA	AA	AA	AA	AA	AA	AA	AA	AA	AA	AA	AA	AA	AA	AA	AA	AA	AA	AA	AA	AA	AA	AA	AA	AA	AA	AA	AA	AA	AA
AX-111529760	G/C	1A	258874294	+	IWGSCv1.0	NA	NA	NA	NA	NA	GG	GG	GG	GG	GG	GG	GG	GG	GG	GG	GG	GG	GG	GG	GG	GG	GG	GG	GG	GG	GG	GG	GG	GG	CC	GG	GG	GG	GG	GG	GG	GG	GG	GG	GG	GG	GG	GG	GG
AX-110455726	T/G	1A	259046191	+	IWGSCv1.0	NA	NA	NA	NA	NA	TT	TT	TT	TT	TT	TT	TT	TT	TT	TT	TT	TT	TT	TT	TT	TT	TT	TT	TT	TT	TT	TT	TT	TT	GG	TT	TT	TT	TT	TT	TT	TT	TT	TT	TT	TT	TT	TT	TT
AX-111099153	G/A	1A	259670557	+	IWGSCv1.0	NA	NA	NA	NA	NA	GG	GG	GG	GG	GG	GG	GG	GG	GG	GG	GG	GG	GG	GG	GG	GG	GG	GG	GG	GG	GG	GG	GG	GG	GG	GG	GG	GG	GG	GG	GG	GG	GG	GG	GG	GG	GG	GG	GG
AX-109346726	C/T	1A	260750280	+	IWGSCv1.0	NA	NA	NA	NA	NA	CC	CC	CC	CC	CC	CC	CC	CC	CC	CC	CC	CC	CC	CC	CC	CC	CC	CC	CC	CC	CC	CC	CC	CC	CC	CC	CC	CC	CC	CC	CC	CC	CC	CC	CC	CC	CC	CC	CC
AX-111241096	T/C	1A	261413231	+	IWGSCv1.0	NA	NA	NA	NA	NA	TT	TT	TT	TT	TT	TT	TT	TT	TT	TT	TT	TT	TT	TT	TT	TT	TT	TT	TT	TT	TT	TT	TT	TT	TT	TT	TT	TT	TT	TT	TT	TT	TT	TT	TT	TT	TT	TT	TT
AX-111453700	T/C	1A	261827691	+	IWGSCv1.0	NA	NA	NA	NA	NA	TT	TT	TT	TT	TT	TT	TT	TT	TT	TT	TT	TT	TT	TT	TT	TT	TT	TT	TT	TT	TT	TT	TT	TT	TT	TT	TT	TT	TT	TT	TT	TT	TT	TT	TT	TT	TT	TT	TT
AX-109319023	T/C	1A	263031301	+	IWGSCv1.0	NA	NA	NA	NA	NA	TT	TT	NN	TT	TT	TT	TT	TT	TT	TT	TT	TT	TT	TT	TT	TT	TT	TT	TT	TT	TT	TT	TT	TT	TT	TT	TT	TT	TT	TT	TT	TT	TT	TT	TT	TT	TT	TT	TT
AX-108996008	A/T	1A	264212816	+	IWGSCv1.0	NA	NA	NA	NA	NA	AA	AA	AA	AA	AA	AA	AA	AA	AA	AA	AA	AA	AA	AA	AA	AA	AA	AA	AA	AA	AA	AA	AA	AA	AA	AA	AA	AA	AA	AA	AA	AA	AA	AA	AA	AA	AA	AA	AA
AX-111178105	C/T	1A	264986143	+	IWGSCv1.0	NA	NA	NA	NA	NA	CC	CC	CC	CC	CC	CC	CC	CC	CC	CC	CC	CC	CC	CC	CC	CC	CC	CC	CC	CC	CC	CC	CC	CC	CC	CC	CC	CC	CC	CC	CC	CC	CC	CC	CC	CC	CC	CC	CC
AX-109068332	A/G	1A	265890161	+	IWGSCv1.0	NA	NA	NA	NA	NA	AA	AA	AA	AA	AA	AA	AA	AA	AA	AA	AA	AA	AA	AA	AA	AA	AA	AA	AA	AA	AA	AA	AA	AA	AA	AA	AA	AA	AA	AA	AA	AA	AA	AA	AA	AA	AA	AA	AA
AX-110616913	T/C	1A	267153822	+	IWGSCv1.0	NA	NA	NA	NA	NA	TT	TT	TT	TT	TT	TT	TT	TT	TT	TT	TT	TT	TT	TT	TT	TT	TT	TT	TT	TT	TT	TT	TT	TT	TT	TT	TT	TT	TT	TT	TT	TT	TT	TT	TT	TT	TT	TT	TT
AX-89424853	G/A	1A	267158347	+	IWGSCv1.0	NA	NA	NA	NA	NA	GG	GG	GG	GG	GG	GG	GG	GG	GG	GG	GG	GG	GG	GG	GG	GG	GG	GG	GG	GG	GG	GG	GG	GG	GG	GG	GG	GG	GG	GG	GG	GG	GG	GG	GG	GG	GG	GG	GG
AX-109918842	T/C	1A	267177323	+	IWGSCv1.0	NA	NA	NA	NA	NA	TT	TT	TT	TT	TT	TT	TT	TT	TT	TT	TT	TT	TT	TT	TT	TT	TT	TT	TT	TT	TT	TT	TT	TT	TT	TT	TT	TT	TT	TT	TT	TT	TT	TT	TT	TT	TT	TT	TT
AX-109054416	G/A	1A	268845922	+	IWGSCv1.0	NA	NA	NA	NA	NA	GG	GG	GG	GG	GG	GG	GG	GG	GG	GG	GG	GG	GG	GG	GG	GG	GG	GG	GG	GG	GG	GG	GG	GG	GG	GG	GG	GG	GG	GG	GG	GG	GG	GG	GG	GG	GG	GG	GG
AX-108874247	T/C	1A	268935022	+	IWGSCv1.0	NA	NA	NA	NA	NA	CC	CC	CC	CC	CC	TT	CC	CC	CC	CC	CC	CC	CC	CC	CC	CC	CC	CC	CC	CC	CC	CC	CC	CC	CC	CC	CC	CC	CC	CC	CC	CC	CC	CC	CC	CC	CC	CC	CC
AX-110441690	A/G	1A	272922339	+	IWGSCv1.0	NA	NA	NA	NA	NA	AA	AA	AA	AA	AA	AA	AA	AA	AA	AA	AA	AA	AA	AA	AA	AA	AA	AA	AA	AA	AA	AA	AA	AA	AA	AA	AA	AA	AA	AA	AA	AA	AA	AA	AA	AA	AA	AA	AA
AX-109900562	G/A	1A	273023707	+	IWGSCv1.0	NA	NA	NA	NA	NA	AA	AA	AA	AA	AA	GG	AA	AA	AA	AA	AA	AA	AA	AA	AA	AA	AA	AA	AA	AA	AA	AA	AA	AA	AA	AA	AA	AA	AA	AA	AA	AA	AA	AA	AA	AA	AA	AA	AA
AX-109060519	A/G	1A	273361144	+	IWGSCv1.0	NA	NA	NA	NA	NA	AA	AA	AA	AA	AA	AA	AA	AA	AA	AA	AA	AA	AA	AA	AA	AA	AA	AA	AA	AA	AA	AA	AA	AA	AA	AA	AA	AA	AA	AA	AA	AA	AA	AA	AA	AA	AA	AA	AA
AX-108831238	C/A	1A	273387031	+	IWGSCv1.0	NA	NA	NA	NA	NA	CC	CC	CC	CC	CC	CC	CC	CC	CC	CC	CC	CC	CC	CC	CC	CC	CC	CC	CC	CC	CC	CC	CC	CC	CC	CC	CC	CC	CC	CC	CC	CC	CC	CC	CC	CC	CC	CC	CC
AX-109927600	G/A	1A	273664590	+	IWGSCv1.0	NA	NA	NA	NA	NA	GG	GG	GG	GG	GG	GG	GG	GG	GG	GG	GG	GG	GG	GG	GG	GG	GG	GG	GG	GG	GG	GG	GG	GG	GG	GG	GG	GG	GG	GG	GG	GG	GG	GG	GG	GG	GG	GG	GG
AX-110910455	A/G	1A	275726668	+	IWGSCv1.0	NA	NA	NA	NA	NA	AA	AA	AA	AA	AA	AA	AA	AA	AA	AA	AA	AA	AA	AA	AA	AA	AA	AA	AA	AA	AA	AA	AA	AA	AA	AA	AA	AA	AA	AA	AA	AA	AA	AA	AA	AA	AA	AA	AA
AX-109445371	A/G	1A	275765978	+	IWGSCv1.0	NA	NA	NA	NA	NA	AA	AA	NN	AA	AA	AA	AA	AA	AA	AA	AA	AA	AA	AA	AA	AA	AA	AA	AA	AA	AA	AA	AA	AA	AA	AA	AA	AA	AA	AG	AA	AA	NN	AA	AA	AA	AA	AA	AA
AX-94759955	G/C	1A	276325987	+	IWGSCv1.0	NA	NA	NA	NA	NA	CC	GG	GG	GG	CG	NN	CC	GG	GG	GG	GG	GG	GG	GG	CC	CC	GG	GG	GG	CC	GG	CC	GG	CC	GG	CC	CC	GG	CC	GG	GG	CC	CC	GG	GG	GG	CC	GG	GG
AX-108933804	C/T	1A	276529580	+	IWGSCv1.0	NA	NA	NA	NA	NA	CC	CC	NN	CC	CC	CC	CC	CC	CC	CC	CC	CC	CC	CC	CC	CC	CC	CC	CC	CC	CC	CC	CC	CC	CC	CC	CC	CC	CC	CC	CC	CC	CC	CC	CC	CC	CC	CC	CC
AX-109360059	G/A	1A	277079262	+	IWGSCv1.0	NA	NA	NA	NA	NA	GG	GG	GG	GG	GG	GG	GG	GG	GG	GG	GG	GG	GG	GG	GG	GG	GG	GG	GG	GG	GG	GG	GG	GG	GG	GG	GG	GG	GG	GG	GG	GG	GG	GG	GG	GG	GG	GG	GG
AX-110012282	C/A	1A	277325982	+	IWGSCv1.0	NA	NA	NA	NA	NA	CC	CC	CC	CC	CC	CC	CC	CC	CC	CC	CC	CC	CC	CC	CC	CC	CC	CC	CC	CC	CC	CC	CC	CC	CC	CC	CC	CC	CC	CC	CC	CC	CC	CC	CC	CC	CC	CC	CC
AX-108929659	G/A	1A	277976628	+	IWGSCv1.0	NA	NA	NA	NA	NA	GG	GG	GG	GG	GG	GG	GG	GG	GG	GG	GG	GG	GG	GG	GG	GG	GG	GG	GG	GG	GG	GG	GG	GG	GG	GG	GG	GG	GG	GG	GG	GG	GG	GG	GG	GG	GG	GG	GG
AX-109821947	C/T	1A	278292599	+	IWGSCv1.0	NA	NA	NA	NA	NA	CC	CC	CC	CC	CC	CC	CC	CC	CC	CC	CC	CC	CC	CC	CC	CC	CC	CC	CC	CC	CC	CC	CC	CC	CC	CC	CC	CC	CC	CC	CC	CC	CC	CC	CC	CC	CC	CC	CC
AX-110697004	T/G	1A	279917495	+	IWGSCv1.0	NA	NA	NA	NA	NA	TT	TT	TT	TT	TT	TT	TT	TT	TT	TT	TT	TT	TT	TT	TT	TT	TT	TT	TT	TT	TT	TT	TT	TT	TT	TT	TT	TT	TT	TT	TT	TT	TT	TT	TT	TT	TT	TT	TT
AX-110711119	T/C	1A	280480932	+	IWGSCv1.0	NA	NA	NA	NA	NA	TT	TT	TT	TT	TT	TT	TT	TT	TT	TT	TT	TT	TT	TT	TT	TT	TT	TT	TT	NN	TT	TT	TT	TT	TT	TT	TT	TT	TT	TT	TT	TT	TT	TT	TT	TT	TT	TT	TT
AX-110054722	A/G	1A	282166632	+	IWGSCv1.0	NA	NA	NA	NA	NA	GG	GG	GG	GG	GG	AA	GG	GG	GG	GG	GG	GG	GG	GG	GG	GG	GG	GG	GG	GG	GG	GG	GG	GG	GG	GG	GG	GG	GG	GG	GG	GG	GG	GG	GG	GG	GG	GG	GG
AX-111213581	C/T	1A	282876706	+	IWGSCv1.0	NA	NA	NA	NA	NA	TC	TC	TC	TC	TC	TC	TC	TC	TC	TC	TC	TC	TC	TC	TC	TC	TC	TC	TC	TC	TC	TC	TC	TC	TC	TC	TC	TC	TC	TC	TC	TC	TC	TC	TC	TC	TC	TC	TC
AX-109589083	T/C	1A	285030248	+	IWGSCv1.0	NA	NA	NA	NA	NA	TT	TT	TT	TT	TT	TT	TT	TT	TT	TT	TT	TT	TT	TT	TT	TT	TT	TT	TT	TT	TT	TT	TT	TT	TT	TT	TT	TT	TT	TT	TT	TT	TT	TT	TT	TT	TT	TT	TT
AX-109044272	G/A	1A	285475581	+	IWGSCv1.0	NA	NA	NA	NA	NA	GG	GG	GG	GG	GG	GG	GG	GG	GG	GG	GG	GG	GG	GG	GG	GG	GG	GG	GG	GG	GG	GG	GG	GG	GG	GG	GG	GG	GG	GG	GG	GG	GG	GG	GG	GG	GG	GG	GG
AX-109403007	T/G	1A	286614696	+	IWGSCv1.0	NA	NA	NA	NA	NA	TT	TT	TT	TT	TT	TT	TT	TT	TT	TT	TT	TT	TT	TT	TT	TT	TT	TT	TT	TT	TT	TT	TT	TT	TT	TT	TT	TT	TT	TT	TT	TT	TT	TT	TT	TT	TT	TT	TT
AX-111248545	T/G	1A	286960414	+	IWGSCv1.0	NA	NA	NA	NA	NA	TT	TT	TT	TT	TT	TT	TT	TT	TT	TT	TT	TT	TT	TT	TT	TT	TT	TT	TT	TT	TT	TT	TT	TT	TT	TT	TT	TT	TT	TT	TT	TT	TT	TT	TT	TT	TT	TT	TT
AX-108909611	G/A	1A	287060914	+	IWGSCv1.0	NA	NA	NA	NA	NA	GG	GG	GG	GG	GG	GG	GG	GG	GG	GG	GG	GG	GG	GG	GG	GG	GG	GG	GG	GG	GG	GG	GG	GG	GG	GG	GG	GG	GG	GG	GG	GG	GG	GG	GG	GG	GG	GG	GG
AX-110502416	C/T	1A	289327722	+	IWGSCv1.0	NA	NA	NA	NA	NA	TC	NN	TT	TC	NN	TT	TT	TT	NN	TT	TT	TT	NN	TT	TT	TT	TT	TT	CC	TT	TT	TT	TT	TT	NN	TT	TT	NN	TT	NN	TT	TT	TT	CC	NN	TT	TT	TC	CC
AX-111690049	G/A	1A	289767600	+	IWGSCv1.0	NA	NA	NA	NA	NA	GG	GG	GG	GG	GG	GG	GG	GG	GG	GG	GG	GG	GG	GG	GG	GG	GG	GG	GG	GG	GG	GG	GG	GG	GG	GG	GG	GG	GG	GG	GG	GG	GG	GG	GG	GG	GG	GG	GG
AX-110697418	A/G	1A	290340831	+	IWGSCv1.0	NA	NA	NA	NA	NA	AA	AA	AA	AA	AA	AA	AA	AA	AA	AA	AA	AA	AA	AA	AA	AA	AA	AA	AA	AA	AA	AA	AA	AA	AA	AA	AA	AA	AA	AA	AA	AA	AA	AA	AA	AA	AA	AA	AA
AX-108855105	G/C	1A	294347426	+	IWGSCv1.0	NA	NA	NA	NA	NA	CC	CC	CC	CC	CC	GG	CC	CC	CC	CC	CC	CC	CC	CC	CC	CC	CC	CC	CC	CC	CC	CC	CC	CC	GG	CC	CC	CC	CC	CC	CC	CC	CC	CC	CC	CC	CC	CC	CC
AX-110493799	A/G	1A	295034616	+	IWGSCv1.0	NA	NA	NA	NA	NA	GG	GG	GG	GG	GG	AA	GG	GG	GG	GG	GG	GG	GG	GG	GG	GG	GG	GG	GG	GG	GG	GG	GG	GG	AA	GG	GG	GG	GG	GG	GG	GG	GG	GG	GG	GG	GG	GG	GG
AX-109335959	C/T	1A	295353416	+	IWGSCv1.0	NA	NA	NA	NA	NA	TT	TT	TT	TT	TT	CC	TT	TT	TT	TT	TT	TT	TT	TT	TT	TT	TT	TT	TT	TT	TT	TT	TT	TT	CC	TT	TT	TT	TT	TT	TT	TT	TT	TT	TT	TT	TT	TT	TT
AX-109494616	G/A	1A	296216227	+	IWGSCv1.0	NA	NA	NA	NA	NA	GG	AG	GG	GG	GG	GG	GG	GG	GG	GG	GG	GG	GG	GG	GG	GG	GG	GG	GG	GG	GG	GG	GG	GG	GG	GG	GG	GG	GG	GG	GG	GG	GG	GG	GG	GG	GG	GG	GG
AX-110028283	T/C	1A	296308194	+	IWGSCv1.0	NA	NA	NA	NA	NA	CC	CC	CC	CC	CC	TT	CC	CC	CC	CC	CC	CC	CC	CC	CC	CC	CC	CC	CC	CC	CC	CC	CC	CC	CC	CC	CC	CC	CC	CC	CC	CC	CC	CC	CC	CC	CC	CC	CC
AX-110446721	C/T	1A	296914967	+	IWGSCv1.0	NA	NA	NA	NA	NA	TC	TT	TT	TT	TT	TC	TT	TT	TT	TT	TT	TT	TT	TT	NN	TT	TT	TT	TT	TT	TT	TT	TT	TT	CC	TT	TT	TT	TT	TT	TT	TT	TT	TT	TT	TT	TT	TT	TT
AX-108922498	G/A	1A	296926684	+	IWGSCv1.0	NA	NA	NA	NA	NA	AA	AG	AA	AA	AA	GG	AA	AA	AA	AA	AA	AA	AA	AA	AA	AA	AA	AA	AA	AA	AA	AA	AA	AA	GG	AA	AA	AA	AA	AA	AA	AA	AA	AA	AA	AA	AA	AA	AA
AX-110024979	C/T	1A	297062122	+	IWGSCv1.0	NA	NA	NA	NA	NA	TT	TC	TT	TT	TT	CC	TC	TT	TT	TT	TT	TT	TT	TT	TT	TT	TT	TT	TT	TT	TT	TT	TT	TT	CC	TT	TT	TT	TT	TT	TT	TT	TT	TT	TT	TT	TT	TT	TT
AX-110010493	A/G	1A	297196641	+	IWGSCv1.0	NA	NA	NA	NA	NA	GG	GG	GG	GG	GG	AA	GG	GG	GG	GG	GG	GG	GG	GG	GG	GG	GG	GG	GG	GG	GG	GG	GG	GG	GG	GG	GG	GG	GG	GG	GG	GG	GG	GG	GG	GG	GG	GG	GG
AX-111577225	T/C	1A	297275984	+	IWGSCv1.0	NA	NA	NA	NA	NA	CC	NN	CC	CC	CC	TT	CC	CC	CC	CC	CC	CC	CC	CC	CC	CC	CC	CC	CC	CC	CC	CC	CC	CC	TT	CC	CC	CC	CC	CC	CC	CC	CC	CC	CC	CC	CC	CC	CC
AX-108984979	C/T	1A	297375834	+	IWGSCv1.0	NA	NA	NA	NA	NA	TT	TT	TT	TT	TT	CC	TT	TT	TT	TT	TT	TT	TT	TT	TT	TT	TT	TT	TT	TT	TT	TT	TT	TT	CC	TT	TT	TT	TT	TT	TT	TT	TT	TT	TT	TT	TT	TT	TT
AX-109302583	C/T	1A	297730714	+	IWGSCv1.0	NA	NA	NA	NA	NA	NN	TC	TT	TT	TT	NN	TT	TT	TT	TT	TT	NN	TT	TT	TT	TT	TT	NN	TT	TT	TT	TT	TT	TT	CC	TT	TT	TT	TT	TT	TT	TT	TT	TT	TT	NN	TT	TT	TT
AX-111187227	G/T	1A	297744878	+	IWGSCv1.0	NA	NA	NA	NA	NA	GG	GG	GG	GG	GG	TG	GG	GG	GG	GG	GG	GG	GG	GG	GG	GG	GG	GG	GG	GG	GG	GG	GG	GG	TG	GG	GG	GG	GG	GG	GG	GG	GG	GG	GG	GG	GG	GG	GG
AX-109012173	G/A	1A	298035181	+	IWGSCv1.0	NA	NA	NA	NA	NA	GG	GG	GG	GG	GG	GG	GG	GG	GG	GG	GG	GG	GG	GG	GG	GG	GG	GG	GG	GG	GG	GG	GG	GG	AA	GG	GG	GG	GG	GG	GG	GG	GG	GG	GG	GG	GG	GG	GG
AX-108893489	C/G	1A	298458280	+	IWGSCv1.0	NA	NA	NA	NA	NA	CC	CC	CC	CC	CC	CC	CC	CC	CC	CC	CC	CC	CC	CC	CC	CC	CC	CC	CC	CC	CC	CC	CC	CC	GG	CC	CC	CC	CC	CC	CC	CC	CC	CC	CC	CC	CC	CC	CC
AX-109283837	C/T	1A	298601029	+	IWGSCv1.0	NA	NA	NA	NA	NA	CC	CC	CC	CC	CC	CC	CC	CC	CC	CC	CC	CC	CC	CC	CC	CC	CC	CC	CC	CC	CC	CC	CC	CC	TT	CC	CC	CC	CC	CC	CC	CC	CC	CC	CC	CC	CC	CC	CC
AX-108803239	T/C	1A	298724871	+	IWGSCv1.0	NA	NA	NA	NA	NA	TT	TT	TT	TT	TT	TT	TT	TT	TT	TT	TT	TT	TT	TT	TT	TT	TT	TT	TT	TT	TT	TT	TT	TT	CC	TT	TT	TT	TT	TT	TT	TT	TT	TT	TT	TT	TT	TT	TT
AX-111068675	T/C	1A	298902358	+	IWGSCv1.0	NA	NA	NA	NA	NA	TT	TT	TT	TT	TT	TT	TT	TT	TT	TT	TT	TT	TT	TT	TT	TT	TT	TT	TT	TT	TT	TT	TT	TT	TC	TT	TT	TT	TT	TT	TT	TT	TT	TT	TT	TT	TT	TT	TT
AX-108757985	A/G	1A	299279822	+	IWGSCv1.0	NA	NA	NA	NA	NA	AA	AA	AA	AA	AA	AA	AA	AA	AA	AA	AA	AA	AA	AA	AA	AA	AA	AA	AA	AA	AA	AA	AA	AA	GG	AA	AA	AA	AA	AA	AA	AA	AA	AA	AA	AA	AA	AA	AA
AX-110517610	C/T	1A	299493451	+	IWGSCv1.0	NA	NA	NA	NA	NA	CC	CC	CC	CC	CC	CC	CC	CC	CC	CC	CC	CC	CC	CC	CC	CC	CC	CC	CC	CC	CC	CC	CC	CC	TT	CC	CC	CC	CC	CC	CC	CC	CC	CC	CC	CC	CC	CC	CC
AX-111734167	T/C	1A	299624400	+	IWGSCv1.0	NA	NA	NA	NA	NA	NN	NN	TT	TT	TT	TT	CC	TT	CC	CC	TT	TT	TT	TT	CC	TT	TT	TT	CC	CC	CC	CC	TT	TT	TT	TT	TT	TT	TT	TT	TT	CC	CC	CC	TT	TT	TT	NN	TT
AX-109940152	G/A	1A	300923106	+	IWGSCv1.0	NA	NA	NA	NA	NA	GG	GG	GG	GG	GG	GG	GG	GG	GG	GG	GG	GG	GG	GG	GG	GG	GG	GG	GG	GG	GG	GG	GG	GG	GG	GG	GG	GG	GG	GG	GG	GG	GG	GG	GG	GG	GG	GG	GG
AX-108747751	C/G	1A	300927039	+	IWGSCv1.0	NA	NA	NA	NA	NA	CC	CC	CC	CC	CC	CC	CC	CC	CC	CC	CC	CC	CC	CC	CC	CC	CC	CC	CC	CC	CC	CC	CC	CC	CC	CC	CC	CC	CC	CC	CC	CC	CC	CC	CC	CC	CC	CC	CC
AX-109823713	T/C	1A	301150102	+	IWGSCv1.0	NA	NA	NA	NA	NA	TT	TT	TT	TT	TT	TT	TT	TT	TT	TT	TT	TT	TT	TT	TT	TT	TT	TT	TT	TT	TT	TT	TT	TT	TT	TT	TT	TT	TT	TT	TT	TT	TT	TT	TT	TT	TT	TT	TT
AX-109006135	G/C	1A	301162316	+	IWGSCv1.0	NA	NA	NA	NA	NA	CC	CC	CG	NN	CC	CG	CC	CC	CC	CC	CC	CC	CC	CC	CC	CC	CC	CC	CC	CC	CC	CC	CC	CC	GG	CC	CC	CC	CC	CC	CC	CC	CC	CC	CC	CC	CC	CC	NN
AX-111104213	G/A	1A	301178854	+	IWGSCv1.0	NA	NA	NA	NA	NA	GG	GG	GG	GG	GG	GG	GG	GG	GG	GG	GG	GG	GG	GG	GG	GG	GG	GG	GG	GG	GG	GG	GG	GG	GG	GG	GG	GG	AG	GG	GG	GG	GG	GG	GG	GG	GG	GG	GG
AX-109356451	C/A	1A	301204340	+	IWGSCv1.0	NA	NA	NA	NA	NA	CC	CC	CC	CC	CC	CC	CC	CC	CC	CC	CC	CC	CC	CC	CC	CC	CC	CC	CC	CC	CC	CC	CC	CC	CC	CC	CC	CC	CC	CC	CC	CC	CC	CC	CC	CC	CC	CC	CC
AX-110943562	T/C	1A	301211407	+	IWGSCv1.0	NA	NA	NA	NA	NA	TT	TT	TT	TT	TT	TT	TT	TT	NN	TT	TT	TT	TT	TT	TT	TT	TT	TT	TT	TT	TT	TT	TT	TT	TT	TT	TT	TT	TT	TT	TT	TT	TT	TT	TT	TT	TT	TT	TT
AX-111604545	C/T	1A	301224271	+	IWGSCv1.0	NA	NA	NA	NA	NA	CC	NN	CC	CC	CC	CC	CC	CC	CC	CC	CC	CC	CC	CC	CC	CC	CC	CC	CC	CC	CC	CC	CC	CC	CC	CC	TC	CC	CC	NN	CC	CC	CC	CC	CC	CC	NN	CC	CC
AX-110591803	G/A	1A	301487277	+	IWGSCv1.0	NA	NA	NA	NA	NA	AA	NN	AA	NN	AA	AA	AA	AA	AA	NN	AA	AA	NN	AA	AA	AA	AA	AA	AA	AA	AA	AA	AA	AA	AA	AA	AA	AA	NN	AA	AA	AA	AA	NN	AA	AA	AA	AA	AA
AX-108776007	T/C	1A	301629723	+	IWGSCv1.0	NA	NA	NA	NA	NA	TT	NN	TT	TC	TT	CC	TT	TT	TT	TT	TT	TT	TT	TT	TT	TT	TT	TT	TT	TT	TT	TT	TT	TT	CC	TT	TT	TT	TT	TT	TT	TT	TT	TT	TT	TT	TT	TT	TT
AX-109287006	G/A	1A	301855362	+	IWGSCv1.0	NA	NA	NA	NA	NA	GG	GG	GG	GG	NN	AA	GG	NN	GG	GG	GG	GG	GG	GG	GG	GG	GG	GG	GG	GG	GG	GG	GG	GG	AA	GG	GG	GG	GG	GG	GG	GG	GG	GG	GG	GG	GG	GG	GG
AX-94566415	A/G	1A	301857698	+	IWGSCv1.0	NA	NA	NA	NA	NA	AA	AG	AG	AA	AA	GG	AA	AA	AA	AA	AA	AA	AA	AA	AA	AA	AA	AA	AA	AA	AA	AA	AA	AA	GG	AA	AA	AA	AA	AA	AA	AA	AA	NN	AA	AA	AA	AA	AA
AX-110372348	G/A	1A	301891708	+	IWGSCv1.0	NA	NA	NA	NA	NA	GG	GG	GG	GG	GG	GG	GG	GG	GG	GG	GG	GG	GG	GG	GG	GG	GG	GG	GG	GG	GG	GG	GG	GG	GG	GG	GG	GG	GG	GG	GG	GG	GG	GG	GG	GG	GG	GG	GG
AX-86169491	G/T	1A	301897481	+	IWGSCv1.0	NA	NA	NA	NA	NA	GG	GG	GG	GG	GG	GG	GG	GG	GG	GG	GG	GG	GG	GG	GG	GG	GG	GG	GG	GG	GG	GG	GG	GG	GG	GG	GG	GG	GG	GG	GG	GG	GG	GG	GG	GG	GG	GG	GG
AX-109429970	A/G	1A	301900920	+	IWGSCv1.0	NA	NA	NA	NA	NA	AA	AA	AA	AA	AA	AA	AA	AA	AA	AA	AA	AA	AA	AA	AA	AA	AA	AA	AA	AA	AA	AA	AA	AA	AA	AA	AA	AA	AA	AA	AA	AA	AA	AA	AA	AA	AA	AA	AA
AX-109336778	A/C	1A	301903267	+	IWGSCv1.0	NA	NA	NA	NA	NA	AA	AA	AA	NN	AA	CC	AA	AA	AA	AA	AA	AA	AA	AA	AA	AA	AA	AA	AA	AA	AA	AA	AA	AA	CC	AA	AA	AA	AA	AA	AA	AA	AA	AA	AA	AA	AA	AA	AA
AX-110920806	C/A	1A	302198990	+	IWGSCv1.0	NA	NA	NA	NA	NA	CC	CC	CC	CC	CC	AA	CC	CC	CC	CC	CC	CC	CC	CC	CC	CC	CC	CC	CC	CC	CC	CC	CC	CC	AA	CC	CC	CC	CC	CC	CC	CC	CC	CC	CC	CC	CC	CC	CC
AX-109054331	G/A	1A	302218996	+	IWGSCv1.0	NA	NA	NA	NA	NA	GG	GG	GG	GG	GG	AA	GG	GG	GG	GG	GG	GG	GG	GG	GG	GG	GG	GG	GG	GG	GG	GG	GG	GG	AA	GG	GG	GG	GG	GG	GG	GG	GG	GG	GG	GG	GG	GG	GG
AX-109837980	C/A	1A	302261391	+	IWGSCv1.0	NA	NA	NA	NA	NA	CC	CC	CC	CC	CC	CC	CC	CC	CC	CC	CC	CC	CC	CC	CC	CC	CC	CC	CC	CC	CC	CC	CC	CC	CC	CC	CC	CC	CC	CC	CC	CC	CC	CC	CC	CC	CC	CC	CC
AX-109839840	C/T	1A	302625821	+	IWGSCv1.0	NA	NA	NA	NA	NA	CC	CC	CC	CC	CC	CC	CC	CC	CC	CC	CC	CC	CC	CC	CC	CC	CC	CC	CC	CC	CC	CC	CC	CC	CC	CC	CC	CC	CC	CC	CC	CC	CC	CC	CC	CC	CC	CC	CC
AX-109838548	G/C	1A	302897112	+	IWGSCv1.0	NA	NA	NA	NA	NA	GG	GG	GG	GG	GG	GG	GG	GG	GG	GG	GG	GG	GG	GG	GG	GG	GG	GG	GG	GG	GG	GG	GG	GG	GG	GG	GG	GG	GG	GG	GG	GG	GG	GG	GG	GG	GG	GG	GG
AX-109388848	C/G	1A	302905054	+	IWGSCv1.0	NA	NA	NA	NA	NA	CC	CC	CC	CG	CC	CC	CC	CC	CC	CC	CC	CC	CC	CC	CC	CC	CC	CC	CC	CC	CC	CC	CC	CC	CC	CC	CC	CC	CC	CC	CC	CC	CC	CC	CC	CC	CC	CC	CC
AX-109856441	C/T	1A	302957051	+	IWGSCv1.0	NA	NA	NA	NA	NA	CC	CC	CC	CC	CC	CC	CC	CC	CC	CC	CC	CC	CC	CC	CC	CC	CC	CC	CC	CC	CC	CC	CC	CC	CC	CC	CC	CC	CC	CC	CC	CC	CC	CC	CC	CC	CC	CC	CC
AX-109925531	A/G	1A	302971689	+	IWGSCv1.0	NA	NA	NA	NA	NA	AA	NN	AA	AA	AA	AA	AA	AA	AA	AA	AA	AA	AA	AA	AA	AA	AA	AA	AA	AA	AA	AA	AA	AA	AA	AA	AA	AA	AA	NN	AA	AA	AA	AA	AA	AA	AA	AA	AA
AX-110998966	T/C	1A	303024845	+	IWGSCv1.0	NA	NA	NA	NA	NA	TT	TT	TT	TT	TT	CC	TT	TT	TT	TT	TT	TT	TT	TT	TT	TT	TT	TT	TT	TT	TT	TT	TT	TT	TT	TT	TT	TT	TT	TT	TT	TT	TT	TT	TT	TT	TT	TT	TT
AX-111459247	C/A	1A	303347851	+	IWGSCv1.0	NA	NA	NA	NA	NA	CC	CC	CC	CC	CC	AA	CC	CC	CC	CC	CC	CC	CC	CC	CC	CC	CC	CC	CC	CC	CC	CC	CC	CC	AA	CC	CC	CC	CC	CC	CC	CC	CC	CC	CC	CC	CC	CC	CC
AX-111120481	G/A	1A	303408476	+	IWGSCv1.0	NA	NA	NA	NA	NA	GG	GG	GG	GG	GG	GG	NN	GG	GG	GG	GG	GG	GG	GG	GG	GG	GG	GG	GG	GG	GG	GG	GG	GG	GG	GG	GG	GG	GG	GG	GG	GG	GG	GG	GG	GG	GG	GG	GG
AX-111697088	C/T	1A	303419268	+	IWGSCv1.0	NA	NA	NA	NA	NA	CC	CC	CC	NN	CC	TT	CC	CC	CC	CC	CC	CC	CC	CC	CC	CC	CC	CC	CC	CC	CC	CC	CC	CC	CC	CC	CC	CC	CC	CC	CC	CC	CC	CC	CC	CC	CC	CC	CC
AX-109474301	G/A	1A	303533496	+	IWGSCv1.0	NA	NA	NA	NA	NA	GG	GG	GG	GG	GG	AA	GG	GG	GG	GG	GG	GG	GG	GG	GG	GG	GG	GG	GG	GG	GG	GG	GG	GG	GG	GG	GG	GG	GG	GG	GG	GG	GG	GG	GG	GG	GG	GG	GG
AX-108809445	C/A	1A	303727468	+	IWGSCv1.0	NA	NA	NA	NA	NA	CC	NN	CC	CC	CC	CC	CC	CC	CC	CC	CC	CC	CC	CC	CC	CC	CC	CC	CC	CC	CC	CC	CC	CC	CC	CC	CC	CC	CC	CC	CC	CC	CC	CC	CC	CC	CC	CC	CC
AX-110061509	T/C	1A	303851609	+	IWGSCv1.0	NA	NA	NA	NA	NA	TT	TT	TT	NN	TT	TT	TT	TT	TT	TT	TT	TT	TT	TT	TT	TT	TT	TT	TT	TT	TT	TT	TT	TT	TT	TT	TT	TT	TT	TT	TT	TT	TT	TT	TT	TT	TT	TT	TT
AX-110506780	A/G	1A	303913839	+	IWGSCv1.0	NA	NA	NA	NA	NA	AA	AA	AA	AA	AA	AA	AA	AA	AA	AA	AA	AA	AA	AA	AA	AA	AA	AA	AA	AA	AA	AA	AA	AA	AA	AA	AA	AA	AA	AA	AA	AA	AA	AA	AA	AA	AA	AA	AA
AX-111653805	A/G	1A	303930242	+	IWGSCv1.0	NA	NA	NA	NA	NA	AA	AA	AA	AA	NN	AA	AA	AA	AA	AA	AA	AA	AA	AA	AA	AA	AA	AA	AA	AA	AA	AA	AA	AA	AA	AA	AA	AA	AA	AA	AA	AA	AA	AA	AA	AA	AA	AA	AA
AX-111775939	G/A	1A	304177126	+	IWGSCv1.0	NA	NA	NA	NA	NA	GG	GG	GG	NN	GG	AA	GG	GG	GG	GG	GG	GG	GG	GG	GG	GG	GG	GG	GG	GG	GG	GG	GG	GG	AA	GG	GG	GG	GG	GG	GG	GG	GG	GG	GG	GG	GG	GG	GG
AX-110195336	C/T	1A	304619033	+	IWGSCv1.0	NA	NA	NA	NA	NA	CC	CC	CC	CC	CC	CC	CC	CC	CC	CC	CC	CC	CC	CC	CC	CC	CC	CC	CC	CC	CC	CC	CC	CC	CC	CC	CC	CC	CC	CC	CC	CC	CC	CC	CC	CC	CC	CC	CC
AX-111133220	G/T	1A	304849708	+	IWGSCv1.0	NA	NA	NA	NA	NA	GG	NN	GG	GG	GG	GG	GG	GG	GG	GG	GG	GG	GG	GG	GG	GG	GG	GG	GG	GG	GG	GG	GG	GG	GG	GG	GG	GG	GG	GG	GG	GG	GG	GG	GG	GG	GG	GG	GG
AX-109831421	G/A	1A	304987280	+	IWGSCv1.0	NA	NA	NA	NA	NA	GG	GG	GG	GG	GG	GG	GG	GG	GG	GG	GG	GG	GG	GG	GG	GG	GG	GG	GG	GG	GG	GG	GG	GG	GG	GG	GG	GG	GG	GG	GG	GG	GG	GG	GG	GG	GG	GG	GG
AX-109513987	A/C	1A	304992002	+	IWGSCv1.0	NA	NA	NA	NA	NA	AA	AA	AA	AA	AA	CC	AA	AA	AA	AA	AA	AA	AA	AA	AA	AA	AA	AA	AA	AA	AA	AA	AA	AA	CC	AA	AA	AA	AA	AA	AA	AA	AA	AA	AA	AA	AA	AA	AA
AX-108740017	C/T	1A	304999185	+	IWGSCv1.0	NA	NA	NA	NA	NA	CC	CC	CC	CC	CC	CC	CC	CC	CC	CC	CC	CC	CC	CC	CC	CC	CC	CC	CC	CC	CC	CC	CC	CC	CC	CC	CC	CC	CC	CC	CC	CC	CC	CC	CC	CC	CC	CC	CC
AX-94446416	G/C	1A	305003294	+	IWGSCv1.0	NA	NA	NA	NA	NA	GG	GG	GG	GG	GG	GG	GG	GG	GG	GG	GG	GG	GG	GG	GG	GG	GG	GG	GG	GG	GG	GG	GG	GG	GG	GG	GG	GG	GG	GG	GG	GG	GG	GG	GG	GG	GG	GG	GG
AX-108969133	G/C	1A	305112354	+	IWGSCv1.0	NA	NA	NA	NA	NA	GG	NN	GG	GG	GG	GG	GG	GG	GG	GG	GG	GG	GG	GG	GG	GG	GG	GG	GG	GG	GG	GG	GG	GG	GG	GG	GG	GG	GG	GG	GG	GG	GG	GG	GG	GG	GG	GG	GG
AX-86163495	C/T	1A	305327669	+	IWGSCv1.0	NA	NA	NA	NA	NA	CC	CC	CC	CC	CC	CC	NN	CC	CC	CC	CC	CC	CC	CC	TC	CC	CC	NN	CC	CC	CC	CC	CC	CC	CC	CC	CC	CC	CC	CC	CC	CC	CC	CC	CC	CC	CC	CC	CC
AX-111717479	T/G	1A	305366304	+	IWGSCv1.0	NA	NA	NA	NA	NA	TT	TT	TT	TT	TT	TT	TT	TT	TT	TT	TT	TT	TT	TT	TT	TT	TT	TT	TT	TT	TT	TT	TT	TT	TT	TT	TT	TT	TT	TT	TT	TT	TT	TT	TT	TT	TT	TT	TT
AX-108814201	G/A	1A	305404584	+	IWGSCv1.0	NA	NA	NA	NA	NA	NN	GG	GG	GG	GG	AA	GG	GG	GG	GG	GG	GG	GG	GG	GG	GG	GG	GG	GG	GG	GG	GG	GG	GG	AA	GG	GG	GG	GG	GG	GG	GG	GG	GG	GG	GG	GG	GG	GG
AX-111139812	G/A	1A	305510776	+	IWGSCv1.0	NA	NA	NA	NA	NA	GG	GG	GG	GG	NN	NN	GG	GG	GG	GG	GG	GG	GG	GG	GG	GG	GG	GG	GG	GG	GG	GG	GG	GG	GG	GG	GG	GG	GG	GG	GG	GG	GG	GG	GG	GG	GG	GG	GG
AX-108868514	G/A	1A	305610490	+	IWGSCv1.0	NA	NA	NA	NA	NA	AG	AG	AG	AG	AG	AG	AG	NN	AG	AG	AG	AG	AG	AG	AG	AG	AG	AG	NN	NN	AG	AG	AG	NN	AG	AG	AA	AG	AG	AG	AG	AG	AG	NN	AG	AG	AG	AG	AG
AX-110384221	C/T	1A	306103781	+	IWGSCv1.0	NA	NA	NA	NA	NA	CC	CC	CC	CC	CC	CC	CC	CC	CC	CC	CC	CC	CC	CC	CC	CC	CC	CC	CC	CC	CC	CC	CC	CC	CC	CC	CC	CC	CC	CC	CC	CC	CC	CC	CC	CC	CC	CC	CC
AX-110947163	C/T	1A	306119522	+	IWGSCv1.0	NA	NA	NA	NA	NA	CC	CC	CC	CC	CC	TT	CC	CC	CC	CC	CC	CC	CC	CC	CC	CC	CC	CC	CC	CC	CC	CC	CC	CC	CC	CC	CC	CC	CC	CC	CC	CC	CC	CC	CC	CC	CC	CC	CC
AX-111000942	G/A	1A	306147729	+	IWGSCv1.0	NA	NA	NA	NA	NA	GG	NN	GG	GG	AG	GG	GG	GG	GG	GG	GG	GG	GG	GG	GG	GG	GG	GG	GG	GG	GG	GG	GG	GG	GG	GG	GG	GG	GG	GG	GG	GG	GG	GG	GG	GG	GG	GG	GG
AX-111472392	G/A	1A	306615654	+	IWGSCv1.0	NA	NA	NA	NA	NA	GG	GG	GG	AG	GG	GG	GG	GG	GG	GG	GG	GG	GG	GG	GG	GG	GG	GG	GG	GG	GG	GG	GG	GG	GG	GG	GG	GG	GG	GG	GG	GG	GG	GG	GG	GG	GG	GG	GG
AX-110988058	T/G	1A	306637286	+	IWGSCv1.0	NA	NA	NA	NA	NA	TT	TT	TT	TT	TT	TT	TT	TT	TT	TT	TT	TT	TT	TT	TT	TT	TT	TT	TT	TT	TT	TT	TT	TT	TT	TT	TT	TT	TT	TT	TT	TT	TT	TT	TT	TT	TT	TT	TT
AX-109474889	A/G	1A	307030144	+	IWGSCv1.0	NA	NA	NA	NA	NA	AA	AA	NN	AG	AA	AA	AA	AA	AA	AA	AA	AA	AA	AA	AA	AA	AA	AA	AA	AA	AA	AA	AA	AA	AA	AA	AA	AA	AA	AA	AA	AA	AA	AA	AA	AA	AA	AA	AA
AX-109361287	G/A	1A	307037391	+	IWGSCv1.0	NA	NA	NA	NA	NA	GG	GG	GG	GG	GG	GG	GG	GG	GG	GG	GG	GG	GG	GG	GG	GG	GG	GG	GG	GG	GG	GG	GG	GG	GG	GG	GG	GG	GG	GG	GG	GG	GG	GG	GG	GG	GG	GG	GG
AX-111147123	C/T	1A	307044885	+	IWGSCv1.0	NA	NA	NA	NA	NA	CC	CC	CC	CC	CC	CC	CC	CC	CC	CC	CC	CC	CC	CC	CC	CC	CC	CC	CC	CC	CC	CC	CC	CC	CC	CC	CC	CC	CC	CC	CC	CC	CC	CC	CC	CC	CC	CC	CC
AX-109894800	G/C	1A	307060255	+	IWGSCv1.0	NA	NA	NA	NA	NA	GG	GG	GG	GG	GG	GG	GG	GG	GG	GG	GG	GG	GG	GG	GG	GG	GG	GG	GG	GG	GG	GG	GG	GG	GG	GG	GG	GG	GG	GG	GG	GG	GG	GG	GG	GG	GG	GG	GG
AX-109408475	C/G	1A	307241252	+	IWGSCv1.0	NA	NA	NA	NA	NA	CC	CC	CC	CC	CC	CC	CC	CC	CC	CC	CC	CC	CC	CC	CC	CC	CC	CC	CC	CC	CC	CC	CC	CC	CC	CC	CC	CC	CC	CC	CC	CC	CC	CC	CC	CC	CC	CC	CC
AX-110542887	G/A	1A	307393261	+	IWGSCv1.0	NA	NA	NA	NA	NA	GG	GG	GG	GG	GG	GG	GG	GG	GG	GG	GG	GG	GG	GG	GG	GG	GG	GG	GG	GG	GG	GG	GG	GG	GG	GG	GG	GG	GG	GG	GG	GG	GG	GG	GG	GG	GG	GG	GG
AX-110921727	G/A	1A	307479241	+	IWGSCv1.0	NA	NA	NA	NA	NA	GG	GG	GG	NN	GG	GG	GG	GG	GG	GG	GG	GG	GG	GG	GG	GG	GG	GG	GG	GG	GG	GG	GG	GG	GG	GG	GG	GG	GG	GG	GG	GG	GG	GG	GG	GG	GG	GG	GG
AX-108817901	G/A	1A	307484630	+	IWGSCv1.0	NA	NA	NA	NA	NA	GG	GG	GG	GG	GG	GG	GG	GG	GG	GG	GG	GG	GG	GG	GG	GG	GG	GG	GG	GG	GG	GG	GG	GG	GG	GG	GG	GG	GG	GG	GG	GG	GG	GG	GG	GG	GG	GG	GG
AX-109949165	A/G	1A	307563631	+	IWGSCv1.0	NA	NA	NA	NA	NA	AA	AA	AA	AA	AA	AA	AA	AA	AA	AA	AA	AA	AA	AA	AA	AA	AA	AA	AA	AA	AA	AA	AA	AA	AA	AA	AA	AA	AA	AA	AA	AA	AA	AA	AA	AA	AA	AA	AA
AX-110958760	G/A	1A	307610425	+	IWGSCv1.0	NA	NA	NA	NA	NA	GG	AG	GG	GG	NN	GG	NN	GG	GG	GG	NN	GG	GG	GG	GG	GG	GG	GG	GG	GG	GG	GG	GG	GG	GG	GG	GG	GG	GG	GG	GG	GG	GG	GG	GG	GG	GG	GG	NN
AX-108943547	G/C	1A	307683571	+	IWGSCv1.0	NA	NA	NA	NA	NA	GG	GG	GG	GG	GG	GG	GG	GG	GG	GG	GG	GG	GG	GG	GG	GG	GG	GG	GG	GG	GG	GG	GG	GG	GG	GG	GG	GG	GG	GG	GG	GG	GG	GG	GG	GG	GG	GG	GG
AX-109446822	A/G	1A	307689374	+	IWGSCv1.0	NA	NA	NA	NA	NA	AA	AA	AA	AA	AA	AA	AA	AA	AA	AA	AA	AA	AA	AA	AA	AA	AA	AA	AA	AA	AA	AA	AA	AA	NN	AA	AA	AA	AA	AA	AA	AA	AA	AA	AA	AA	AA	AA	AA
AX-110972193	C/G	1A	307694079	+	IWGSCv1.0	NA	NA	NA	NA	NA	CC	CC	CC	CC	CC	CC	CC	CC	CC	CC	CC	CC	CC	CC	CC	CC	CC	CC	CC	CC	CC	CC	CC	CC	CC	CC	CC	CC	CC	CC	CC	CC	CC	CC	CC	CC	CC	CC	CC
AX-108836436	G/A	1A	307699290	+	IWGSCv1.0	NA	NA	NA	NA	NA	GG	GG	GG	GG	GG	GG	GG	GG	GG	GG	GG	GG	GG	GG	GG	GG	GG	GG	GG	GG	GG	GG	GG	GG	GG	GG	GG	GG	GG	GG	GG	GG	GG	GG	GG	GG	GG	GG	GG
AX-109846269	G/A	1A	307703199	+	IWGSCv1.0	NA	NA	NA	NA	NA	GG	GG	GG	GG	GG	GG	GG	GG	GG	GG	GG	GG	GG	GG	GG	GG	GG	GG	GG	GG	GG	GG	GG	GG	GG	GG	GG	GG	GG	GG	GG	GG	GG	GG	GG	GG	GG	GG	GG
AX-109379579	T/G	1A	307719008	+	IWGSCv1.0	NA	NA	NA	NA	NA	TT	TT	TT	TT	TT	TT	TT	TT	TT	TT	TT	TT	TT	TT	TT	TT	TT	TT	TT	TT	TT	TT	TT	TT	TT	TT	TT	TT	TT	TT	NN	TT	TT	TT	TT	TT	TT	TT	TT
AX-108875042	T/G	1A	308200282	+	IWGSCv1.0	NA	NA	NA	NA	NA	NN	TG	TT	TT	TT	NN	TT	TT	TT	TT	TT	TT	TT	TT	TT	TT	TT	TT	TT	TT	TT	TT	TT	TT	TT	TT	TT	TT	TT	TT	TT	TT	TT	TT	TT	TT	TT	TT	TT
AX-110406943	C/G	1A	308361191	+	IWGSCv1.0	NA	NA	NA	NA	NA	CC	CG	CC	CC	CC	CC	CC	CC	CC	CG	CC	CC	CC	CC	CC	CC	CC	CC	CC	CC	CC	CC	CC	CC	CC	CC	CC	CC	CC	CC	CC	CC	CC	CC	NN	CC	CC	CC	CC
AX-110381811	C/A	1A	308378988	+	IWGSCv1.0	NA	NA	NA	NA	NA	CC	AC	CC	NN	CC	CC	CC	CC	CC	CC	CC	CC	CC	CC	CC	CC	CC	CC	CC	CC	CC	CC	CC	CC	CC	CC	CC	CC	CC	CC	CC	CC	CC	CC	CC	CC	CC	CC	CC
AX-111554735	C/T	1A	308435120	+	IWGSCv1.0	NA	NA	NA	NA	NA	CC	CC	CC	CC	CC	TC	CC	CC	CC	CC	CC	CC	CC	CC	CC	CC	CC	CC	CC	CC	CC	CC	CC	CC	CC	CC	CC	CC	CC	CC	CC	CC	CC	CC	CC	CC	CC	CC	CC
AX-108982129	C/T	1A	308574673	+	IWGSCv1.0	NA	NA	NA	NA	NA	CC	CC	CC	CC	CC	TT	CC	CC	CC	CC	CC	CC	CC	CC	CC	CC	CC	CC	CC	CC	CC	CC	CC	CC	TT	CC	CC	CC	CC	CC	CC	CC	CC	CC	CC	CC	CC	CC	CC
AX-110129942	G/C	1A	308586525	+	IWGSCv1.0	NA	NA	NA	NA	NA	GG	GG	GG	GG	GG	GG	GG	GG	GG	GG	GG	GG	GG	GG	GG	GG	GG	GG	GG	GG	GG	GG	GG	GG	GG	GG	GG	GG	GG	GG	GG	GG	GG	GG	GG	GG	GG	GG	GG
AX-111580125	C/G	1A	308808799	+	IWGSCv1.0	NA	NA	NA	NA	NA	CC	CC	CC	CC	CC	CG	CC	CC	CC	CC	CC	CC	CC	CC	CC	CC	CC	CC	CC	CC	CC	CC	CC	CC	CC	CC	CC	CC	CC	CC	CC	CC	CC	CC	CC	CC	CC	CC	CC
AX-110144582	G/C	1A	308947710	+	IWGSCv1.0	NA	NA	NA	NA	NA	GG	GG	GG	GG	GG	GG	GG	GG	GG	GG	GG	GG	GG	GG	GG	GG	GG	GG	GG	GG	GG	GG	GG	GG	GG	GG	GG	GG	GG	GG	GG	GG	GG	GG	GG	GG	GG	GG	GG
AX-110364488	G/A	1A	308951536	+	IWGSCv1.0	NA	NA	NA	NA	NA	GG	GG	GG	GG	GG	GG	GG	GG	GG	GG	GG	GG	GG	GG	GG	GG	GG	GG	GG	GG	GG	GG	GG	GG	GG	GG	GG	GG	GG	GG	GG	GG	GG	GG	GG	GG	GG	GG	GG
AX-109475709	C/T	1A	308954484	+	IWGSCv1.0	NA	NA	NA	NA	NA	NN	NN	CC	CC	CC	CC	CC	CC	CC	CC	CC	CC	CC	CC	CC	CC	CC	CC	CC	CC	CC	CC	CC	CC	CC	CC	CC	CC	CC	CC	CC	CC	CC	CC	CC	CC	CC	CC	CC
AX-111005048	A/G	1A	308992334	+	IWGSCv1.0	NA	NA	NA	NA	NA	AA	AA	AA	AA	AA	NN	AA	AA	AA	AA	AA	AA	AA	AA	AA	AA	AA	AA	AA	AA	AA	AA	AA	AA	AA	AA	AA	AA	AA	AA	AA	AA	AA	AA	AA	AA	AA	AA	AA
AX-108942357	G/A	1A	308996627	+	IWGSCv1.0	NA	NA	NA	NA	NA	GG	GG	GG	NN	GG	GG	GG	GG	GG	GG	GG	GG	GG	GG	GG	GG	GG	GG	GG	GG	GG	GG	GG	GG	GG	GG	GG	GG	GG	GG	GG	GG	GG	GG	GG	GG	GG	GG	GG
AX-110006972	G/T	1A	309033070	+	IWGSCv1.0	NA	NA	NA	NA	NA	GG	NN	GG	GG	GG	GG	GG	GG	GG	GG	GG	GG	GG	GG	GG	GG	GG	GG	GG	GG	GG	GG	GG	GG	GG	GG	GG	GG	GG	GG	GG	GG	GG	GG	GG	GG	GG	GG	GG
AX-110940534	T/C	1A	309212720	+	IWGSCv1.0	NA	NA	NA	NA	NA	TT	TT	TT	TT	TT	TT	TT	TT	TT	TT	TT	TT	TT	TT	TT	TT	TT	TT	TT	TT	TT	TT	TT	TT	TT	TT	TT	TT	TT	TT	TT	TT	TT	TT	TT	TT	TT	TT	TT
AX-111523338	C/T	1A	309401176	+	IWGSCv1.0	NA	NA	NA	NA	NA	CC	CC	CC	CC	CC	CC	CC	CC	CC	CC	CC	CC	CC	CC	CC	CC	CC	CC	CC	CC	CC	CC	CC	CC	CC	CC	CC	CC	CC	CC	CC	CC	CC	CC	CC	CC	CC	CC	CC
AX-109352492	C/T	1A	309403852	+	IWGSCv1.0	NA	NA	NA	NA	NA	CC	CC	CC	CC	CC	TT	CC	CC	CC	CC	CC	CC	CC	CC	CC	CC	CC	CC	CC	CC	CC	CC	CC	CC	CC	CC	CC	CC	CC	CC	CC	CC	CC	CC	CC	CC	CC	CC	CC
AX-109517045	A/G	1A	309423337	+	IWGSCv1.0	NA	NA	NA	NA	NA	GG	GG	GG	GG	GG	AA	GG	GG	GG	GG	GG	GG	GG	GG	GG	GG	GG	GG	GG	GG	GG	GG	GG	GG	GG	GG	GG	GG	GG	GG	GG	GG	GG	GG	GG	GG	GG	GG	GG
AX-109964909	G/A	1A	309460076	+	IWGSCv1.0	NA	NA	NA	NA	NA	GG	GG	GG	GG	GG	GG	GG	GG	GG	GG	GG	GG	GG	GG	GG	GG	GG	GG	GG	GG	GG	GG	GG	GG	GG	GG	GG	GG	GG	GG	GG	GG	GG	GG	GG	GG	GG	GG	GG
AX-109341151	G/A	1A	309484304	+	IWGSCv1.0	NA	NA	NA	NA	NA	GG	GG	GG	GG	GG	GG	GG	GG	GG	GG	GG	GG	GG	GG	GG	GG	GG	GG	GG	GG	GG	GG	GG	GG	GG	GG	GG	GG	GG	GG	GG	GG	GG	GG	GG	GG	GG	GG	GG
AX-109313776	G/A	1A	309511258	+	IWGSCv1.0	NA	NA	NA	NA	NA	GG	GG	GG	GG	GG	GG	GG	GG	GG	GG	GG	GG	GG	GG	GG	GG	GG	GG	GG	GG	GG	GG	GG	GG	GG	GG	GG	GG	GG	GG	GG	GG	GG	GG	GG	GG	GG	GG	GG
AX-109869754	C/G	1A	309755311	+	IWGSCv1.0	NA	NA	NA	NA	NA	CC	CC	CC	CC	CC	CC	CC	CC	CC	CC	CC	CC	CC	CC	CC	CC	CC	CC	CC	CC	CC	CC	CC	CC	CC	CC	CC	CC	CC	CC	CC	CC	CC	CC	CC	CC	CC	CC	CC
AX-109497351	G/A	1A	309767214	+	IWGSCv1.0	NA	NA	NA	NA	NA	AA	AA	AA	AA	AA	GG	AA	AA	AA	AA	AA	AA	AA	AA	AA	AA	AA	AA	AA	AA	AA	AA	AA	AA	AA	AA	AA	AA	AA	AA	AA	AA	AA	AA	AA	AA	AA	AA	AA
AX-111283111	C/G	1A	310143397	+	IWGSCv1.0	NA	NA	NA	NA	NA	GG	GG	GG	GG	GG	CC	GG	GG	GG	GG	GG	GG	GG	GG	GG	GG	GG	GG	GG	GG	GG	GG	GG	GG	GG	GG	GG	GG	GG	GG	GG	GG	GG	GG	GG	GG	GG	GG	GG
AX-110931131	A/G	1A	310757936	+	IWGSCv1.0	NA	NA	NA	NA	NA	GG	GG	GG	GG	GG	AA	GG	GG	GG	GG	GG	GG	GG	GG	GG	GG	GG	GG	GG	GG	GG	GG	GG	GG	GG	GG	GG	GG	GG	GG	GG	GG	GG	GG	GG	GG	GG	GG	GG
AX-111475717	A/G	1A	310879891	+	IWGSCv1.0	NA	NA	NA	NA	NA	GG	NN	GG	NN	GG	AA	GG	GG	GG	GG	GG	GG	GG	GG	GG	GG	GG	GG	GG	GG	GG	GG	GG	GG	GG	GG	GG	GG	GG	GG	GG	GG	GG	GG	GG	GG	GG	GG	GG
AX-109391662	A/G	1A	311107797	+	IWGSCv1.0	NA	NA	NA	NA	NA	GG	NN	GG	GG	GG	AA	GG	GG	GG	GG	GG	GG	GG	GG	GG	GG	GG	GG	GG	GG	GG	GG	GG	GG	GG	GG	GG	GG	GG	GG	GG	GG	GG	GG	GG	GG	GG	GG	GG
AX-109928651	G/A	1A	311379010	+	IWGSCv1.0	NA	NA	NA	NA	NA	AA	AA	AA	AA	AA	GG	AA	AA	AA	AA	AA	AA	AA	AA	AA	AA	AA	AA	AA	AA	AA	AA	AA	AA	AA	AA	AA	AA	AA	AA	AA	AA	AA	AA	AA	AA	AA	AA	AA
AX-110994043	C/T	1A	311810949	+	IWGSCv1.0	NA	NA	NA	NA	NA	TT	TT	NN	TT	TT	CC	TT	TT	TT	TT	TT	TT	TT	TT	TT	TT	TT	TT	TT	TT	TT	TT	TT	TT	TT	TT	TT	TT	TT	TT	TT	TT	TT	TT	TT	TT	TT	TT	TT
AX-108778708	G/A	1A	311815118	+	IWGSCv1.0	NA	NA	NA	NA	NA	AA	AA	AA	AA	NN	GG	AA	AA	AA	AA	AA	AA	AA	AA	AA	AA	AA	AA	AA	AA	AA	AA	AA	AA	AA	AA	AA	AA	AA	AA	AA	AA	AA	AA	NN	NN	AA	AA	AA
AX-110912303	C/T	1A	312495218	+	IWGSCv1.0	NA	NA	NA	NA	NA	NN	TT	NN	TT	TT	NN	TT	TT	TT	TT	TT	TT	TT	TT	TT	TT	TT	TT	TT	TT	TT	TT	TT	TT	TT	TT	TT	TT	TT	TT	TT	TT	TT	TT	TT	TT	TT	TT	TT
AX-110499703	A/G	1A	312527773	+	IWGSCv1.0	NA	NA	NA	NA	NA	GG	NN	GG	GG	GG	AG	GG	GG	GG	GG	GG	GG	GG	GG	GG	GG	GG	GG	GG	GG	GG	GG	GG	GG	GG	GG	GG	GG	GG	GG	GG	GG	GG	GG	GG	GG	GG	GG	GG
AX-108749971	A/G	1A	312770753	+	IWGSCv1.0	NA	NA	NA	NA	NA	GG	GG	GG	GG	GG	AA	GG	GG	GG	GG	GG	GG	GG	GG	GG	GG	GG	GG	GG	GG	GG	GG	GG	GG	GG	GG	GG	GG	GG	GG	GG	GG	GG	GG	GG	GG	GG	GG	GG
AX-109456487	A/G	1A	312778242	+	IWGSCv1.0	NA	NA	NA	NA	NA	GG	GG	GG	GG	GG	AA	GG	GG	GG	GG	GG	GG	GG	GG	GG	GG	GG	GG	GG	GG	GG	GG	GG	GG	GG	GG	GG	GG	GG	GG	GG	GG	GG	GG	GG	GG	GG	GG	GG
AX-111696528	A/G	1A	312863042	+	IWGSCv1.0	NA	NA	NA	NA	NA	GG	GG	GG	GG	GG	AA	GG	GG	GG	GG	GG	GG	GG	GG	GG	GG	GG	GG	GG	GG	GG	GG	GG	GG	GG	GG	GG	GG	GG	GG	GG	GG	GG	GG	GG	GG	GG	GG	GG
AX-111594822	C/T	1A	313002930	+	IWGSCv1.0	NA	NA	NA	NA	NA	TT	NN	TT	TT	TT	CC	TT	TT	TT	TT	TT	TT	TT	TT	TT	TT	TT	TT	NN	TT	TT	TT	TT	TT	TT	TT	TT	TT	TT	NN	TT	TT	NN	TT	TT	TT	TT	TT	TT
AX-109379747	C/T	1A	313071780	+	IWGSCv1.0	NA	NA	NA	NA	NA	TT	NN	TT	TT	TT	CC	TT	TT	TT	TT	TT	TT	TT	TT	TT	TT	TT	TT	TT	TT	TT	TT	TT	TT	TT	TT	TT	TT	TT	TT	TT	TT	TT	TT	TT	TT	TT	TT	TT
AX-109032170	G/A	1A	313112634	+	IWGSCv1.0	NA	NA	NA	NA	NA	AA	AA	AA	AA	AA	GG	AA	AA	AA	AA	AA	AA	AA	AA	AA	AA	AA	AA	AA	AA	AA	AA	AA	AA	AA	AA	NN	AA	AA	AA	AA	NN	AA	AA	AA	AA	AA	AA	AA
AX-110434112	G/C	1A	313121935	+	IWGSCv1.0	NA	NA	NA	NA	NA	CC	CC	CC	CC	CC	GG	CC	CC	CC	CC	CC	CC	CC	CC	CC	CC	CC	CC	CC	CC	CC	CC	CC	CC	CC	CC	CC	CC	CC	CC	CC	CC	CC	CC	CC	CC	CC	CC	CC
AX-111716256	C/T	1A	313161377	+	IWGSCv1.0	NA	NA	NA	NA	NA	TT	TT	TT	TT	TT	CC	TT	TT	TT	TT	TT	TT	TT	TT	TT	TT	TT	TT	TT	TT	TT	TT	TT	TT	TT	TT	TT	TT	TT	TT	TT	TT	TT	TT	TT	TT	TT	TT	TT
AX-109274274	C/T	1A	313278690	+	IWGSCv1.0	NA	NA	NA	NA	NA	TT	TT	TT	TT	TT	CC	TT	TT	TT	TT	TT	TT	TT	TT	TT	TT	TT	TT	TT	TT	TT	TT	TT	TT	TT	TT	TT	TT	TT	TT	TT	TT	TT	TT	TT	TT	TT	TT	TT
AX-110367827	T/C	1A	313290045	+	IWGSCv1.0	NA	NA	NA	NA	NA	CC	CC	CC	CC	CC	TT	CC	CC	CC	CC	CC	CC	CC	CC	CC	CC	CC	CC	CC	CC	CC	CC	CC	CC	CC	CC	CC	CC	CC	CC	CC	CC	CC	CC	CC	CC	CC	CC	CC
AX-110742523	G/A	1A	313465130	+	IWGSCv1.0	NA	NA	NA	NA	NA	AA	AA	AA	AA	AA	GG	AA	AA	AA	AA	AA	AA	AA	AA	AA	AA	AA	AA	AA	AA	AA	AA	AA	AA	AA	AA	AA	AA	AA	AA	AA	AA	AA	AA	AA	AA	AA	AA	AA
AX-111620737	C/T	1A	313595383	+	IWGSCv1.0	NA	NA	NA	NA	NA	TT	TT	TT	TT	TT	CC	TT	TT	TT	TT	TT	TT	TT	TT	TT	TT	TT	TT	TT	TT	TT	TT	TT	TT	TT	TT	TT	TT	TT	TT	TT	TT	TT	TT	TT	TT	TT	TT	TT
AX-111102675	T/C	1A	313729211	+	IWGSCv1.0	NA	NA	NA	NA	NA	NN	CC	CC	CC	CC	TT	CC	CC	CC	CC	CC	CC	CC	CC	CC	CC	CC	CC	CC	CC	CC	CC	CC	CC	CC	CC	CC	CC	CC	CC	CC	CC	CC	CC	CC	CC	CC	CC	CC
AX-109879902	G/A	1A	313909217	+	IWGSCv1.0	NA	NA	NA	NA	NA	AA	AA	AA	AA	AA	GG	AA	AA	AA	AA	AA	AA	AA	AA	AA	AA	AA	AA	AA	AA	AA	AA	AA	AA	AA	AA	AA	AA	AA	AA	AA	AA	AA	AA	AA	AA	AA	AA	AA
AX-111733327	T/A	1A	314429440	+	IWGSCv1.0	NA	NA	NA	NA	NA	AA	AA	AA	AT	AA	TT	AA	AA	AA	AA	AA	AA	AA	AA	AA	AA	AA	AA	AA	AA	AA	AA	AA	AA	AA	AA	AA	AA	AA	AA	AA	AA	AA	AA	AA	AA	AA	AA	AA
AX-110945596	A/G	1A	314725319	+	IWGSCv1.0	NA	NA	NA	NA	NA	GG	GG	GG	GG	GG	AA	GG	GG	GG	GG	GG	GG	GG	GG	GG	GG	GG	GG	GG	GG	GG	GG	GG	GG	GG	GG	GG	GG	GG	GG	GG	GG	GG	GG	GG	GG	GG	GG	GG
AX-111218514	G/A	1A	314744543	+	IWGSCv1.0	NA	NA	NA	NA	NA	AA	AA	AA	NN	AG	GG	AA	AA	AA	AA	AA	AA	AA	AA	AA	AA	AA	AA	AA	AA	AA	AA	AA	AA	AA	AA	AA	AA	AA	AA	AA	AA	AA	AA	AA	AA	AA	AA	AA
AX-110409178	C/T	1A	314850338	+	IWGSCv1.0	NA	NA	NA	NA	NA	TT	TT	TT	TT	TT	CC	TT	TT	TT	TT	TT	TT	TT	TT	TT	TT	TT	TT	TT	TT	TT	TT	TT	TT	TT	TT	TT	TT	TT	TT	TT	TT	TT	TT	TT	TT	TT	TT	TT
AX-109042845	T/C	1A	314894039	+	IWGSCv1.0	NA	NA	NA	NA	NA	CC	CC	CC	CC	CC	TT	CC	CC	CC	CC	CC	CC	CC	CC	CC	CC	CC	CC	CC	CC	CC	CC	CC	CC	CC	CC	CC	CC	CC	CC	CC	CC	CC	CC	CC	CC	CC	CC	CC
AX-110927937	G/A	1A	315061036	+	IWGSCv1.0	NA	NA	NA	NA	NA	AA	AA	AA	AA	AA	GG	AA	AA	AA	AA	AA	AA	AA	AA	AA	AA	AA	AA	AA	AA	AA	AA	AA	AA	AA	AA	AA	AA	AA	AA	AA	AA	AA	AA	AA	AA	AA	AA	AA
AX-111533772	C/T	1A	315141648	+	IWGSCv1.0	NA	NA	NA	NA	NA	TT	TT	TT	TT	TT	CC	TT	TT	TT	TT	TT	TT	TT	TT	TT	TT	TT	TT	TT	TT	TT	TT	TT	TT	TT	TT	TT	TT	TT	TT	TT	TT	TT	TT	TT	TT	TT	TT	TT
AX-109324621	C/T	1A	315146050	+	IWGSCv1.0	NA	NA	NA	NA	NA	TT	TT	TT	TT	TT	NN	TT	TT	TT	TT	TT	TT	TT	TT	TT	TT	TT	TT	TT	TT	TT	TT	TT	TT	TT	TT	TT	TT	TT	TT	TT	TT	TT	TT	TT	TT	TT	TT	TT
AX-109848072	C/T	1A	315390754	+	IWGSCv1.0	NA	NA	NA	NA	NA	TT	TT	TT	TT	TT	CC	TT	TT	TT	TT	TT	TT	TT	TT	TT	TT	TT	TT	TT	TT	TT	TT	TT	TT	TT	TT	TT	TT	TT	TT	TT	TT	TT	TT	TT	TT	TT	TT	TT
AX-110493688	G/A	1A	315397298	+	IWGSCv1.0	NA	NA	NA	NA	NA	AA	AG	AG	AG	AA	GG	AA	AA	AA	AA	AA	AA	AA	AA	AA	AA	AA	AA	AA	AA	AA	AA	AA	AA	AA	AA	AA	AA	AA	AA	AA	AA	AA	NN	AA	AA	AA	AA	AA
AX-108773006	G/A	1A	315835450	+	IWGSCv1.0	NA	NA	NA	NA	NA	AA	AA	AA	AA	AA	GG	AA	AA	AA	AA	AA	AA	AA	AA	AA	AA	AA	AA	AA	AA	AA	AA	AA	AA	AA	AA	AA	AA	AA	AA	AA	AA	AA	AA	AA	AA	AA	AA	AA
AX-110977845	C/A	1A	316151009	+	IWGSCv1.0	NA	NA	NA	NA	NA	AA	AC	AA	AA	AA	CC	AA	AA	AA	AA	AA	AA	AA	AA	AA	AA	AA	AA	AA	AA	AA	AA	AA	AA	AA	AA	AA	AA	AA	AA	AA	AA	AA	AA	AA	AA	AA	AA	AA
AX-111034164	G/T	1A	316861419	+	IWGSCv1.0	NA	NA	NA	NA	NA	TT	TT	TT	TT	TT	GG	TT	TT	TT	TT	TT	TT	TT	TT	TT	TT	TT	TT	TT	TT	TT	TT	TT	TT	TT	TT	TT	TT	TT	TT	TT	TT	TT	TT	TT	TT	TT	TT	TT
AX-108779725	T/C	1A	317502902	+	IWGSCv1.0	NA	NA	NA	NA	NA	CC	CC	CC	CC	CC	TT	CC	CC	CC	CC	CC	CC	CC	CC	CC	CC	CC	CC	CC	CC	CC	CC	CC	CC	CC	CC	CC	CC	CC	CC	CC	CC	CC	CC	CC	CC	CC	CC	CC
AX-110922919	G/A	1A	317714960	+	IWGSCv1.0	NA	NA	NA	NA	NA	NN	AG	NN	AA	AA	NN	NN	AA	AA	AA	AA	AA	AA	AA	AA	AA	AA	AA	AA	AA	AA	AA	AA	AA	AA	AA	AA	AA	AA	AA	AA	AA	AA	AA	AA	AA	AA	AA	AA
AX-110471563	C/G	1A	317922045	+	IWGSCv1.0	NA	NA	NA	NA	NA	GG	GG	GG	GG	GG	CC	GG	GG	GG	GG	GG	GG	GG	GG	GG	GG	GG	GG	GG	GG	GG	GG	GG	GG	GG	GG	GG	GG	GG	GG	GG	GG	GG	GG	GG	GG	GG	GG	GG
AX-110676916	C/T	1A	317925837	+	IWGSCv1.0	NA	NA	NA	NA	NA	TT	TC	TT	TT	TT	CC	TT	TT	TT	TT	TT	TT	TT	TT	TT	TT	TT	TT	TT	TT	TT	TT	TT	TT	TT	TT	TT	TT	TT	TT	TT	TT	TT	TT	TT	TT	TT	TT	TT
AX-111481601	A/G	1A	318905179	+	IWGSCv1.0	NA	NA	NA	NA	NA	GG	NN	GG	GG	GG	AA	GG	GG	GG	GG	GG	GG	GG	GG	GG	GG	GG	GG	GG	GG	GG	GG	GG	GG	GG	GG	GG	GG	GG	GG	GG	GG	GG	GG	GG	GG	GG	GG	GG
AX-110545170	G/A	1A	319207632	+	IWGSCv1.0	NA	NA	NA	NA	NA	NN	NN	NN	AA	AA	GG	AA	AA	AA	AA	AA	AA	AA	AA	AA	AA	AA	AA	AA	AA	AA	AA	AA	AA	AG	AA	AA	AA	AA	AA	AA	NN	AA	AA	AA	AA	AA	AA	AA
AX-108792730	C/T	1A	319421078	+	IWGSCv1.0	NA	NA	NA	NA	NA	CC	CC	CC	CC	CC	CC	CC	CC	CC	CC	CC	CC	CC	CC	CC	CC	CC	CC	CC	CC	CC	CC	CC	CC	CC	CC	CC	CC	CC	CC	CC	CC	CC	CC	CC	CC	CC	CC	CC
AX-111554031	C/T	1A	319435790	+	IWGSCv1.0	NA	NA	NA	NA	NA	CC	TC	CC	CC	CC	CC	CC	CC	CC	CC	CC	CC	CC	CC	CC	CC	CC	CC	CC	CC	CC	CC	CC	CC	CC	CC	CC	CC	CC	CC	CC	CC	CC	CC	CC	CC	CC	CC	CC
AX-111071459	G/T	1A	319447765	+	IWGSCv1.0	NA	NA	NA	NA	NA	GG	GG	GG	GG	GG	GG	GG	GG	GG	GG	GG	GG	GG	GG	GG	GG	GG	GG	GG	GG	GG	GG	GG	GG	GG	GG	GG	GG	GG	GG	GG	GG	GG	GG	GG	GG	GG	GG	GG
AX-110994106	C/G	1A	319559419	+	IWGSCv1.0	NA	NA	NA	NA	NA	CC	CC	CC	CC	CC	CC	CC	CC	CC	CC	CC	CC	CC	CC	CC	CC	CC	CC	CC	CC	CC	CC	CC	CC	CC	CC	CC	CC	CC	CC	CC	CC	CC	CC	CC	CC	CC	CC	CC
AX-108976051	G/A	1A	319883656	+	IWGSCv1.0	NA	NA	NA	NA	NA	GG	GG	GG	GG	GG	GG	GG	GG	GG	GG	GG	GG	GG	GG	GG	GG	GG	GG	GG	GG	GG	GG	GG	GG	GG	GG	GG	GG	GG	GG	GG	GG	GG	GG	GG	GG	GG	GG	GG
AX-110450556	G/C	1A	319886708	+	IWGSCv1.0	NA	NA	NA	NA	NA	GG	GG	GG	GG	GG	GG	GG	GG	GG	GG	GG	GG	GG	GG	GG	GG	GG	GG	GG	GG	GG	GG	GG	GG	GG	GG	GG	GG	GG	GG	GG	GG	GG	GG	GG	GG	GG	GG	GG
AX-111491669	C/G	1A	319889616	+	IWGSCv1.0	NA	NA	NA	NA	NA	GG	GG	CG	GG	GG	CC	GG	GG	GG	GG	GG	GG	GG	GG	GG	GG	GG	GG	GG	GG	GG	GG	GG	GG	GG	GG	GG	GG	GG	GG	GG	GG	GG	GG	GG	GG	GG	GG	GG
AX-109998331	G/A	1A	320144941	+	IWGSCv1.0	NA	NA	NA	NA	NA	AA	AA	AA	AA	AA	GG	AA	AA	AA	AA	AA	AA	AA	AA	AA	AA	AA	AA	AA	AA	AA	AA	AA	AA	AA	AA	AA	AA	AA	AA	AA	AA	AA	AA	AA	AA	AA	AA	AA
AX-109373293	G/T	1A	320331200	+	IWGSCv1.0	NA	NA	NA	NA	NA	GG	GG	GG	GG	GG	GG	GG	GG	GG	GG	GG	GG	GG	GG	GG	GG	GG	GG	GG	GG	GG	GG	GG	GG	GG	GG	GG	GG	GG	GG	GG	GG	GG	GG	GG	GG	GG	GG	GG
AX-109296950	C/G	1A	320431994	+	IWGSCv1.0	NA	NA	NA	NA	NA	GG	GG	GG	GG	GG	CC	GG	GG	GG	GG	GG	GG	GG	GG	GG	GG	GG	GG	GG	GG	GG	GG	GG	GG	GG	GG	GG	GG	GG	GG	GG	GG	GG	GG	GG	GG	GG	GG	GG
AX-111509307	G/A	1A	320445166	+	IWGSCv1.0	NA	NA	NA	NA	NA	AA	AA	AA	AA	AA	GG	AA	AA	AA	AA	AA	AA	AA	AA	AA	AA	AA	AA	AA	AA	AA	AA	AA	AA	AA	AA	AA	AA	AA	AA	AA	AA	AA	AA	AA	AA	AA	AA	AA
AX-110604145	C/T	1A	321244430	+	IWGSCv1.0	NA	NA	NA	NA	NA	TC	TC	TC	TC	TC	CC	TC	TC	TC	TC	TC	TC	TC	TC	TC	TC	TC	TC	TC	TC	TC	TC	TC	TC	TC	TC	TC	TC	TC	TC	TC	TC	TC	TC	TC	TC	TC	TC	TC
AX-109613064	A/G	1A	322363627	+	IWGSCv1.0	NA	NA	NA	NA	NA	GG	GG	GG	GG	GG	AA	GG	GG	GG	GG	GG	GG	GG	GG	GG	GG	GG	GG	GG	GG	GG	GG	GG	GG	GG	GG	GG	GG	GG	GG	GG	GG	GG	GG	GG	GG	GG	GG	GG
AX-108830701	A/C	1A	322955974	+	IWGSCv1.0	NA	NA	NA	NA	NA	CC	AC	CC	CC	CC	AA	CC	CC	CC	CC	CC	CC	CC	CC	CC	CC	CC	CC	CC	CC	CC	CC	CC	CC	CC	CC	CC	CC	CC	CC	CC	CC	CC	CC	CC	CC	CC	CC	CC
AX-108973818	T/C	1A	322960267	+	IWGSCv1.0	NA	NA	NA	NA	NA	CC	CC	CC	CC	CC	TT	CC	CC	CC	CC	CC	CC	CC	CC	CC	CC	CC	CC	CC	CC	CC	CC	CC	CC	CC	CC	CC	CC	CC	CC	CC	CC	CC	CC	CC	CC	CC	CC	CC
AX-111140587	A/G	1A	323844310	+	IWGSCv1.0	NA	NA	NA	NA	NA	GG	GG	GG	GG	GG	AA	GG	GG	GG	GG	GG	GG	GG	GG	GG	GG	GG	GG	GG	GG	GG	GG	GG	GG	GG	GG	GG	GG	GG	GG	GG	GG	GG	GG	GG	GG	GG	GG	GG
AX-109005483	T/C	1A	324487743	+	IWGSCv1.0	NA	NA	NA	NA	NA	CC	CC	CC	CC	CC	CC	CC	CC	CC	CC	CC	CC	CC	CC	CC	CC	CC	CC	CC	CC	CC	CC	CC	CC	CC	CC	CC	CC	CC	CC	CC	CC	CC	CC	CC	CC	CC	CC	CC
AX-109875945	G/C	1A	324560834	+	IWGSCv1.0	NA	NA	NA	NA	NA	CC	CC	CC	CC	CC	GG	CC	CC	CC	CC	CC	CC	CC	CC	CC	CC	CC	CC	CC	CC	CC	CC	CC	CC	CC	CC	CC	CC	CC	CC	CC	CC	CC	CC	CC	CC	CC	CC	CC
AX-111572655	T/C	1A	324607963	+	IWGSCv1.0	NA	NA	NA	NA	NA	CC	CC	CC	CC	CC	TT	CC	CC	CC	CC	CC	CC	CC	CC	CC	CC	CC	CC	CC	CC	CC	CC	CC	CC	CC	CC	CC	CC	CC	CC	CC	CC	CC	CC	CC	CC	CC	CC	CC
AX-110376497	T/C	1A	325137059	+	IWGSCv1.0	NA	NA	NA	NA	NA	CC	CC	CC	CC	CC	TT	CC	CC	CC	CC	CC	CC	CC	CC	CC	CC	CC	CC	CC	CC	CC	CC	CC	CC	CC	CC	CC	CC	CC	CC	CC	CC	CC	CC	CC	CC	CC	CC	CC
AX-108777813	C/G	1A	325861209	+	IWGSCv1.0	NA	NA	NA	NA	NA	NN	GG	GG	GG	GG	CC	GG	GG	GG	GG	GG	GG	GG	GG	GG	GG	GG	GG	GG	GG	GG	GG	GG	GG	GG	GG	GG	GG	GG	GG	GG	GG	GG	GG	GG	GG	GG	GG	GG
AX-109299211	T/C	1A	327016537	+	IWGSCv1.0	NA	NA	NA	NA	NA	CC	CC	CC	CC	CC	NN	CC	CC	CC	CC	CC	CC	CC	CC	CC	CC	CC	CC	CC	CC	CC	CC	CC	CC	CC	CC	CC	CC	CC	CC	CC	CC	CC	CC	CC	CC	CC	CC	CC
AX-108841071	G/A	1A	327272366	+	IWGSCv1.0	NA	NA	NA	NA	NA	AA	AA	AA	AA	AA	GG	AA	AA	AA	AA	AA	AA	AA	AA	AA	AA	AA	AA	AA	AA	AA	AA	AA	AA	AA	AA	AA	AA	AA	AA	AA	AA	AA	AA	AA	AA	AA	AA	AA
AX-111553287	G/A	1A	328270731	+	IWGSCv1.0	NA	NA	NA	NA	NA	AA	AA	AA	AA	AA	GG	AA	AA	AA	AA	AA	AA	AA	AA	AA	AA	AA	AA	AA	AA	AA	AA	AA	AA	AA	AA	AA	AA	AA	AA	AA	AA	AA	AA	AA	AA	AA	AA	AA
AX-109901036	T/C	1A	329343270	+	IWGSCv1.0	NA	NA	NA	NA	NA	TC	CC	CC	CC	CC	TT	CC	CC	CC	CC	CC	CC	CC	CC	CC	CC	CC	CC	CC	CC	CC	CC	CC	CC	CC	CC	CC	CC	CC	CC	CC	CC	CC	CC	CC	CC	CC	CC	CC
AX-110475253	G/A	1A	331414199	+	IWGSCv1.0	NA	NA	NA	NA	NA	AA	AA	AA	AA	AA	GG	AA	AA	AA	AA	AA	AA	AA	AA	AA	AA	AA	AA	AA	AA	AA	AA	AA	AA	AA	AA	AA	AA	AA	AA	AA	AA	AA	AA	AA	AA	AA	AA	AA
AX-109351766	A/C	1A	331519295	+	IWGSCv1.0	NA	NA	NA	NA	NA	CC	CC	CC	CC	CC	AA	CC	CC	CC	CC	CC	CC	CC	CC	CC	CC	CC	CC	CC	CC	CC	CC	CC	CC	CC	CC	CC	CC	CC	CC	CC	CC	CC	CC	CC	CC	CC	CC	CC
AX-111652012	T/C	1A	333072539	+	IWGSCv1.0	NA	NA	NA	NA	NA	CC	CC	CC	CC	CC	NN	CC	CC	CC	CC	CC	CC	CC	CC	CC	CC	CC	CC	CC	CC	CC	CC	CC	CC	CC	CC	CC	CC	CC	CC	CC	CC	CC	CC	CC	CC	CC	CC	CC
AX-111595974	C/A	1A	333142481	+	IWGSCv1.0	NA	NA	NA	NA	NA	CC	AA	CC	CC	CC	AA	CC	CC	CC	CC	CC	CC	CC	CC	CC	CC	CC	CC	CC	CC	CC	CC	CC	CC	NN	CC	CC	CC	CC	CC	CC	CC	CC	CC	CC	CC	CC	AC	CC
AX-111196957	G/C	1A	333500899	+	IWGSCv1.0	NA	NA	NA	NA	NA	CC	CG	CC	CC	CC	CG	CC	CC	CC	CC	CC	CC	CC	CC	CC	CC	CC	CC	CC	CC	CC	CC	CC	CC	CC	CC	CC	CC	CC	CC	NN	NN	CC	CC	CC	CC	CC	CC	CC
AX-110921788	T/C	1A	333527307	+	IWGSCv1.0	NA	NA	NA	NA	NA	CC	CC	CC	CC	CC	CC	CC	CC	CC	CC	CC	CC	CC	CC	CC	CC	CC	CC	CC	CC	CC	CC	CC	CC	CC	CC	CC	CC	CC	CC	CC	CC	CC	CC	CC	CC	CC	CC	CC
AX-111487409	T/G	1A	333537232	+	IWGSCv1.0	NA	NA	NA	NA	NA	GG	GG	GG	GG	GG	GG	GG	GG	GG	GG	GG	GG	GG	GG	NN	GG	GG	GG	GG	NN	GG	GG	GG	GG	GG	GG	GG	GG	GG	GG	GG	GG	GG	GG	GG	GG	GG	GG	GG
AX-110546251	T/C	1A	333613256	+	IWGSCv1.0	NA	NA	NA	NA	NA	CC	CC	NN	CC	CC	CC	CC	CC	CC	CC	CC	CC	CC	CC	CC	CC	CC	CC	CC	CC	CC	CC	CC	CC	CC	CC	CC	CC	CC	CC	CC	CC	CC	CC	CC	CC	CC	CC	CC
AX-109444809	C/T	1A	333625146	+	IWGSCv1.0	NA	NA	NA	NA	NA	TT	TT	TT	TT	TT	TT	TT	TT	TT	TT	TT	TT	TT	TT	TT	TT	TT	TT	TT	TT	TT	TT	TT	TT	TT	TT	TT	TT	TT	TT	TT	TT	TT	TT	TT	TT	TT	TT	TT
AX-110928652	A/G	1A	333662387	+	IWGSCv1.0	NA	NA	NA	NA	NA	GG	GG	GG	GG	GG	AG	GG	GG	GG	GG	GG	GG	GG	GG	GG	GG	GG	GG	GG	GG	GG	GG	GG	GG	GG	GG	GG	GG	GG	GG	GG	GG	GG	GG	GG	GG	GG	GG	GG
AX-110439012	C/T	1A	333883107	+	IWGSCv1.0	NA	NA	NA	NA	NA	TT	NN	TT	TT	TC	NN	NN	TT	TT	TT	TT	TT	TC	TT	TC	TT	TT	TT	TT	TT	TT	TT	TT	TT	NN	TT	TC	TT	TT	TT	TT	TT	TT	TC	TT	TT	TT	TT	TT
AX-108965988	C/T	1A	333887117	+	IWGSCv1.0	NA	NA	NA	NA	NA	NN	TC	TT	TT	TC	TT	NN	NN	TT	TT	TC	TT	NN	TT	TT	TT	TT	TT	TT	TT	TT	TT	TT	NN	TT	TT	TT	TT	TT	NN	TC	TC	TC	TT	TC	TT	TT	NN	TT
AX-110575965	C/T	1A	333970872	+	IWGSCv1.0	NA	NA	NA	NA	NA	TT	NN	TT	NN	TC	CC	TC	TT	TT	TT	TT	TT	TT	TT	TT	TT	TC	TT	TT	TT	TT	TT	TT	TT	TT	TT	NN	TT	TT	NN	TT	TT	TC	TT	NN	TC	TT	TT	TT
AX-111516716	G/T	1A	333980055	+	IWGSCv1.0	NA	NA	NA	NA	NA	TT	TT	TT	TT	TT	GG	TT	TT	TT	TT	TT	TT	TT	TT	TT	TT	TT	TT	TT	TT	TT	TT	TT	TT	TT	TT	TT	TT	TT	TT	TT	TT	TT	TT	TT	TT	TT	TT	TT
AX-109967116	G/C	1A	334502147	+	IWGSCv1.0	NA	NA	NA	NA	NA	CC	CC	CC	CC	CC	NN	CC	CC	CC	CC	CC	CC	CC	CC	CC	CC	CC	CC	CC	CC	CC	CC	CC	CC	CC	CC	CC	CC	CC	CC	CC	CC	CC	CC	CC	CC	CC	CC	CC
AX-108866053	A/G	1A	334514579	+	IWGSCv1.0	NA	NA	NA	NA	NA	GG	NN	GG	GG	GG	AA	GG	GG	GG	GG	GG	GG	GG	GG	GG	GG	GG	GG	GG	GG	GG	GG	GG	GG	GG	GG	GG	GG	GG	GG	GG	GG	GG	GG	GG	GG	GG	GG	GG
AX-110511731	C/T	1A	334788278	+	IWGSCv1.0	NA	NA	NA	NA	NA	TT	TT	TT	TT	TT	CC	TT	TT	TT	TT	TT	TT	TT	TT	TT	TT	TT	TT	TT	TT	TT	TT	TT	TT	TT	TT	TT	TT	TT	TT	TT	TT	TT	TT	TT	TT	TT	TT	TT
AX-111288736	T/C	1A	334893450	+	IWGSCv1.0	NA	NA	NA	NA	NA	CC	CC	CC	CC	CC	TT	CC	CC	CC	CC	CC	CC	CC	CC	CC	CC	CC	CC	CC	CC	CC	CC	CC	CC	CC	CC	CC	CC	CC	CC	CC	CC	CC	CC	CC	CC	CC	CC	CC
AX-111454083	T/C	1A	335612263	+	IWGSCv1.0	NA	NA	NA	NA	NA	CC	CC	CC	CC	CC	TT	CC	CC	CC	CC	CC	CC	CC	CC	CC	CC	CC	CC	CC	CC	CC	CC	CC	CC	CC	CC	CC	CC	CC	CC	CC	NN	CC	CC	CC	CC	CC	CC	CC
AX-110947388	G/A	1A	336126282	+	IWGSCv1.0	NA	NA	NA	NA	NA	AA	AG	AA	AG	AA	GG	AA	AA	AA	AA	AA	AA	AA	AA	AA	AA	AA	AA	AA	AA	AA	AA	AA	AA	AA	AA	AA	AA	AA	AA	AA	AA	AA	AA	AA	AA	AA	AA	AA
AX-110001306	T/A	1A	336158540	+	IWGSCv1.0	NA	NA	NA	NA	NA	AA	AA	AA	AA	AA	TT	AA	AA	AA	AA	AA	AA	AA	AA	AA	AA	AA	AA	AA	AA	AA	AA	AA	AA	AA	AA	AA	AA	AA	AA	AA	AA	AA	AA	AA	AA	AA	AA	AA
AX-109334569	G/A	1A	336312091	+	IWGSCv1.0	NA	NA	NA	NA	NA	AA	AA	AA	AA	AA	GG	AA	AA	AA	AA	AA	AA	AA	AA	AA	AA	AA	AA	AA	AA	AA	AA	AA	AA	AA	AA	AA	AA	AA	AA	AA	AA	AA	AA	AA	AA	AA	AA	AA
AX-109388909	G/A	1A	336346032	+	IWGSCv1.0	NA	NA	NA	NA	NA	AA	AA	AA	AA	AA	GG	AA	AA	AA	AA	AA	AA	AA	AA	AA	AA	AA	AA	AA	AA	AA	AA	AA	AA	AA	AA	AA	AA	AA	AA	AA	AA	AA	AA	AA	AA	AA	AA	AA
AX-110567183	A/G	1A	336460977	+	IWGSCv1.0	NA	NA	NA	NA	NA	GG	GG	GG	GG	GG	AA	GG	GG	GG	GG	GG	GG	GG	GG	GG	GG	GG	GG	GG	GG	GG	GG	GG	GG	GG	GG	GG	GG	GG	GG	GG	GG	GG	GG	GG	GG	GG	GG	GG
AX-109310093	A/G	1A	336886023	+	IWGSCv1.0	NA	NA	NA	NA	NA	GG	GG	GG	NN	GG	GG	GG	GG	GG	GG	GG	GG	GG	GG	GG	GG	GG	GG	GG	GG	GG	GG	GG	GG	GG	GG	GG	GG	GG	GG	GG	GG	GG	GG	GG	GG	GG	GG	GG
AX-111525112	G/A	1A	337016160	+	IWGSCv1.0	NA	NA	NA	NA	NA	AA	AA	AA	AA	AA	AA	AA	AA	AA	AA	AA	AA	AA	AA	AA	AA	AA	AA	AA	AA	AA	AA	AA	AA	AA	AA	AA	AA	AA	AA	AA	AA	AA	AA	AA	AA	AA	AA	AA
AX-110018834	T/C	1A	337154946	+	IWGSCv1.0	NA	NA	NA	NA	NA	CC	NN	TC	NN	NN	CC	CC	CC	CC	NN	CC	CC	TC	CC	CC	CC	CC	CC	NN	CC	CC	CC	CC	CC	NN	CC	CC	CC	NN	CC	CC	CC	CC	CC	TC	CC	CC	CC	CC
AX-111141894	A/G	1A	337302319	+	IWGSCv1.0	NA	NA	NA	NA	NA	GG	GG	GG	GG	GG	GG	GG	GG	GG	GG	GG	GG	GG	GG	GG	GG	GG	GG	GG	GG	GG	GG	GG	GG	GG	GG	GG	GG	GG	GG	GG	GG	GG	GG	GG	GG	GG	GG	GG
AX-111451975	T/C	1A	337352570	+	IWGSCv1.0	NA	NA	NA	NA	NA	CC	CC	NN	TC	TC	TC	TC	TC	TC	TC	NN	TC	TC	CC	CC	TC	TC	CC	TC	TC	NN	TC	TC	TC	TC	CC	NN	TC	TC	TC	TC	NN	TC	TC	CC	NN	CC	NN	NN
AX-109971512	G/C	1A	337356573	+	IWGSCv1.0	NA	NA	NA	NA	NA	NN	CG	CC	CC	CC	CG	CC	CC	CC	CC	CC	CC	CC	CC	CC	CC	CC	CC	CC	CC	CC	CC	CC	CC	CC	CC	NN	CC	CC	CC	CC	CC	CC	CC	CC	CC	CC	CC	CC
AX-109337231	T/G	1A	337398283	+	IWGSCv1.0	NA	NA	NA	NA	NA	GG	GG	GG	GG	GG	GG	GG	GG	GG	GG	GG	GG	GG	GG	GG	GG	GG	GG	GG	GG	GG	GG	GG	GG	GG	GG	GG	GG	GG	GG	GG	GG	GG	GG	GG	GG	GG	GG	GG
AX-109328719	C/T	1A	337401214	+	IWGSCv1.0	NA	NA	NA	NA	NA	TT	TT	TT	TT	TT	TT	TT	TT	TT	TT	TT	TT	TT	TT	TT	TT	TT	TT	TT	TT	TT	TT	TT	TT	TT	TT	TT	TT	TT	TT	TT	TT	TT	TT	TT	TT	TT	TT	TT
AX-111051375	G/A	1A	337520204	+	IWGSCv1.0	NA	NA	NA	NA	NA	AA	AA	AA	AA	AA	AA	AA	AA	AA	AA	AA	AA	AA	AA	AA	NN	NN	AA	AA	AA	NN	AA	AA	NN	AA	AA	NN	AA	AA	AA	AA	AA	NN	AA	AA	AA	AA	AA	NN
AX-94415447	A/G	1A	337677633	+	IWGSCv1.0	NA	NA	NA	NA	NA	GG	GG	GG	GG	GG	GG	GG	GG	GG	GG	GG	GG	GG	GG	GG	GG	GG	GG	GG	GG	GG	GG	GG	GG	GG	GG	GG	GG	GG	GG	GG	GG	GG	GG	GG	GG	GG	GG	GG
AX-111624842	A/G	1A	337898056	+	IWGSCv1.0	NA	NA	NA	NA	NA	GG	GG	GG	AG	GG	GG	GG	GG	GG	GG	GG	GG	GG	GG	GG	GG	GG	GG	GG	GG	GG	GG	GG	GG	GG	GG	GG	GG	GG	GG	GG	GG	GG	GG	GG	GG	GG	GG	GG
AX-108820820	T/C	1A	337950327	+	IWGSCv1.0	NA	NA	NA	NA	NA	CC	CC	CC	CC	CC	CC	CC	CC	CC	CC	CC	CC	CC	CC	CC	CC	CC	CC	CC	CC	CC	CC	CC	CC	CC	CC	CC	CC	CC	CC	CC	CC	CC	CC	CC	CC	CC	CC	CC
AX-110473633	C/A	1A	337993412	+	IWGSCv1.0	NA	NA	NA	NA	NA	AA	NN	AA	AA	AA	AA	AA	AA	AA	AA	AA	AA	AA	AA	AA	AA	AA	AA	AA	AA	AA	AA	AA	AA	CC	AA	AA	AA	AA	AA	AA	AA	AA	AA	AA	AA	AA	AA	AA
AX-109347450	C/G	1A	338638314	+	IWGSCv1.0	NA	NA	NA	NA	NA	GG	GG	GG	GG	GG	GG	GG	GG	GG	GG	GG	GG	GG	GG	GG	GG	GG	GG	GG	GG	GG	GG	GG	GG	GG	GG	GG	GG	GG	GG	GG	GG	GG	GG	GG	GG	GG	GG	GG
AX-111701587	C/A	1A	338840127	+	IWGSCv1.0	NA	NA	NA	NA	NA	AA	AA	AA	AA	AA	AA	AA	AA	AA	AA	AA	AA	AA	AA	AA	AA	AA	AA	AA	AA	AA	AA	AA	AA	AA	AA	AA	AA	AA	AA	AA	AA	AA	AA	AA	AA	AA	AA	AA
AX-111736828	G/A	1A	339099199	+	IWGSCv1.0	NA	NA	NA	NA	NA	AA	AA	AA	AA	NN	AG	NN	AA	NN	AA	AG	AA	AA	NN	AA	AA	AA	AA	GG	AA	AA	AA	AA	AA	GG	AA	AG	NN	AA	GG	AA	AA	AG	GG	AA	AA	NN	AA	AA
AX-109032174	T/A	1A	339485837	+	IWGSCv1.0	NA	NA	NA	NA	NA	AT	AT	AT	AT	AA	AT	AA	AA	AA	AA	AA	AA	AA	AA	AA	AA	AA	AA	AA	AA	AA	AA	AA	AA	AA	AA	AA	AA	AA	AA	AA	AA	AA	AA	AA	AA	AA	AA	AA
AX-108800232	A/G	1A	339490055	+	IWGSCv1.0	NA	NA	NA	NA	NA	GG	GG	GG	GG	GG	GG	GG	AG	GG	GG	GG	GG	GG	GG	GG	NN	GG	GG	GG	GG	GG	GG	NN	GG	GG	GG	GG	GG	GG	GG	GG	GG	GG	GG	GG	GG	GG	GG	GG
AX-109385130	A/G	1A	339515212	+	IWGSCv1.0	NA	NA	NA	NA	NA	GG	GG	GG	GG	GG	GG	GG	GG	GG	GG	GG	GG	GG	GG	GG	GG	GG	GG	GG	GG	GG	GG	GG	GG	GG	GG	GG	GG	GG	GG	GG	GG	GG	GG	GG	GG	GG	GG	GG
AX-110593666	T/G	1A	339916340	+	IWGSCv1.0	NA	NA	NA	NA	NA	GG	GG	GG	GG	GG	GG	GG	GG	GG	GG	GG	GG	GG	GG	GG	GG	GG	GG	GG	GG	GG	GG	GG	GG	GG	GG	GG	GG	GG	GG	GG	GG	GG	GG	GG	GG	GG	GG	GG
AX-109382288	T/C	1A	341591187	+	IWGSCv1.0	NA	NA	NA	NA	NA	CC	CC	CC	CC	CC	TT	CC	CC	CC	CC	CC	CC	CC	CC	CC	CC	CC	CC	CC	CC	CC	CC	CC	CC	CC	CC	CC	CC	CC	CC	CC	CC	CC	CC	CC	CC	CC	CC	CC
AX-110704465	C/T	1A	342593288	+	IWGSCv1.0	NA	NA	NA	NA	NA	CC	NN	CC	CC	CC	TT	CC	CC	CC	CC	CC	CC	CC	CC	CC	CC	CC	CC	TT	CC	CC	CC	CC	CC	TT	CC	CC	CC	CC	TT	CC	CC	CC	TT	CC	CC	CC	CC	CC
AX-109304452	G/A	1A	343384533	+	IWGSCv1.0	NA	NA	NA	NA	NA	AA	AA	AA	AA	AA	AA	AA	AA	AA	AA	AA	AA	AA	AA	AA	AA	AA	AA	AA	AA	AA	AA	AA	AA	AA	AA	AA	AA	AA	AA	AA	AA	AA	AA	AA	AA	AA	AA	AA
AX-109815583	C/T	1A	343613499	+	IWGSCv1.0	NA	NA	NA	NA	NA	CC	CC	CC	CC	CC	TT	CC	CC	CC	CC	CC	CC	CC	CC	CC	CC	CC	CC	TT	CC	CC	CC	CC	CC	TT	CC	CC	CC	CC	TT	CC	CC	NN	TT	CC	CC	CC	CC	CC
AX-108844691	C/T	1A	343660821	+	IWGSCv1.0	NA	NA	NA	NA	NA	CC	CC	CC	CC	CC	TT	CC	CC	CC	CC	CC	CC	CC	CC	CC	CC	CC	CC	CC	CC	CC	CC	CC	CC	CC	CC	CC	CC	CC	CC	NN	CC	CC	CC	CC	CC	CC	CC	CC
AX-111664356	T/C	1A	343695158	+	IWGSCv1.0	NA	NA	NA	NA	NA	NN	TT	TT	NN	TT	CC	TT	TT	TT	TT	TT	TT	TT	TT	TT	TT	TT	TT	CC	TT	TT	TT	TT	TT	TT	TT	TT	TT	TT	NN	TT	TT	TT	CC	TT	TT	TT	TT	TT
AX-110614719	C/G	1A	344184317	+	IWGSCv1.0	NA	NA	NA	NA	NA	CG	CC	NN	CC	CC	GG	CC	CC	CC	CC	CC	CC	CC	CC	CC	CC	CC	CC	GG	CC	CC	CC	CC	CC	CC	CC	CC	CC	CC	GG	CC	CC	CC	GG	CC	CC	CC	CC	CC
AX-109886270	G/A	1A	344324226	+	IWGSCv1.0	NA	NA	NA	NA	NA	GG	GG	GG	GG	GG	AA	GG	GG	GG	GG	GG	GG	GG	GG	GG	GG	GG	GG	AA	GG	GG	GG	GG	GG	GG	GG	GG	GG	GG	AA	GG	GG	GG	AA	GG	GG	GG	GG	GG
AX-108730092	T/C	1A	344488990	+	IWGSCv1.0	NA	NA	NA	NA	NA	TT	TT	TT	TT	NN	TT	TT	TT	TT	TT	TT	TT	NN	NN	NN	TT	TT	TT	TT	TT	TT	NN	TT	TT	TT	TT	TT	NN	TT	TT	TT	TT	TT	TT	TT	TT	TT	TT	NN
AX-110563586	C/G	1A	344919939	+	IWGSCv1.0	NA	NA	NA	NA	NA	CC	CC	CC	CC	CC	GG	CC	CC	CC	CC	CC	CC	CC	CC	CC	CC	CC	CC	CC	CC	CC	CC	CC	CC	CC	CC	CC	CC	CC	CC	CC	CC	CC	CC	CC	CC	CC	CC	CC
AX-109365282	A/C	1A	345112420	+	IWGSCv1.0	NA	NA	NA	NA	NA	NN	AC	NN	AC	AA	AC	AA	AA	AA	AA	AA	AA	AA	AA	AA	AA	AA	AA	AA	AA	AA	AA	AA	AA	AA	AA	AA	AA	AA	AA	AA	AA	AA	AA	AA	AA	AA	AA	AA
AX-110678638	T/C	1A	345994857	+	IWGSCv1.0	NA	NA	NA	NA	NA	TT	TT	TT	TT	TT	TT	TT	TT	TT	TT	TT	TT	TT	TT	TT	TT	TT	TT	TT	TT	TT	TT	TT	TT	TT	TT	TT	TT	TT	TT	TT	TT	TT	TT	TT	TT	TT	TT	TT
AX-108735953	A/G	1A	346492200	+	IWGSCv1.0	NA	NA	NA	NA	NA	AA	AA	AA	AA	AA	AA	AA	AA	AA	AA	AA	AA	AA	AA	AA	AA	AA	AA	AA	AA	AA	AA	AA	AA	AA	AA	AA	AA	AA	AA	AA	AA	AA	AA	AA	AA	AA	AA	AA
AX-110973817	A/G	1A	347915751	+	IWGSCv1.0	NA	NA	NA	NA	NA	AA	AA	AA	AA	AA	GG	AA	AA	AA	AA	AA	AA	AA	AA	AA	AA	AA	AA	AA	AA	AA	AA	AA	AA	AA	AA	AA	AA	AA	AA	AA	AA	AA	AA	AA	AA	AA	AA	AA
AX-108950008	A/G	1A	348561665	+	IWGSCv1.0	NA	NA	NA	NA	NA	AA	AA	AA	AA	AA	AA	AA	AA	AA	AA	AA	AA	AA	AA	AA	AA	AA	AA	AA	AA	AA	AA	AA	AA	AG	AA	AA	AA	AA	AA	AA	AA	AA	AA	AA	AA	AA	AA	AA
AX-111573469	T/C	1A	348713557	+	IWGSCv1.0	NA	NA	NA	NA	NA	TT	TT	TT	TT	TT	CC	TT	TT	TT	TT	TT	TT	TT	TT	TT	TT	TT	TT	TT	TT	TT	TT	TT	TT	CC	TT	TT	TT	TT	TT	TT	TT	TT	TT	TT	TT	TT	TT	TT
AX-111258903	A/G	1A	349388261	+	IWGSCv1.0	NA	NA	NA	NA	NA	AA	AA	AA	AA	AA	AA	AA	AA	AA	AA	AA	AA	AA	AA	AA	AA	AA	AA	AA	AA	AA	AA	AA	AA	AA	AA	AA	AA	AA	AA	AA	AA	AA	AA	AA	AA	AA	AA	AA
AX-110990436	A/C	1A	349517298	+	IWGSCv1.0	NA	NA	NA	NA	NA	NN	AC	AA	AC	AA	CC	AA	AA	AA	AA	AA	AA	AA	AA	AA	AA	NN	AA	AA	AA	AA	AA	AA	AA	CC	AA	AA	AA	AC	NN	AC	NN	AA	AA	NN	AC	AA	AA	AA
AX-108886049	T/C	1A	351147766	+	IWGSCv1.0	NA	NA	NA	NA	NA	CC	CC	CC	CC	CC	CC	CC	CC	CC	CC	CC	CC	CC	CC	CC	CC	CC	CC	CC	CC	CC	CC	CC	CC	CC	CC	CC	CC	CC	CC	CC	CC	CC	CC	CC	CC	CC	CC	CC
AX-108947403	T/C	1A	351601289	+	IWGSCv1.0	NA	NA	NA	NA	NA	TT	TT	TT	TT	TT	TT	TT	TT	TT	TT	TT	TT	TT	TT	TT	TT	TT	TT	TT	TT	TT	TT	TT	TT	TT	TT	TT	TT	TT	TT	TT	TT	TT	TT	TT	TT	TT	TT	TT
AX-111635819	T/C	1A	351890717	+	IWGSCv1.0	NA	NA	NA	NA	NA	CC	CC	CC	CC	CC	CC	CC	CC	CC	CC	CC	CC	CC	CC	CC	CC	CC	CC	CC	CC	CC	CC	CC	CC	CC	CC	CC	CC	CC	CC	CC	CC	CC	CC	CC	CC	CC	CC	CC
AX-108899002	T/C	1A	351924135	+	IWGSCv1.0	NA	NA	NA	NA	NA	CC	CC	CC	CC	CC	CC	NN	NN	NN	CC	NN	CC	CC	CC	NN	CC	CC	CC	CC	NN	CC	CC	NN	CC	CC	CC	CC	CC	CC	NN	CC	CC	NN	CC	CC	CC	CC	CC	CC
AX-110516805	A/C	1A	352141066	+	IWGSCv1.0	NA	NA	NA	NA	NA	CC	CC	CC	CC	CC	CC	CC	CC	CC	CC	CC	CC	CC	CC	CC	CC	CC	CC	CC	CC	CC	CC	CC	CC	CC	CC	CC	CC	CC	CC	CC	CC	CC	CC	CC	CC	CC	CC	CC
AX-108800654	C/T	1A	352862141	+	IWGSCv1.0	NA	NA	NA	NA	NA	TT	TT	TT	TT	TT	TT	TT	TT	TT	TT	TT	TT	TT	TT	TT	TT	TT	TT	TT	TT	TT	TT	TT	TT	TT	TT	TT	TT	TT	TT	TT	TT	TT	TT	TT	TT	TT	TT	TT
AX-109606033	A/C	1A	352873176	+	IWGSCv1.0	NA	NA	NA	NA	NA	CC	CC	CC	CC	CC	CC	CC	CC	CC	CC	CC	CC	CC	CC	CC	CC	CC	CC	CC	CC	CC	CC	CC	CC	CC	CC	CC	CC	CC	CC	CC	CC	CC	CC	CC	CC	CC	CC	CC
AX-109980898	T/C	1A	353362496	+	IWGSCv1.0	NA	NA	NA	NA	NA	TC	CC	CC	CC	CC	CC	CC	CC	CC	CC	CC	CC	CC	NN	CC	CC	CC	CC	CC	CC	CC	CC	CC	CC	NN	CC	CC	CC	CC	CC	CC	CC	CC	CC	CC	CC	CC	CC	CC
AX-111074719	G/A	1A	353949993	+	IWGSCv1.0	NA	NA	NA	NA	NA	AA	AA	NN	NN	AA	AA	AA	AA	AA	AA	AA	AA	AA	AA	AA	AA	AA	AA	AA	AA	NN	AA	AA	AA	AA	AA	AA	AA	AA	NN	AA	AA	AA	AA	AA	AA	AA	AA	AA
AX-111697970	C/T	1A	354288048	+	IWGSCv1.0	NA	NA	NA	NA	NA	TT	TT	TT	TT	TT	TT	TT	TT	TT	TT	TT	TC	TT	TT	TT	TT	TT	TT	TT	TT	TT	TT	TT	TT	TT	TT	TT	TT	TT	TT	TT	TT	TT	TT	TT	TT	TT	TT	TT
AX-111261118	C/T	1A	354637074	+	IWGSCv1.0	NA	NA	NA	NA	NA	TT	TC	TT	TT	TT	TT	TC	TT	NN	TT	NN	TT	TT	TT	TT	TT	TT	TT	NN	TT	TT	TT	TT	TT	TT	TT	TT	TT	TT	TT	TT	TC	TT	TT	TT	NN	TC	TT	TT
AX-108861860	G/A	1A	354817823	+	IWGSCv1.0	NA	NA	NA	NA	NA	AA	AA	AA	AA	AA	AA	AA	AA	AA	AA	AA	AA	AA	AA	AA	AA	AA	AA	AA	AA	AA	AA	AA	AA	AA	AA	AA	AA	AA	AA	AA	AA	AA	AA	AA	AA	AA	AA	AA
AX-110488785	T/C	1A	354934267	+	IWGSCv1.0	NA	NA	NA	NA	NA	CC	CC	CC	CC	CC	CC	CC	CC	CC	CC	CC	CC	CC	CC	CC	CC	CC	CC	CC	CC	CC	CC	CC	CC	CC	CC	CC	CC	CC	CC	CC	CC	CC	CC	CC	CC	CC	CC	CC
AX-112290756	T/C	1A	354938468	+	IWGSCv1.0	NA	NA	NA	NA	NA	CC	TC	CC	CC	CC	CC	CC	CC	CC	CC	CC	CC	CC	CC	CC	CC	CC	CC	CC	CC	CC	CC	CC	CC	CC	CC	CC	CC	CC	CC	CC	CC	CC	CC	CC	CC	CC	CC	CC
AX-111727637	G/A	1A	354944267	+	IWGSCv1.0	NA	NA	NA	NA	NA	AA	AA	AA	AA	AA	AA	AA	AA	AA	AA	AA	AA	AA	AA	AA	AA	AA	AA	AA	AA	AA	AA	AA	AA	AA	AA	AA	AA	AA	AA	AA	AA	AA	AA	AA	AA	AA	AA	AA
AX-110056021	T/A	1A	354959860	+	IWGSCv1.0	NA	NA	NA	NA	NA	AA	AA	AA	AA	AA	AA	AA	AA	AA	AA	AA	AA	AA	AA	AA	AA	AA	AA	AA	AA	AA	AA	AA	AA	AA	AA	AA	AA	AA	AA	AA	AA	AA	AA	AA	AA	AA	AA	AA
AX-110547230	G/A	1A	355318778	+	IWGSCv1.0	NA	NA	NA	NA	NA	AA	AA	AA	AA	AA	NN	AA	AA	AA	AA	AA	AA	AA	AA	AA	AA	AA	AA	AA	AA	AA	AA	AA	AA	AA	AA	AA	AA	AA	AA	AA	AA	AA	AA	AA	AA	AA	AA	AA
AX-110043429	A/G	1A	355329879	+	IWGSCv1.0	NA	NA	NA	NA	NA	GG	GG	GG	GG	NN	GG	AG	AG	NN	GG	AG	AG	AG	NN	GG	NN	GG	GG	AG	GG	AG	GG	GG	NN	GG	NN	GG	GG	AG	AG	AG	NN	NN	GG	NN	AG	GG	GG	AG
AX-111455543	G/A	1A	355332842	+	IWGSCv1.0	NA	NA	NA	NA	NA	NN	NN	AA	AA	AA	AA	AA	AA	AA	AA	AA	AA	AA	AA	AA	AA	AA	AA	AA	AA	AA	AA	AA	AA	AA	AA	AA	AA	AA	AA	AA	AA	AA	AA	AA	AA	AA	AA	AA
AX-108874109	C/G	1A	355343457	+	IWGSCv1.0	NA	NA	NA	NA	NA	GG	GG	GG	GG	GG	GG	GG	GG	GG	GG	GG	GG	GG	GG	GG	GG	GG	GG	GG	GG	GG	GG	GG	GG	GG	GG	GG	GG	GG	GG	GG	GG	GG	GG	GG	GG	GG	GG	GG
AX-109529762	T/C	1A	355347301	+	IWGSCv1.0	NA	NA	NA	NA	NA	TT	TT	TT	TT	TT	CC	TT	TT	TT	TT	TT	TT	TT	TT	TT	TT	TT	TT	TT	TT	TT	TT	TT	TT	TT	TT	TT	TT	TT	TT	TT	TT	TT	TT	TT	TT	TT	TT	TT
AX-109843719	G/C	1A	355417295	+	IWGSCv1.0	NA	NA	NA	NA	NA	CC	CC	CC	CC	CC	CC	CC	CC	CC	CC	CC	CC	CC	CC	CC	CC	CC	CC	CC	CC	CC	CC	CC	CC	CC	CC	CC	CC	CC	CC	CC	CC	CC	CC	CC	CC	CC	CC	CC
AX-111052075	C/T	1A	355795442	+	IWGSCv1.0	NA	NA	NA	NA	NA	TC	TT	TT	TT	TT	CC	TT	TT	TT	TT	NN	TT	TT	TT	TT	TT	TT	TT	TT	NN	TT	TT	TT	TT	TT	TT	TT	TT	TT	TT	TT	TT	TT	TT	TT	TT	NN	TT	NN
AX-110400074	A/T	1A	356109419	+	IWGSCv1.0	NA	NA	NA	NA	NA	TT	TT	TT	TT	TT	AA	TT	TT	TT	TT	TT	NN	TT	TT	TT	TT	TT	TT	TT	TT	TT	TT	TT	TT	TT	TT	TT	TT	TT	TT	TT	TT	TT	TT	TT	TT	TT	TT	TT
AX-110502923	T/C	1A	356176902	+	IWGSCv1.0	NA	NA	NA	NA	NA	CC	CC	CC	CC	CC	TT	CC	CC	CC	CC	CC	CC	CC	CC	CC	CC	CC	CC	CC	CC	CC	NN	CC	CC	CC	CC	CC	CC	CC	CC	CC	CC	CC	CC	CC	CC	CC	CC	CC
AX-110401529	G/A	1A	356393260	+	IWGSCv1.0	NA	NA	NA	NA	NA	AA	AA	AA	AA	AA	GG	AA	AA	AA	AA	AA	AA	AA	AA	AA	AA	AA	AA	AA	AA	AA	AA	AA	AA	AA	AA	AA	AA	AA	AA	AA	AA	AA	AA	AA	AA	AA	AA	AA
AX-111701836	G/A	1A	356467005	+	IWGSCv1.0	NA	NA	NA	NA	NA	AA	AA	AA	AA	AG	AG	AG	AA	AG	AG	AA	AA	AG	AG	AA	AG	AA	NN	AA	AA	AG	AA	NN	AG	AA	NN	AA	NN	AA	AA	AG	AA	AA	NN	AA	AA	AA	NN	AA
AX-109902115	G/A	1A	357186179	+	IWGSCv1.0	NA	NA	NA	NA	NA	AA	AA	AA	AA	AA	GG	AA	AA	AA	AA	AA	AA	AA	AA	AA	AA	AA	AA	AA	AA	AA	AA	AA	AA	AA	AA	AA	AA	AA	AA	AA	AA	AA	AA	AA	AA	AA	AA	AA
AX-109949075	T/C	1A	357698455	+	IWGSCv1.0	NA	NA	NA	NA	NA	NN	NN	CC	CC	NN	TC	CC	CC	CC	CC	CC	CC	CC	CC	NN	CC	CC	CC	CC	CC	CC	CC	NN	CC	CC	CC	CC	CC	CC	CC	CC	TC	CC	CC	TC	CC	CC	CC	CC
AX-109527244	T/C	1A	357787636	+	IWGSCv1.0	NA	NA	NA	NA	NA	TC	TC	NN	NN	TC	NN	CC	CC	CC	NN	CC	CC	TC	CC	NN	CC	CC	CC	NN	TC	CC	CC	CC	NN	CC	CC	NN	CC	CC	TC	TC	TC	CC	CC	TC	CC	CC	NN	CC
AX-109442898	A/G	1A	359028019	+	IWGSCv1.0	NA	NA	NA	NA	NA	AG	NN	GG	AG	GG	AG	AG	NN	NN	AG	AG	NN	AG	AG	GG	AG	NN	NN	NN	AG	AG	GG	NN	AG	GG	NN	AG	AG	AG	GG	AG	AG	GG	AG	NN	AG	NN	AG	AG
AX-110562746	T/C	1A	359227300	+	IWGSCv1.0	NA	NA	NA	NA	NA	CC	CC	CC	CC	CC	CC	CC	CC	CC	CC	CC	CC	CC	CC	CC	CC	CC	CC	CC	CC	CC	CC	CC	CC	CC	CC	CC	CC	CC	CC	CC	CC	CC	CC	CC	CC	CC	CC	CC
AX-111138197	T/C	1A	359564585	+	IWGSCv1.0	NA	NA	NA	NA	NA	CC	CC	CC	TC	CC	CC	CC	CC	CC	CC	CC	CC	CC	CC	CC	CC	CC	CC	CC	CC	CC	CC	CC	CC	CC	CC	CC	CC	CC	CC	CC	CC	CC	CC	CC	CC	CC	CC	CC
AX-109562522	G/A	1A	360009501	+	IWGSCv1.0	NA	NA	NA	NA	NA	AG	AA	AA	AA	AG	AA	AA	AA	AA	AA	AG	AA	AA	AG	AA	NN	AA	AA	AA	NN	AA	AA	NN	AA	NN	AG	AA	AA	AG	NN	NN	AA	AA	AG	NN	AA	AA	AA	AA
AX-111217732	T/C	1A	360999748	+	IWGSCv1.0	NA	NA	NA	NA	NA	CC	TC	CC	CC	CC	CC	CC	CC	CC	CC	CC	CC	CC	CC	CC	CC	CC	CC	CC	CC	CC	CC	CC	CC	CC	CC	CC	CC	CC	CC	CC	CC	CC	CC	CC	CC	CC	CC	CC
AX-109880511	C/T	1A	361028713	+	IWGSCv1.0	NA	NA	NA	NA	NA	TT	TC	NN	TT	TT	TT	NN	TT	TT	TT	TT	TT	TT	TT	TT	TT	TT	TT	TT	TT	TT	TT	TT	TT	TT	TT	TT	TT	TT	TT	TT	TT	TT	NN	TT	TT	TT	TT	TT
AX-110179728	C/T	1A	361951744	+	IWGSCv1.0	NA	NA	NA	NA	NA	CC	CC	CC	CC	CC	TC	CC	CC	CC	CC	CC	CC	CC	CC	CC	CC	CC	CC	CC	CC	CC	CC	CC	CC	CC	CC	CC	CC	CC	CC	CC	CC	CC	CC	CC	CC	CC	CC	CC
AX-110364346	C/T	1A	362063692	+	IWGSCv1.0	NA	NA	NA	NA	NA	CC	CC	CC	TC	TC	CC	CC	CC	CC	CC	CC	TC	TC	TC	TC	CC	CC	CC	TC	CC	CC	CC	CC	TC	TC	CC	TC	CC	TC	CC	CC	CC	CC	CC	CC	CC	TC	CC	CC
AX-109883215	G/C	1A	362176424	+	IWGSCv1.0	NA	NA	NA	NA	NA	CC	CC	CC	CC	CC	GG	CC	CC	CC	CC	CC	CC	CC	CC	CC	CC	CC	CC	CC	CC	CC	CC	CC	CC	CC	CC	CC	CC	CC	CC	CC	CC	CC	CC	CC	CC	CC	CC	CC
AX-110001484	T/C	1A	362302250	+	IWGSCv1.0	NA	NA	NA	NA	NA	TT	NN	TT	TT	TT	TT	TT	TT	TT	TT	TT	TT	TT	TT	TT	TT	TT	TT	TT	TT	TT	TT	TT	TT	TT	TT	TT	TT	TT	TT	TT	TT	TT	TT	TT	TT	TT	TT	TT
AX-111490235	C/T	1A	362405815	+	IWGSCv1.0	NA	NA	NA	NA	NA	NN	TC	NN	NN	TT	TT	TT	TT	TT	TT	TT	TT	TT	TT	TT	TT	TT	TT	TT	TT	TT	TT	TT	TT	TT	TT	TT	TT	TT	TT	TT	TT	TT	TT	TT	TT	TT	TT	TT
AX-108868008	T/C	1A	362750289	+	IWGSCv1.0	NA	NA	NA	NA	NA	CC	NN	CC	CC	NN	TC	NN	CC	CC	CC	NN	CC	CC	CC	CC	CC	CC	CC	NN	NN	NN	CC	CC	CC	CC	CC	CC	CC	CC	CC	NN	CC	CC	CC	CC	CC	NN	CC	CC
AX-111696606	A/C	1A	363178640	+	IWGSCv1.0	NA	NA	NA	NA	NA	CC	CC	CC	NN	CC	CC	CC	CC	CC	CC	CC	CC	CC	CC	CC	CC	CC	CC	CC	CC	CC	CC	CC	CC	CC	CC	CC	CC	CC	CC	CC	NN	CC	CC	CC	CC	CC	CC	CC
AX-109516281	T/C	1A	364719631	+	IWGSCv1.0	NA	NA	NA	NA	NA	CC	CC	CC	CC	CC	CC	CC	CC	CC	CC	CC	CC	CC	CC	CC	CC	CC	CC	CC	CC	CC	CC	CC	CC	CC	CC	CC	CC	CC	CC	CC	CC	CC	CC	CC	CC	CC	CC	CC
AX-109995513	T/C	1A	365450312	+	IWGSCv1.0	NA	NA	NA	NA	NA	NN	TC	CC	TC	CC	NN	CC	CC	CC	CC	CC	CC	CC	CC	CC	CC	CC	CC	CC	CC	CC	CC	CC	CC	CC	CC	CC	CC	CC	CC	CC	CC	CC	CC	CC	CC	CC	CC	CC
AX-111018850	C/T	1A	365599024	+	IWGSCv1.0	NA	NA	NA	NA	NA	TT	NN	TT	TT	TT	TT	TT	TT	TT	TT	TT	TT	TT	TT	TT	TT	TT	TT	TT	TT	TT	NN	TT	TT	TT	TT	TT	TT	TT	TT	TT	TT	TT	TT	TT	TT	TT	TT	TT
AX-109459289	T/C	1A	365610626	+	IWGSCv1.0	NA	NA	NA	NA	NA	CC	CC	CC	CC	CC	CC	CC	CC	CC	CC	CC	CC	CC	CC	CC	CC	CC	CC	CC	CC	CC	CC	CC	CC	CC	CC	CC	CC	CC	CC	CC	CC	CC	CC	CC	CC	CC	CC	CC
AX-109887522	C/T	1A	365646107	+	IWGSCv1.0	NA	NA	NA	NA	NA	TT	TT	TT	TT	TT	TT	TT	TT	TT	TT	TT	TT	TT	TT	TT	TT	TT	TT	TT	TT	TT	TT	TT	TT	CC	TT	TT	TT	TT	TT	TT	TT	TT	TT	TT	TT	NN	TT	TT
AX-111482821	T/C	1A	365717550	+	IWGSCv1.0	NA	NA	NA	NA	NA	TC	TC	CC	TC	TC	TC	TC	NN	TC	TC	TC	NN	TC	TC	NN	TC	TC	TC	NN	NN	TC	CC	NN	TC	CC	TC	CC	NN	TC	CC	NN	NN	NN	TC	TC	CC	TC	NN	CC
AX-110024066	G/A	1A	366106323	+	IWGSCv1.0	NA	NA	NA	NA	NA	AA	AA	AA	AA	AA	AA	AA	AA	AA	AA	AA	AA	AA	AA	AA	AA	AA	AA	AA	AA	AA	AA	AA	AA	GG	AA	AA	AA	AA	AA	AA	AA	NN	AA	AA	AA	AA	AA	AA
AX-111501667	A/G	1A	366123525	+	IWGSCv1.0	NA	NA	NA	NA	NA	GG	GG	GG	GG	GG	GG	GG	GG	GG	GG	GG	GG	GG	GG	GG	GG	GG	GG	GG	GG	GG	GG	GG	GG	AA	GG	GG	GG	GG	GG	GG	GG	GG	GG	GG	GG	GG	GG	GG
AX-111673303	A/G	1A	366272718	+	IWGSCv1.0	NA	NA	NA	NA	NA	GG	GG	GG	GG	GG	GG	GG	GG	GG	GG	GG	GG	GG	GG	GG	GG	GG	GG	GG	GG	GG	GG	GG	GG	AA	GG	GG	GG	GG	GG	GG	GG	GG	GG	GG	GG	GG	GG	GG
AX-111057434	T/C	1A	366487398	+	IWGSCv1.0	NA	NA	NA	NA	NA	CC	CC	CC	CC	CC	CC	CC	CC	CC	CC	CC	CC	CC	CC	CC	CC	CC	CC	CC	CC	CC	CC	CC	CC	TT	CC	CC	CC	CC	CC	CC	CC	CC	CC	CC	CC	CC	CC	CC
AX-109511730	C/G	1A	366541759	+	IWGSCv1.0	NA	NA	NA	NA	NA	CG	CG	CG	CG	GG	CG	GG	GG	GG	GG	GG	GG	GG	GG	GG	GG	GG	GG	GG	GG	GG	GG	GG	GG	NN	GG	GG	GG	GG	GG	GG	GG	GG	GG	GG	GG	GG	GG	GG
AX-109947558	T/A	1A	366592567	+	IWGSCv1.0	NA	NA	NA	NA	NA	AA	AA	AA	AA	AA	AA	NN	AA	AA	AA	AA	AA	AA	AA	AA	AA	AA	AA	AA	AA	AA	AA	AA	AA	TT	AA	AA	AA	AA	AA	NN	AA	AA	AA	AA	AA	AA	AA	AA
AX-108730735	G/C	1A	366999760	+	IWGSCv1.0	NA	NA	NA	NA	NA	CC	CC	CC	CC	CC	CC	CC	CC	CC	CC	CC	CC	CC	CC	CC	CC	CC	CC	CC	CC	CC	CC	CC	CC	CC	CC	CC	CC	CC	CC	CC	CC	CC	CC	CC	CC	CC	CC	CC
AX-111495222	A/G	1A	367004551	+	IWGSCv1.0	NA	NA	NA	NA	NA	GG	GG	GG	GG	GG	GG	GG	GG	GG	GG	GG	GG	GG	GG	GG	GG	GG	GG	GG	GG	GG	GG	GG	GG	GG	GG	GG	GG	GG	GG	GG	GG	GG	GG	GG	GG	GG	GG	GG
AX-110632617	A/C	1A	367011371	+	IWGSCv1.0	NA	NA	NA	NA	NA	CC	CC	CC	CC	CC	CC	CC	CC	CC	CC	CC	CC	CC	CC	CC	CC	CC	CC	CC	CC	CC	CC	CC	CC	CC	CC	CC	CC	CC	CC	CC	CC	CC	CC	CC	CC	CC	CC	CC
AX-108729778	A/C	1A	367023347	+	IWGSCv1.0	NA	NA	NA	NA	NA	CC	CC	CC	CC	CC	CC	CC	CC	CC	CC	CC	CC	CC	CC	CC	CC	CC	CC	CC	CC	CC	CC	CC	CC	CC	CC	CC	CC	CC	CC	CC	CC	CC	CC	CC	CC	CC	CC	CC
AX-108943724	T/C	1A	367051284	+	IWGSCv1.0	NA	NA	NA	NA	NA	CC	CC	CC	CC	CC	CC	CC	CC	CC	CC	CC	CC	CC	CC	CC	CC	CC	CC	CC	CC	CC	CC	CC	CC	CC	CC	CC	CC	CC	CC	CC	CC	CC	CC	CC	CC	CC	CC	CC
AX-109470754	G/C	1A	367054040	+	IWGSCv1.0	NA	NA	NA	NA	NA	CC	CG	CC	CC	CC	CC	CC	CC	CC	CC	CC	CC	CC	CC	CC	CC	CC	CC	CC	CC	CC	CC	CC	CC	CC	CC	CC	CC	CC	CC	CC	CC	CC	CC	CC	CC	CC	CC	CC
AX-108775105	G/T	1A	367103788	+	IWGSCv1.0	NA	NA	NA	NA	NA	TT	TT	TT	TT	TT	TT	TT	TT	TT	TT	TT	TT	TT	TT	TT	TT	TT	TT	TT	TT	TT	TT	TT	TT	TT	TT	TT	TT	TT	TT	TT	TT	TT	TT	TT	TT	TT	TT	TT
AX-110538433	A/G	1A	367828981	+	IWGSCv1.0	NA	NA	NA	NA	NA	GG	GG	GG	AG	GG	AG	GG	GG	GG	GG	GG	GG	GG	GG	GG	GG	GG	GG	GG	GG	GG	GG	GG	GG	NN	GG	GG	GG	GG	GG	GG	GG	GG	GG	GG	GG	GG	GG	GG
AX-109424706	T/C	1A	367846541	+	IWGSCv1.0	NA	NA	NA	NA	NA	NN	CC	NN	CC	NN	CC	NN	NN	CC	CC	CC	CC	CC	CC	TC	CC	CC	CC	CC	CC	TC	NN	CC	CC	CC	CC	TC	CC	NN	CC	CC	CC	NN	CC	CC	CC	CC	NN	NN
AX-111593959	G/A	1A	368346388	+	IWGSCv1.0	NA	NA	NA	NA	NA	AA	AA	AA	AA	AA	AA	AA	AA	AA	AA	AA	AA	AA	AA	AA	AA	AA	AA	AA	AA	AA	AA	AA	AA	GG	AA	AA	AA	AA	AA	AA	AA	AA	AA	AA	AA	AA	AA	AA
AX-111067521	A/C	1A	368366630	+	IWGSCv1.0	NA	NA	NA	NA	NA	CC	CC	CC	CC	CC	CC	CC	CC	CC	CC	CC	CC	CC	CC	CC	CC	CC	CC	CC	CC	CC	CC	CC	CC	AA	CC	CC	CC	CC	CC	CC	CC	CC	CC	CC	CC	CC	CC	CC
AX-110415470	A/G	1A	368752023	+	IWGSCv1.0	NA	NA	NA	NA	NA	GG	GG	GG	GG	GG	AA	GG	GG	GG	GG	GG	GG	GG	GG	GG	GG	GG	GG	GG	GG	GG	GG	GG	GG	GG	GG	GG	GG	GG	GG	GG	GG	GG	GG	GG	GG	GG	GG	GG
AX-110502289	A/T	1A	368842730	+	IWGSCv1.0	NA	NA	NA	NA	NA	TT	NN	TT	TT	TT	TT	TT	TT	TT	TT	TT	TT	TT	TT	TT	TT	TT	TT	TT	TT	TT	TT	TT	TT	AA	TT	TT	TT	TT	TT	TT	TT	TT	TT	TT	TT	TT	TT	TT
AX-108894614	A/G	1A	368858247	+	IWGSCv1.0	NA	NA	NA	NA	NA	AA	AG	AG	NN	NN	GG	GG	GG	AA	NN	GG	GG	GG	GG	AA	AA	AA	GG	GG	GG	NN	GG	GG	GG	GG	GG	GG	GG	NN	GG	GG	GG	GG	GG	AG	GG	NN	GG	NN
AX-110672209	A/G	1A	368865268	+	IWGSCv1.0	NA	NA	NA	NA	NA	GG	GG	GG	GG	GG	GG	GG	GG	GG	GG	GG	GG	GG	GG	GG	GG	GG	GG	GG	GG	GG	GG	GG	GG	GG	GG	GG	GG	GG	GG	GG	GG	GG	GG	GG	GG	GG	GG	GG
AX-109994147	A/G	1A	368873258	+	IWGSCv1.0	NA	NA	NA	NA	NA	GG	AG	GG	GG	GG	GG	GG	GG	GG	GG	GG	GG	GG	GG	GG	GG	GG	GG	GG	GG	GG	GG	GG	GG	GG	GG	GG	GG	GG	GG	GG	GG	GG	GG	GG	GG	GG	GG	GG
AX-109969238	T/C	1A	369053701	+	IWGSCv1.0	NA	NA	NA	NA	NA	CC	CC	CC	CC	CC	NN	CC	CC	CC	CC	CC	CC	CC	TC	NN	CC	CC	CC	CC	CC	CC	CC	CC	CC	CC	CC	CC	CC	CC	CC	CC	CC	CC	CC	CC	NN	CC	CC	NN
AX-110121645	T/C	1A	369279763	+	IWGSCv1.0	NA	NA	NA	NA	NA	CC	NN	CC	CC	CC	CC	CC	CC	CC	CC	CC	CC	CC	CC	CC	CC	CC	CC	CC	CC	CC	CC	CC	CC	CC	CC	CC	CC	CC	CC	CC	CC	CC	CC	CC	CC	CC	CC	CC
AX-109312262	T/C	1A	369324895	+	IWGSCv1.0	NA	NA	NA	NA	NA	CC	CC	CC	CC	CC	TT	CC	CC	CC	CC	CC	CC	CC	CC	CC	CC	CC	CC	CC	CC	CC	CC	CC	CC	CC	CC	CC	CC	CC	CC	CC	CC	CC	CC	CC	CC	CC	CC	CC
AX-111656703	A/T	1A	369346515	+	IWGSCv1.0	NA	NA	NA	NA	NA	TT	TT	AT	TT	TT	TT	TT	TT	TT	TT	TT	TT	TT	TT	TT	TT	TT	TT	TT	TT	TT	TT	TT	TT	TT	TT	TT	TT	TT	TT	TT	TT	TT	TT	TT	TT	TT	TT	TT
AX-108850659	T/G	1A	369354832	+	IWGSCv1.0	NA	NA	NA	NA	NA	GG	GG	GG	GG	GG	TT	GG	GG	GG	GG	GG	GG	GG	GG	GG	GG	GG	GG	GG	GG	GG	GG	GG	GG	TG	GG	GG	GG	GG	GG	GG	GG	GG	GG	GG	GG	GG	GG	GG
AX-111585507	T/C	1A	369393356	+	IWGSCv1.0	NA	NA	NA	NA	NA	CC	NN	CC	CC	TC	CC	CC	CC	CC	NN	CC	CC	CC	CC	CC	CC	CC	CC	CC	CC	CC	CC	CC	CC	CC	CC	CC	CC	NN	CC	CC	CC	CC	CC	CC	CC	CC	CC	CC
AX-108946403	T/C	1A	369499120	+	IWGSCv1.0	NA	NA	NA	NA	NA	CC	CC	CC	CC	CC	CC	CC	CC	CC	CC	CC	CC	CC	CC	CC	CC	CC	CC	CC	CC	CC	CC	CC	CC	CC	CC	CC	CC	CC	CC	CC	CC	CC	CC	CC	CC	CC	CC	CC
AX-109427606	T/C	1A	369503419	+	IWGSCv1.0	NA	NA	NA	NA	NA	CC	CC	CC	CC	CC	CC	CC	CC	CC	CC	CC	CC	CC	CC	CC	CC	CC	CC	CC	CC	CC	CC	CC	CC	CC	CC	CC	CC	CC	CC	CC	CC	CC	CC	CC	CC	CC	CC	CC
AX-108745947	T/C	1A	369506400	+	IWGSCv1.0	NA	NA	NA	NA	NA	TT	TT	TT	TT	TT	TT	TT	TT	TT	TT	TT	TT	TT	TT	TT	TT	TT	TT	TT	TT	TT	TT	TT	TT	TT	TT	TT	TT	TT	TT	TT	TT	TT	TT	TT	TT	TT	TT	TT
AX-109489633	G/C	1A	369693715	+	IWGSCv1.0	NA	NA	NA	NA	NA	CC	CC	CC	CC	CC	CC	CC	CC	CC	CC	CC	CC	CC	CC	CC	CC	CC	CC	CC	CC	CC	CC	CC	CC	CC	CC	CC	CC	CC	CC	CC	CC	CC	CC	CC	CC	CC	CC	CC
AX-109867938	C/T	1A	369737935	+	IWGSCv1.0	NA	NA	NA	NA	NA	TT	TT	TT	TT	TT	TT	TT	TT	TT	TT	TT	TT	TT	TT	TT	TT	TT	TT	TT	TT	TT	TT	TT	TT	TT	TT	TT	TT	TT	TT	TT	TT	TT	TT	TT	TT	TT	TT	TT
AX-109822299	T/C	1A	369993811	+	IWGSCv1.0	NA	NA	NA	NA	NA	TT	TC	TC	TC	TT	CC	TT	TT	TT	TT	TT	TT	TT	TT	TT	TT	TT	TT	TT	TT	TT	TT	TT	TT	TT	TT	TT	TT	TT	NN	TT	TT	TT	TT	TT	TT	TT	TT	TT
AX-110363707	C/G	1A	370097014	+	IWGSCv1.0	NA	NA	NA	NA	NA	CC	CC	CC	CC	CC	GG	CC	CC	CC	CC	CC	CC	CC	CC	CC	CC	CC	CC	CC	CC	CC	CC	CC	CC	CC	CC	CC	CC	CC	CC	CC	CC	CC	CC	CC	CC	CC	CC	CC
AX-86168353	A/G	1A	370099887	+	IWGSCv1.0	NA	NA	NA	NA	NA	AA	NN	AA	AA	AA	GG	AA	AA	AA	AA	AA	AA	AA	AA	AA	AA	AA	AA	AA	AA	AA	AA	AA	AA	AA	AA	AA	AA	AA	AA	AA	AA	AA	AA	AA	AA	AA	AA	AA
AX-110035801	T/C	1A	371080282	+	IWGSCv1.0	NA	NA	NA	NA	NA	TT	TT	TT	TT	TT	CC	TT	TT	TT	TT	TT	TT	TT	TT	TT	TT	TT	TT	TT	TT	TT	TT	TT	TT	CC	TT	TT	TT	TT	TT	NN	TT	NN	TT	TT	TT	TT	TT	TT
AX-109601331	T/C	1A	371820494	+	IWGSCv1.0	NA	NA	NA	NA	NA	TT	TT	TT	TT	TT	CC	TT	TT	TT	TT	TT	TT	TT	TT	TT	TT	TT	TT	TT	TT	TT	TT	TT	TT	CC	TT	TT	TT	TT	TT	TT	TT	TT	TT	TT	TT	TT	TT	TT
AX-109328513	G/A	1A	371984854	+	IWGSCv1.0	NA	NA	NA	NA	NA	GG	GG	GG	GG	GG	AA	GG	GG	GG	GG	GG	GG	GG	GG	GG	GG	GG	GG	GG	GG	GG	GG	GG	GG	AA	GG	GG	GG	GG	GG	GG	GG	GG	GG	GG	GG	GG	GG	GG
AX-111017486	G/A	1A	372028242	+	IWGSCv1.0	NA	NA	NA	NA	NA	GG	GG	NN	GG	GG	AA	GG	GG	GG	GG	GG	GG	GG	GG	GG	GG	GG	GG	GG	GG	GG	GG	GG	GG	AA	GG	GG	GG	GG	GG	GG	GG	GG	GG	GG	GG	GG	GG	GG
AX-110978709	A/C	1A	372061074	+	IWGSCv1.0	NA	NA	NA	NA	NA	AA	AA	AA	NN	AA	AC	AA	AA	AA	AA	AA	AA	AA	AA	AA	AA	AA	AA	AA	AA	AA	AA	AA	AA	AC	AA	AA	AA	AA	AA	AA	AA	AA	AA	AA	AA	AA	AA	AA
AX-110671767	T/C	1A	372071462	+	IWGSCv1.0	NA	NA	NA	NA	NA	CC	CC	CC	CC	CC	CC	CC	CC	CC	CC	CC	CC	CC	CC	CC	CC	CC	CC	CC	CC	CC	CC	CC	CC	CC	CC	CC	CC	CC	CC	CC	CC	CC	CC	CC	CC	CC	CC	CC
AX-109846342	A/T	1A	372168146	+	IWGSCv1.0	NA	NA	NA	NA	NA	AT	AT	AT	AA	AA	TT	AA	AA	AA	AA	AT	AT	AA	AA	AA	AA	AA	AA	AA	AA	NN	AA	AA	AA	TT	AA	AA	AA	AA	AA	AA	AA	NN	AA	AA	AA	AA	AA	AA
AX-109828311	A/G	1A	372226849	+	IWGSCv1.0	NA	NA	NA	NA	NA	AA	AA	AA	AA	AA	GG	AA	AA	AA	AA	AA	AA	AA	AA	AA	AA	NN	AA	AG	AA	AA	AA	AA	AA	GG	AA	AA	AA	AA	AA	NN	AA	AA	AA	NN	AA	AA	AA	AA
AX-108931156	G/A	1A	372247956	+	IWGSCv1.0	NA	NA	NA	NA	NA	AA	AA	AA	AA	AA	AA	AA	AA	AA	AA	AA	AA	AA	AA	AA	AA	AA	AA	AA	AA	AA	AA	AA	AA	AA	AA	AA	AA	AA	AA	AA	AA	AA	AA	AA	AA	AA	AA	AA
AX-109036598	G/C	1A	372464854	+	IWGSCv1.0	NA	NA	NA	NA	NA	GG	GG	GG	GG	GG	CC	GG	GG	GG	GG	GG	GG	GG	GG	GG	GG	GG	GG	GG	GG	GG	GG	GG	GG	CC	GG	GG	GG	GG	GG	GG	GG	GG	GG	GG	GG	GG	GG	GG
AX-110010924	A/G	1A	372530888	+	IWGSCv1.0	NA	NA	NA	NA	NA	AA	NN	AA	AA	AA	GG	AA	AA	AA	AA	AA	AA	AA	AA	AA	AA	AA	AA	AA	AA	AA	AA	AA	AA	GG	AA	AA	AA	AA	AA	AA	AA	AA	AA	AA	AA	AA	AA	AA
AX-111011626	T/C	1A	372645329	+	IWGSCv1.0	NA	NA	NA	NA	NA	CC	NN	TC	CC	CC	CC	NN	TC	CC	CC	CC	CC	NN	CC	CC	CC	CC	CC	CC	CC	CC	CC	CC	CC	CC	CC	NN	NN	CC	CC	CC	NN	CC	CC	CC	CC	CC	CC	CC
AX-110686891	C/T	1A	373243637	+	IWGSCv1.0	NA	NA	NA	NA	NA	CC	CC	CC	CC	CC	TT	CC	CC	CC	CC	CC	CC	CC	CC	CC	CC	CC	CC	CC	CC	CC	CC	CC	CC	TT	CC	CC	CC	CC	CC	CC	CC	CC	CC	CC	CC	CC	CC	CC
AX-111560636	A/C	1A	373265129	+	IWGSCv1.0	NA	NA	NA	NA	NA	AA	AA	AA	AA	AA	AC	AA	AA	AA	AA	AA	AA	AA	AA	AA	AA	AA	AA	AA	AA	AA	AA	AA	AA	AC	AA	AA	AA	AA	AA	AA	AA	AA	AA	AA	AA	AA	AA	AA
AX-110940778	T/C	1A	373316048	+	IWGSCv1.0	NA	NA	NA	NA	NA	TT	TT	TT	TT	TT	CC	TT	TT	TT	TT	TT	TT	TT	TT	TT	TT	TT	TT	TT	TT	TT	TT	TT	TT	CC	TT	TT	TT	TT	TT	TT	TT	TT	TT	TT	TT	TT	TT	TT
AX-110689238	C/G	1A	373462814	+	IWGSCv1.0	NA	NA	NA	NA	NA	CC	CC	CC	CC	CC	GG	CC	CC	CC	CC	CC	CC	CC	CC	CC	CC	CC	CC	CC	CC	CC	CC	CC	CC	GG	CC	CC	CC	CC	CC	CG	CC	CC	CC	CC	CC	CC	CC	CC
AX-111609826	T/C	1A	373761285	+	IWGSCv1.0	NA	NA	NA	NA	NA	CC	CC	CC	CC	CC	CC	CC	CC	CC	CC	CC	CC	CC	CC	CC	CC	CC	CC	CC	CC	CC	CC	CC	CC	CC	CC	CC	CC	CC	CC	CC	CC	CC	CC	CC	CC	CC	CC	CC
AX-108892137	A/G	1A	373769151	+	IWGSCv1.0	NA	NA	NA	NA	NA	AA	AA	AA	AA	AA	GG	NN	AA	AA	AA	AA	AA	AA	AA	AA	AA	AA	AA	AA	AA	AA	AA	AA	AA	GG	AA	AA	AA	AA	AA	AA	AA	AA	AA	AA	AA	AA	AA	AA
AX-109397850	C/G	1A	373773233	+	IWGSCv1.0	NA	NA	NA	NA	NA	CC	CC	CG	CC	CC	GG	CC	CC	CC	CC	CC	CC	CC	CC	CC	CC	CC	CC	CC	CC	CC	CC	CC	CC	GG	CC	CC	CC	CC	CC	CC	CC	CC	CC	CC	CC	CC	CC	CC
AX-109385932	T/C	1A	374138256	+	IWGSCv1.0	NA	NA	NA	NA	NA	CC	CC	CC	CC	CC	CC	CC	CC	CC	CC	CC	CC	CC	CC	CC	CC	CC	CC	CC	CC	CC	CC	CC	CC	CC	CC	CC	CC	NN	CC	CC	CC	CC	CC	CC	CC	CC	CC	CC
AX-108831752	G/A	1A	374683531	+	IWGSCv1.0	NA	NA	NA	NA	NA	GG	GG	GG	GG	GG	AA	GG	GG	GG	GG	GG	GG	GG	GG	GG	GG	GG	GG	GG	GG	GG	GG	GG	GG	AA	GG	GG	GG	GG	GG	GG	GG	GG	GG	GG	GG	GG	GG	GG
AX-110506993	C/G	1A	374835128	+	IWGSCv1.0	NA	NA	NA	NA	NA	CC	CC	NN	CC	CC	GG	CC	CC	CC	CC	CC	CC	CC	CC	CC	CC	CC	CC	CC	CC	CC	CC	CC	CC	GG	CC	CC	CC	CC	CC	CC	CC	CC	CC	CC	CC	CC	CC	CC
AX-111254001	A/G	1A	375091810	+	IWGSCv1.0	NA	NA	NA	NA	NA	AA	AA	AA	AA	AA	GG	AA	AA	AA	AA	AA	AA	AA	AA	AA	AA	AA	AA	AA	AA	AA	AA	AA	AA	GG	AA	AA	AA	AA	AA	AA	AA	AA	AA	AA	AA	AA	AA	AA
AX-111082605	A/G	1A	375447738	+	IWGSCv1.0	NA	NA	NA	NA	NA	GG	NN	GG	GG	GG	GG	GG	GG	GG	GG	GG	GG	GG	GG	GG	GG	GG	GG	GG	GG	GG	GG	GG	GG	GG	GG	GG	GG	GG	GG	GG	GG	GG	GG	GG	GG	GG	GG	GG
AX-110054186	C/T	1A	376885800	+	IWGSCv1.0	NA	NA	NA	NA	NA	CC	CC	CC	CC	CC	TT	CC	CC	CC	CC	CC	CC	CC	CC	CC	CC	CC	CC	CC	CC	CC	CC	CC	CC	CC	CC	CC	CC	CC	CC	CC	CC	CC	CC	CC	CC	CC	CC	CC
AX-109384586	C/A	1A	377424638	+	IWGSCv1.0	NA	NA	NA	NA	NA	CC	CC	CC	CC	CC	AA	CC	CC	CC	CC	CC	CC	CC	CC	CC	CC	CC	CC	CC	CC	CC	CC	CC	CC	CC	CC	CC	CC	CC	CC	CC	CC	CC	CC	CC	CC	CC	CC	CC
AX-110364295	T/C	1A	377433699	+	IWGSCv1.0	NA	NA	NA	NA	NA	TC	TC	TC	TC	TC	TC	TC	TC	TC	TC	TC	TC	TC	TC	TC	TC	TC	TC	TC	TC	TC	TC	TC	TC	TC	TC	TC	TC	TC	TC	TC	TC	TC	TC	TC	TC	TC	TC	CC
AX-111257206	C/T	1A	377494784	+	IWGSCv1.0	NA	NA	NA	NA	NA	CC	CC	CC	CC	CC	TT	CC	CC	CC	CC	CC	CC	CC	CC	CC	CC	CC	CC	CC	CC	CC	CC	CC	CC	CC	CC	CC	CC	CC	CC	CC	CC	CC	CC	CC	CC	CC	CC	CC
AX-111485245	C/T	1A	377596850	+	IWGSCv1.0	NA	NA	NA	NA	NA	CC	CC	NN	CC	CC	TT	CC	CC	CC	CC	CC	CC	CC	CC	CC	CC	CC	CC	CC	CC	CC	CC	CC	CC	CC	CC	CC	CC	CC	CC	CC	CC	CC	CC	CC	CC	CC	CC	CC
AX-111026946	T/C	1A	377609033	+	IWGSCv1.0	NA	NA	NA	NA	NA	TT	TT	TT	TT	TT	CC	TT	TT	TT	TT	TT	TT	TT	TT	TT	TT	TT	TT	TT	TT	TT	TT	TT	TT	TT	TT	TT	TT	TT	TT	TT	TT	TT	TT	TT	TT	TT	TT	TT
AX-110735773	G/A	1A	378395050	+	IWGSCv1.0	NA	NA	NA	NA	NA	AA	AA	AA	AA	AA	GG	AA	AA	AA	AA	AA	AA	AA	AA	AA	AA	AA	AA	AA	AA	AA	AA	AA	AA	AA	AA	AA	AA	AA	AA	AA	AA	AA	AA	AA	AA	AA	AA	AA
AX-111775465	T/C	1A	378445951	+	IWGSCv1.0	NA	NA	NA	NA	NA	TT	TT	TT	TT	TT	CC	TT	TT	TT	TT	TT	TT	TT	TT	TT	TT	TT	TT	TT	TT	TT	TT	TT	TT	TT	TT	TT	TT	TT	TT	TT	TT	TT	TT	TT	TT	TT	TT	TT
AX-109490765	C/G	1A	378867711	+	IWGSCv1.0	NA	NA	NA	NA	NA	CC	CC	CC	CC	CC	GG	CC	CC	CC	CC	CC	CC	CC	CC	CC	CC	CC	CC	CC	CC	CC	CC	CC	CC	CC	CC	CC	CC	CC	CC	CC	CC	CC	CC	CC	CC	CC	CC	CC
AX-110480896	T/G	1A	379139661	+	IWGSCv1.0	NA	NA	NA	NA	NA	GG	GG	GG	GG	GG	GG	GG	GG	GG	GG	GG	GG	GG	GG	GG	GG	GG	GG	GG	GG	GG	GG	GG	GG	GG	GG	GG	GG	GG	GG	GG	GG	GG	GG	GG	GG	GG	GG	GG
AX-109359225	T/C	1A	380311007	+	IWGSCv1.0	NA	NA	NA	NA	NA	TT	TT	TT	TT	TT	CC	TT	TT	NN	TT	TT	TT	TT	TT	TT	TT	TT	TT	TT	TT	TT	TT	TT	TT	TT	TT	TT	TT	TT	TT	TT	TT	TT	TT	TT	TT	TT	TT	TT
AX-108842045	G/A	1A	380358639	+	IWGSCv1.0	NA	NA	NA	NA	NA	GG	GG	GG	GG	GG	AA	GG	GG	GG	GG	GG	GG	GG	GG	GG	GG	GG	GG	GG	GG	GG	GG	GG	GG	GG	GG	GG	GG	GG	GG	GG	GG	GG	GG	GG	GG	GG	GG	GG
AX-94500000	T/A	1A	380949674	+	IWGSCv1.0	NA	NA	NA	NA	NA	TT	TT	AT	TT	NN	TT	AA	AA	TT	AA	AA	TT	TT	AA	AA	TT	AA	AA	TT	AA	AA	AA	AA	AA	TT	AA	AA	AA	TT	TT	TT	AA	AA	TT	TT	AA	AA	AA	AA
AX-109325332	C/T	1A	381272347	+	IWGSCv1.0	NA	NA	NA	NA	NA	CC	CC	CC	CC	CC	CC	CC	CC	CC	CC	CC	CC	CC	CC	CC	CC	CC	CC	CC	CC	CC	CC	CC	CC	CC	CC	CC	CC	CC	CC	CC	CC	CC	CC	CC	CC	CC	CC	CC
AX-108764447	T/C	1A	382245536	+	IWGSCv1.0	NA	NA	NA	NA	NA	TT	TT	TT	TT	TT	CC	TT	TT	TT	TT	TT	TT	TT	TT	TT	TT	TT	TT	TT	TT	TT	TT	TT	TT	CC	TT	NN	TT	TT	TT	TT	TT	TT	TT	NN	TT	TT	TT	TT
AX-109961353	A/G	1A	382749202	+	IWGSCv1.0	NA	NA	NA	NA	NA	AA	AG	AA	AA	AA	GG	AA	AA	AA	AA	AA	AA	AA	AA	AA	AA	AA	AA	AA	AA	AA	AA	AA	AA	GG	AA	AA	AA	AA	AA	AA	AA	AA	AA	NN	AA	AA	AA	AA
AX-108788012	G/A	1A	382789958	+	IWGSCv1.0	NA	NA	NA	NA	NA	AG	AG	AG	AG	AG	GG	AG	AG	AG	NN	AA	AG	AG	AG	AG	AG	AA	AA	AA	AG	AG	AG	AG	AG	GG	AG	AG	AG	AG	AG	AG	AG	AG	AG	NN	AG	AG	AG	AA
AX-109655824	C/T	1A	383042096	+	IWGSCv1.0	NA	NA	NA	NA	NA	TT	TT	TC	TT	TT	TT	TT	TT	TT	TT	TT	TT	TT	TT	TT	TT	TT	TT	TT	TT	TT	TT	TT	TT	TT	TT	TT	TT	TT	TT	TT	TT	TT	TC	TT	TT	TT	TT	TT
AX-111454176	C/G	1A	384325952	+	IWGSCv1.0	NA	NA	NA	NA	NA	CG	GG	CG	GG	GG	CG	GG	GG	GG	GG	NN	GG	NN	GG	NN	NN	GG	GG	GG	GG	GG	GG	GG	GG	GG	GG	GG	GG	GG	GG	GG	GG	GG	GG	CG	GG	GG	NN	CG
AX-110638605	A/G	1A	384337471	+	IWGSCv1.0	NA	NA	NA	NA	NA	GG	GG	GG	GG	GG	GG	GG	GG	GG	GG	GG	GG	GG	GG	GG	GG	GG	GG	GG	GG	GG	GG	GG	GG	GG	GG	GG	GG	GG	GG	GG	GG	GG	GG	GG	GG	GG	GG	GG
AX-109993983	A/G	1A	386372998	+	IWGSCv1.0	NA	NA	NA	NA	NA	AA	AA	AA	AA	AA	GG	AA	AA	AA	AA	AA	AA	AA	AA	AA	AA	AA	AA	AA	AA	AA	AA	AA	AA	AA	AA	AA	AA	AA	AA	AA	AA	AA	AA	AA	AA	AA	AA	AA
AX-111084185	T/C	1A	386501691	+	IWGSCv1.0	NA	NA	NA	NA	NA	TT	TT	TT	TT	TT	TC	TT	TT	TT	TT	TT	TT	TT	TT	TT	TT	TT	TT	TT	TT	TT	TT	TT	TT	TT	TT	TT	TT	TT	TT	TT	TT	TT	TT	TT	TT	TT	TT	TT
AX-110531505	A/G	1A	386511378	+	IWGSCv1.0	NA	NA	NA	NA	NA	AA	NN	AG	AA	AA	GG	AA	AA	AA	AA	AA	AA	AA	AA	AA	AA	AA	AA	AA	AA	AA	AA	AA	AA	AA	AA	AA	AA	AA	AA	AA	AA	AA	NN	AA	AA	AA	AA	AA
AX-110014409	G/A	1A	386790935	+	IWGSCv1.0	NA	NA	NA	NA	NA	AA	AA	AA	AA	AA	GG	AA	AA	AA	AA	AA	AA	AA	AA	AA	AA	AA	AA	AA	AA	AA	AA	AA	AA	AA	AA	AA	AA	AA	AA	AA	AA	AA	AA	AA	AA	AA	AA	AA
AX-111035517	C/T	1A	386824947	+	IWGSCv1.0	NA	NA	NA	NA	NA	CC	CC	NN	CC	CC	TT	CC	CC	CC	CC	CC	CC	CC	CC	CC	CC	CC	CC	CC	CC	CC	CC	CC	CC	CC	CC	CC	CC	CC	CC	CC	CC	CC	CC	CC	CC	CC	CC	CC
AX-109378286	A/G	1A	387054428	+	IWGSCv1.0	NA	NA	NA	NA	NA	NN	GG	GG	GG	GG	AA	GG	GG	GG	GG	GG	GG	GG	GG	GG	GG	GG	GG	GG	GG	GG	GG	GG	GG	GG	GG	GG	GG	GG	GG	GG	GG	GG	GG	GG	GG	GG	GG	GG
AX-111499685	T/C	1A	387810592	+	IWGSCv1.0	NA	NA	NA	NA	NA	TT	TT	TT	TT	TT	TT	TT	TT	TT	TT	TT	TT	TT	TT	TT	TT	TT	TT	TT	TT	TT	TT	TT	TT	CC	TT	TT	TT	TT	TT	TT	TT	TT	TT	TT	TT	TT	TT	TT
AX-111760816	T/C	1A	387832677	+	IWGSCv1.0	NA	NA	NA	NA	NA	TT	TT	TT	TT	TT	TT	TT	TT	TT	TT	TT	TT	TT	TT	TT	TT	TT	TT	TT	TT	TT	TT	TT	TT	CC	TT	TT	TT	TT	TT	TT	TT	TT	TT	TT	TT	TT	TT	TT
AX-111001878	G/A	1A	387842019	+	IWGSCv1.0	NA	NA	NA	NA	NA	GG	GG	GG	GG	GG	AA	GG	GG	GG	GG	GG	GG	GG	GG	GG	GG	GG	GG	GG	GG	GG	GG	GG	GG	GG	GG	GG	GG	GG	GG	GG	GG	GG	GG	GG	GG	GG	GG	GG
AX-110058611	A/G	1A	388151250	+	IWGSCv1.0	NA	NA	NA	NA	NA	GG	GG	GG	GG	GG	AA	GG	GG	GG	GG	GG	GG	GG	GG	GG	GG	GG	GG	GG	GG	GG	GG	GG	GG	GG	GG	GG	GG	GG	GG	GG	GG	GG	GG	GG	GG	GG	GG	GG
AX-111586048	C/T	1A	388156180	+	IWGSCv1.0	NA	NA	NA	NA	NA	TT	TT	TT	TT	TT	CC	TT	TT	TT	TT	TT	TT	TT	NN	TT	TT	TT	TT	TT	TT	TT	TT	TT	TT	CC	TT	TT	TT	TT	NN	TT	TT	TT	TT	TT	TT	TT	TT	TT
AX-109902759	G/A	1A	388463098	+	IWGSCv1.0	NA	NA	NA	NA	NA	AA	AA	AA	AA	AA	GG	AA	AA	AA	AA	AA	AA	AA	AA	AA	AA	AA	AA	AA	AA	AA	AA	AA	AA	AA	AA	AA	AA	AA	AA	AA	AA	AA	AA	AA	AA	AA	AA	AA
AX-108795741	C/T	1A	388525167	+	IWGSCv1.0	NA	NA	NA	NA	NA	TT	TT	TT	TT	TT	CC	TT	TT	TT	TT	TT	TT	TT	TT	TT	TT	TT	TT	TT	TT	TT	TT	TT	TT	TT	TT	TT	TT	TT	TT	TT	TT	TT	TT	TT	TT	TT	TT	TT
AX-108869577	G/A	1A	388612620	+	IWGSCv1.0	NA	NA	NA	NA	NA	NN	GG	NN	AA	AA	GG	AA	AA	AA	AA	AA	AA	AA	AA	AA	AA	AA	AA	AA	AA	AA	AA	AA	AA	AA	AA	AA	AA	AA	AA	AA	AA	AA	NN	AA	AA	AA	NN	AA
AX-109928433	A/C	1A	388829658	+	IWGSCv1.0	NA	NA	NA	NA	NA	CC	CC	CC	CC	CC	AA	CC	CC	CC	CC	CC	CC	CC	CC	CC	CC	CC	CC	CC	CC	CC	CC	CC	CC	CC	CC	CC	CC	CC	CC	CC	CC	CC	CC	CC	CC	CC	CC	CC
AX-108865536	C/T	1A	388941546	+	IWGSCv1.0	NA	NA	NA	NA	NA	TT	NN	TT	TT	TT	CC	TT	TT	TT	TT	TT	TT	TT	TT	TT	TT	TT	TT	TT	TT	TT	TT	TT	TT	TT	TT	TT	TT	TT	TT	TT	TT	TT	TT	TT	TT	TT	TT	TT
AX-111017895	A/G	1A	388943606	+	IWGSCv1.0	NA	NA	NA	NA	NA	GG	GG	GG	GG	GG	AA	GG	GG	GG	GG	GG	GG	GG	GG	GG	GG	GG	GG	GG	GG	GG	GG	GG	GG	GG	GG	GG	GG	GG	GG	GG	GG	GG	GG	GG	GG	GG	GG	GG
AX-108764090	A/G	1A	389065257	+	IWGSCv1.0	NA	NA	NA	NA	NA	GG	GG	GG	GG	GG	AA	GG	AG	GG	GG	GG	GG	GG	NN	GG	GG	GG	GG	GG	AG	GG	GG	GG	GG	GG	GG	GG	GG	GG	GG	GG	GG	NN	GG	GG	GG	GG	GG	GG
AX-109901624	C/T	1A	389130158	+	IWGSCv1.0	NA	NA	NA	NA	NA	TT	TT	TT	TC	TT	CC	TT	TT	TT	TT	TT	TT	TT	TT	TT	TT	TT	TT	TT	TT	TT	TT	TT	TT	TT	TT	TT	TT	TT	TC	TT	TT	TT	TT	TT	TT	TT	TT	TT
AX-110628967	T/C	1A	389803509	+	IWGSCv1.0	NA	NA	NA	NA	NA	CC	CC	CC	CC	CC	TT	CC	CC	CC	CC	CC	CC	CC	CC	CC	CC	CC	CC	CC	CC	CC	CC	CC	CC	CC	CC	CC	CC	CC	CC	CC	CC	CC	CC	CC	CC	CC	CC	CC
AX-111163383	A/G	1A	389822414	+	IWGSCv1.0	NA	NA	NA	NA	NA	AG	GG	GG	GG	GG	AA	GG	GG	GG	GG	GG	GG	GG	GG	GG	GG	GG	GG	GG	GG	GG	GG	GG	GG	GG	GG	GG	GG	GG	GG	GG	GG	GG	GG	GG	GG	GG	GG	GG
AX-111797559	G/A	1A	390507861	+	IWGSCv1.0	NA	NA	NA	NA	NA	GG	GG	GG	GG	GG	GG	GG	GG	GG	GG	GG	GG	GG	GG	GG	GG	GG	GG	GG	GG	GG	GG	GG	GG	AG	GG	GG	GG	GG	GG	GG	GG	GG	GG	GG	GG	GG	GG	GG
AX-109619286	C/G	1A	390708666	+	IWGSCv1.0	NA	NA	NA	NA	NA	CC	CC	CC	CC	CC	CC	CC	CC	CC	CC	CC	CC	CC	CC	CC	CC	CC	CC	CC	CC	CC	CC	CC	CC	CC	CC	CC	CC	CC	CC	CC	CC	CC	CC	CC	CC	CC	CC	CC
AX-111099445	C/A	1A	391259789	+	IWGSCv1.0	NA	NA	NA	NA	NA	CC	CC	CC	CC	CC	CC	CC	CC	CC	CC	CC	CC	CC	CC	CC	CC	CC	CC	CC	CC	CC	CC	CC	CC	CC	CC	CC	CC	CC	CC	CC	CC	CC	CC	CC	CC	CC	CC	CC
AX-110529297	G/A	1A	392280488	+	IWGSCv1.0	NA	NA	NA	NA	NA	GG	GG	GG	GG	GG	GG	GG	GG	GG	GG	GG	GG	GG	GG	GG	GG	GG	GG	GG	GG	GG	GG	GG	GG	GG	GG	GG	GG	GG	GG	GG	GG	GG	GG	GG	GG	GG	GG	GG
AX-109441185	T/C	1A	392315806	+	IWGSCv1.0	NA	NA	NA	NA	NA	TT	NN	TT	TT	TT	TT	TT	TT	TT	TT	TT	TT	TT	TT	TT	TT	TT	TT	TT	TT	TT	TT	TT	TT	TC	TT	TT	TT	TT	TT	TT	TT	TT	TT	TT	TT	TT	TT	TT
AX-109428393	C/A	1A	392321338	+	IWGSCv1.0	NA	NA	NA	NA	NA	CC	CC	CC	CC	CC	CC	CC	CC	CC	CC	CC	CC	CC	CC	CC	CC	CC	CC	CC	CC	CC	CC	CC	CC	AA	CC	CC	CC	CC	CC	CC	CC	CC	CC	CC	CC	CC	CC	CC
AX-109442555	G/T	1A	392353808	+	IWGSCv1.0	NA	NA	NA	NA	NA	GG	GG	GG	NN	GG	GG	GG	GG	GG	GG	GG	GG	GG	GG	GG	GG	GG	GG	GG	GG	GG	GG	GG	GG	GG	GG	GG	GG	GG	GG	GG	GG	GG	GG	GG	GG	GG	GG	GG
AX-108923220	G/A	1A	392530252	+	IWGSCv1.0	NA	NA	NA	NA	NA	GG	GG	GG	GG	GG	GG	GG	GG	GG	GG	GG	GG	GG	GG	GG	GG	GG	GG	GG	GG	GG	GG	GG	GG	AG	GG	GG	GG	GG	GG	GG	GG	GG	GG	GG	GG	GG	GG	GG
AX-109948892	C/G	1A	393512028	+	IWGSCv1.0	NA	NA	NA	NA	NA	CC	CC	CC	NN	CC	CC	CC	CC	CC	CC	CC	CC	CC	CC	CC	CC	CC	CC	CC	CC	CC	CC	CC	CC	CC	CC	CC	CC	CC	CC	CC	CC	CC	CC	CC	CC	CC	CC	CC
AX-111540903	G/A	1A	393889468	+	IWGSCv1.0	NA	NA	NA	NA	NA	AA	NN	AA	AA	AA	GG	AA	AA	AA	AA	AA	AA	AA	AA	AA	AA	AA	AA	AA	AA	AA	AA	AA	AA	AA	AA	AA	AA	AA	AA	AA	AA	AA	AA	AA	AA	AA	AA	AA
AX-108754160	A/G	1A	394404733	+	IWGSCv1.0	NA	NA	NA	NA	NA	GG	GG	GG	GG	GG	AA	GG	GG	GG	GG	GG	GG	GG	GG	GG	GG	GG	GG	GG	GG	GG	GG	GG	GG	GG	GG	GG	GG	GG	GG	GG	GG	GG	GG	GG	GG	GG	GG	GG
AX-108752091	T/C	1A	394847937	+	IWGSCv1.0	NA	NA	NA	NA	NA	CC	CC	CC	CC	CC	TT	CC	CC	CC	CC	CC	CC	CC	CC	CC	CC	CC	CC	CC	CC	CC	CC	CC	CC	TT	CC	CC	CC	CC	CC	CC	CC	CC	CC	CC	CC	CC	CC	CC
AX-109482106	T/A	1A	395168883	+	IWGSCv1.0	NA	NA	NA	NA	NA	AA	AA	NN	AA	AA	TT	AA	AA	AA	AA	AA	AA	AA	AA	AA	AA	AA	AA	AA	AA	AA	AA	AA	AA	AA	AA	AA	AA	AA	AA	AA	AA	AA	AA	AA	AA	AA	AA	AA
AX-89694178	A/G	1A	395190854	+	IWGSCv1.0	NA	NA	NA	NA	NA	AA	AA	AA	AA	AA	GG	AA	AA	AA	AA	AA	AA	AA	AA	AA	AA	AA	AA	AA	AA	AA	AA	AA	AA	AA	AA	AA	AA	AA	AA	AA	AA	AA	AA	AA	AA	AA	AA	AA
AX-111682431	T/C	1A	395311070	+	IWGSCv1.0	NA	NA	NA	NA	NA	CC	CC	CC	CC	CC	TT	CC	CC	CC	CC	CC	CC	CC	CC	CC	CC	CC	CC	CC	CC	CC	CC	CC	CC	CC	CC	CC	CC	CC	CC	CC	CC	CC	CC	CC	CC	CC	CC	CC
AX-111597054	A/G	1A	395367267	+	IWGSCv1.0	NA	NA	NA	NA	NA	GG	NN	GG	GG	GG	NN	GG	GG	GG	GG	GG	GG	GG	GG	GG	GG	GG	GG	GG	GG	GG	GG	GG	GG	GG	GG	GG	GG	GG	GG	GG	GG	GG	GG	GG	GG	GG	GG	GG
AX-111669343	C/T	1A	395610289	+	IWGSCv1.0	NA	NA	NA	NA	NA	TT	TT	TT	TT	TT	CC	TT	TT	TT	TT	TT	TT	TT	TT	TT	TT	TT	TT	TT	TT	TT	TT	TT	TT	TT	TT	TT	TT	TT	TT	TT	TT	TT	TT	TT	TT	TT	TT	TT
AX-110083753	C/T	1A	396263119	+	IWGSCv1.0	NA	NA	NA	NA	NA	TT	TT	TT	TT	TT	CC	TT	TT	TT	TT	TT	TT	TT	TT	TT	TT	TT	TT	TT	TT	TT	TT	TT	TT	TT	TT	TT	TT	TT	TT	TT	TT	TT	TT	TT	TT	TT	TT	TT
AX-108774950	C/T	1A	396285423	+	IWGSCv1.0	NA	NA	NA	NA	NA	TT	TT	NN	TT	TT	CC	TT	TT	TT	TT	TT	TT	TT	TT	TT	TT	TT	TT	TT	TT	TT	TT	TT	TT	TT	TT	TT	TT	TT	TT	TT	TT	TT	TT	TT	TT	TT	TT	TT
AX-108745982	T/G	1A	397061266	+	IWGSCv1.0	NA	NA	NA	NA	NA	GG	GG	GG	GG	GG	TT	GG	GG	GG	GG	GG	GG	GG	GG	GG	GG	GG	GG	GG	GG	GG	GG	GG	GG	GG	GG	GG	GG	GG	GG	GG	GG	GG	GG	GG	GG	GG	GG	GG
AX-109424288	A/G	1A	397080566	+	IWGSCv1.0	NA	NA	NA	NA	NA	GG	GG	GG	GG	GG	AA	GG	GG	GG	GG	GG	GG	GG	GG	GG	GG	GG	GG	GG	GG	GG	GG	GG	GG	GG	GG	GG	GG	GG	GG	GG	GG	GG	GG	GG	GG	GG	GG	GG
AX-111010753	A/C	1A	397739612	+	IWGSCv1.0	NA	NA	NA	NA	NA	CC	AC	CC	CC	CC	AA	CC	CC	CC	CC	CC	CC	CC	CC	CC	CC	CC	CC	CC	CC	CC	CC	CC	CC	CC	CC	CC	CC	CC	CC	CC	CC	CC	CC	CC	CC	CC	CC	CC
AX-109498847	T/G	1A	398054015	+	IWGSCv1.0	NA	NA	NA	NA	NA	GG	GG	GG	GG	GG	TT	GG	GG	GG	GG	GG	GG	GG	GG	GG	GG	GG	GG	GG	GG	GG	GG	GG	GG	GG	GG	GG	GG	GG	GG	GG	GG	GG	GG	GG	GG	GG	GG	GG
AX-110999747	G/A	1A	398056237	+	IWGSCv1.0	NA	NA	NA	NA	NA	AA	AA	AA	AA	AA	GG	AA	AA	NN	AA	AA	AA	AA	AA	AA	AA	AA	NN	AA	AA	AA	AA	AA	AA	AA	AA	AA	AA	AA	AA	AA	AA	AA	AA	AA	AA	AA	AA	AA
AX-111585289	G/A	1A	399231378	+	IWGSCv1.0	NA	NA	NA	NA	NA	AA	AA	AA	AA	AA	GG	AG	AA	AA	AA	AA	AA	AA	AA	AA	AA	AA	AA	AA	AA	AA	AA	AA	AA	AA	AA	AA	AA	AA	AA	AA	AA	AA	AA	AA	AA	AA	AA	AA
AX-110025207	T/C	1A	399291189	+	IWGSCv1.0	NA	NA	NA	NA	NA	TC	CC	CC	NN	CC	TT	CC	CC	CC	CC	CC	CC	CC	CC	CC	CC	CC	CC	CC	CC	CC	CC	CC	CC	CC	CC	CC	CC	CC	CC	CC	CC	CC	CC	CC	CC	CC	CC	CC
AX-109951554	A/G	1A	399478386	+	IWGSCv1.0	NA	NA	NA	NA	NA	AA	AA	AA	AA	AA	GG	AA	AA	AA	AA	AA	AA	AA	AA	AA	AA	AA	AA	AA	AA	AA	AA	AA	AA	AA	AA	AA	AA	AA	AA	AA	AA	AA	AA	AA	AA	AA	AA	AA
AX-89488696	C/A	1A	399495179	+	IWGSCv1.0	NA	NA	NA	NA	NA	CC	CC	CC	CC	CC	AA	CC	CC	CC	CC	CC	CC	CC	CC	CC	CC	CC	CC	CC	CC	CC	CC	CC	CC	CC	CC	CC	CC	CC	CC	CC	CC	CC	CC	CC	CC	CC	CC	CC
AX-109447567	C/A	1A	399836137	+	IWGSCv1.0	NA	NA	NA	NA	NA	CC	CC	CC	CC	CC	AA	CC	CC	CC	CC	CC	CC	CC	CC	CC	CC	CC	CC	CC	CC	CC	CC	CC	CC	CC	CC	CC	CC	CC	CC	CC	CC	CC	CC	CC	CC	CC	CC	CC
AX-109445615	G/A	1A	400927781	+	IWGSCv1.0	NA	NA	NA	NA	NA	GG	GG	GG	GG	GG	AA	GG	GG	GG	GG	GG	GG	GG	GG	GG	GG	GG	GG	GG	GG	GG	GG	GG	GG	GG	GG	GG	GG	GG	GG	GG	GG	GG	GG	GG	GG	GG	GG	GG
AX-109333238	C/T	1A	400968912	+	IWGSCv1.0	NA	NA	NA	NA	NA	CC	CC	CC	CC	CC	CC	CC	CC	CC	CC	CC	CC	CC	CC	CC	CC	CC	CC	CC	CC	CC	CC	CC	CC	CC	CC	CC	CC	CC	CC	CC	CC	CC	CC	CC	CC	CC	CC	CC
AX-111693378	G/A	1A	402489009	+	IWGSCv1.0	NA	NA	NA	NA	NA	GG	GG	GG	GG	GG	AA	GG	GG	GG	GG	GG	GG	GG	GG	GG	GG	GG	GG	GG	GG	GG	GG	GG	GG	GG	GG	GG	GG	GG	GG	GG	GG	GG	GG	GG	GG	GG	GG	GG
AX-109905627	T/C	1A	402928251	+	IWGSCv1.0	NA	NA	NA	NA	NA	TT	TT	TT	TT	TT	CC	TT	TT	TT	TT	TT	TT	TT	TT	TT	TT	TT	TT	TT	TT	TT	TT	TT	TT	TT	TT	TT	TT	TT	TT	TT	TT	TT	TT	TT	TT	TT	TT	TT
AX-110629172	T/C	1A	403654793	+	IWGSCv1.0	NA	NA	NA	NA	NA	TT	TT	TT	TT	TT	TT	TT	TT	TT	TT	TT	TT	TT	TT	TT	TT	TT	TT	TT	TT	TT	TT	TT	TT	TT	TT	TT	TT	TT	TT	TT	TT	TT	TT	TT	TT	TT	TT	TT
AX-110062407	G/A	1A	404419268	+	IWGSCv1.0	NA	NA	NA	NA	NA	GG	GG	GG	GG	GG	AA	GG	GG	GG	GG	GG	GG	GG	GG	GG	GG	GG	GG	GG	GG	GG	GG	GG	GG	GG	GG	GG	GG	GG	GG	GG	GG	GG	GG	GG	GG	GG	GG	GG
AX-109985006	A/G	1A	406170168	+	IWGSCv1.0	NA	NA	NA	NA	NA	GG	GG	GG	GG	GG	AA	GG	GG	GG	GG	GG	GG	GG	GG	GG	GG	GG	GG	GG	GG	GG	GG	GG	GG	GG	GG	GG	GG	GG	GG	GG	GG	GG	GG	GG	GG	GG	GG	GG
AX-110104943	C/T	1A	407329650	+	IWGSCv1.0	NA	NA	NA	NA	NA	CC	CC	CC	CC	CC	CC	CC	CC	CC	CC	CC	CC	CC	CC	CC	CC	CC	CC	CC	CC	CC	CC	CC	CC	CC	CC	CC	CC	CC	CC	CC	CC	CC	CC	CC	CC	CC	CC	CC
AX-108909230	G/A	1A	407357311	+	IWGSCv1.0	NA	NA	NA	NA	NA	GG	GG	GG	GG	GG	AA	GG	GG	GG	GG	GG	GG	GG	GG	GG	GG	GG	GG	GG	GG	GG	GG	GG	GG	GG	GG	GG	GG	GG	GG	GG	GG	GG	GG	GG	GG	GG	GG	GG
AX-109579999	T/C	1A	410762949	+	IWGSCv1.0	NA	NA	NA	NA	NA	CC	CC	CC	CC	CC	TT	CC	CC	CC	CC	CC	CC	CC	CC	CC	CC	CC	CC	CC	CC	CC	CC	CC	CC	CC	CC	CC	CC	CC	CC	CC	CC	CC	CC	CC	CC	CC	CC	CC
AX-111053013	G/A	1A	414644299	+	IWGSCv1.0	NA	NA	NA	NA	NA	AA	AA	AA	AA	AA	GG	AA	AA	AA	AA	AA	AA	AA	AA	AA	AA	AA	AA	AA	AA	AA	AA	AA	AA	AA	AA	AA	AA	AA	AA	AA	AA	AA	AA	AA	AA	AA	AA	AA
AX-108965029	C/T	1A	423661203	+	IWGSCv1.0	NA	NA	NA	NA	NA	CC	CC	CC	CC	CC	CC	CC	CC	CC	CC	CC	CC	CC	CC	CC	CC	CC	CC	CC	CC	CC	CC	CC	CC	CC	CC	CC	CC	CC	CC	CC	CC	CC	CC	CC	CC	NN	CC	CC
AX-109363171	A/C	1A	423724359	+	IWGSCv1.0	NA	NA	NA	NA	NA	CC	CC	CC	CC	CC	AA	CC	CC	CC	CC	CC	CC	CC	CC	CC	CC	CC	CC	CC	CC	CC	CC	CC	CC	CC	CC	CC	CC	CC	CC	CC	CC	CC	CC	CC	CC	CC	CC	CC
AX-110953451	C/G	1A	424269770	+	IWGSCv1.0	NA	NA	NA	NA	NA	CC	CG	CC	CC	CC	NN	CC	CC	CC	CC	CC	CC	CC	CC	CC	CC	CC	CC	CC	CC	CC	CC	CC	CC	CC	CC	CC	CC	CC	CC	CC	CC	CC	CC	CC	CC	CC	CC	CC
AX-110049395	A/C	1A	424604028	+	IWGSCv1.0	NA	NA	NA	NA	NA	CC	CC	CC	CC	CC	AA	CC	CC	CC	CC	CC	CC	CC	CC	CC	CC	CC	CC	CC	CC	CC	CC	CC	CC	CC	CC	CC	CC	CC	CC	CC	CC	CC	CC	CC	CC	CC	CC	CC
AX-108762805	T/C	1A	424801366	+	IWGSCv1.0	NA	NA	NA	NA	NA	TT	TT	TT	TT	TT	CC	TT	TT	TT	TT	TT	TT	TT	TT	TT	TT	TT	TT	TT	TT	TT	TT	TT	TT	TT	TT	TT	TT	TT	TT	TT	TT	TT	TT	TT	TT	TT	TT	TT
AX-108753536	G/C	1A	429708241	+	IWGSCv1.0	NA	NA	NA	NA	NA	NN	CG	GG	GG	GG	GG	GG	GG	GG	GG	GG	GG	GG	GG	GG	GG	GG	GG	GG	GG	GG	GG	GG	GG	GG	GG	GG	GG	GG	GG	GG	GG	GG	GG	GG	GG	GG	GG	GG
AX-111494269	A/G	1A	432558642	+	IWGSCv1.0	NA	NA	NA	NA	NA	AA	AA	AA	AA	AA	AA	AA	AA	AA	AA	AA	AA	AA	AA	AA	AA	AA	AA	AA	AA	AA	AA	AA	AA	AA	AA	AA	AA	AA	AA	AA	AA	AA	AA	AA	AA	AA	AA	AA
AX-110608648	G/C	1A	433859783	+	IWGSCv1.0	NA	NA	NA	NA	NA	CC	CC	CC	CC	CC	GG	CC	CC	CC	CC	CC	CC	CC	CC	CC	CC	CC	CC	CC	CC	CC	CC	CC	CC	CC	CC	CC	CC	CC	CC	CC	CC	CC	CC	CC	CC	CC	CC	CC
AX-109866086	G/T	1A	434176708	+	IWGSCv1.0	NA	NA	NA	NA	NA	GG	GG	GG	GG	GG	TT	GG	GG	GG	GG	GG	GG	GG	GG	GG	GG	GG	GG	GG	GG	GG	GG	GG	GG	GG	GG	GG	GG	GG	GG	GG	GG	GG	GG	GG	GG	GG	GG	GG
AX-110934682	G/C	1A	435217022	+	IWGSCv1.0	NA	NA	NA	NA	NA	GG	GG	GG	GG	GG	CC	GG	GG	GG	NN	GG	GG	GG	GG	GG	GG	GG	GG	GG	GG	GG	GG	GG	GG	GG	GG	GG	GG	GG	GG	NN	NN	GG	GG	GG	GG	GG	GG	GG
AX-111533353	G/A	1A	435376791	+	IWGSCv1.0	NA	NA	NA	NA	NA	GG	GG	GG	GG	GG	AA	GG	GG	GG	GG	GG	GG	GG	GG	GG	GG	GG	GG	GG	GG	GG	GG	GG	GG	GG	GG	GG	GG	GG	GG	GG	GG	GG	GG	GG	GG	GG	GG	GG
AX-110076368	G/A	1A	435398098	+	IWGSCv1.0	NA	NA	NA	NA	NA	GG	GG	GG	GG	GG	AA	GG	GG	GG	GG	GG	GG	GG	GG	GG	GG	GG	GG	GG	GG	GG	GG	GG	GG	GG	GG	GG	GG	GG	GG	GG	GG	GG	GG	GG	GG	GG	GG	GG
AX-110962182	G/A	1A	435449756	+	IWGSCv1.0	NA	NA	NA	NA	NA	GG	GG	GG	GG	GG	AA	GG	GG	GG	GG	GG	GG	GG	GG	GG	GG	GG	GG	GG	GG	GG	GG	GG	GG	GG	GG	GG	GG	GG	GG	GG	GG	GG	GG	GG	GG	GG	GG	GG
AX-110408363	C/T	1A	435671058	+	IWGSCv1.0	NA	NA	NA	NA	NA	TT	TT	TT	TT	TT	CC	TC	TT	TT	TT	TT	TT	TT	TT	TT	TT	TT	TT	TT	TT	TT	TT	TT	TT	TT	TT	TT	TT	TT	TT	TT	TT	TT	TT	TT	TT	TT	TT	TT
AX-110507437	T/C	1A	435735594	+	IWGSCv1.0	NA	NA	NA	NA	NA	TT	TT	TT	TT	TT	CC	TT	TT	TT	TT	TT	TT	TT	TT	TT	TT	TT	TT	TT	TT	TT	TT	TT	TT	TT	TT	TT	TT	TT	TT	TT	TT	TT	TT	TT	TT	TT	TT	TT
AX-110918774	A/T	1A	436338169	+	IWGSCv1.0	NA	NA	NA	NA	NA	AA	AA	AA	AA	AA	TT	AA	AA	AA	AA	AA	AA	AA	AA	AA	AA	AA	AA	AA	AA	AA	AA	AA	AA	AA	AA	AA	AA	AA	AA	AA	AA	AA	AA	AA	AA	AA	AA	AA
AX-108905837	T/G	1A	436427778	+	IWGSCv1.0	NA	NA	NA	NA	NA	TT	TT	TT	TT	TT	GG	TT	TT	TT	TT	TT	TT	TT	TT	TT	TT	TT	TT	TT	TT	TT	TT	TT	TT	TT	TT	TT	TT	TT	TT	TT	TT	TT	TT	TT	TT	TT	TT	TT
AX-110414497	T/C	1A	436545422	+	IWGSCv1.0	NA	NA	NA	NA	NA	TT	TT	TT	TT	TT	CC	TT	TT	TT	TT	TT	TT	TT	TT	TT	TT	TT	TT	TT	TT	TT	TT	TT	TT	TT	TT	TT	TT	TT	TT	TT	TT	TT	TT	TT	TT	TT	TT	TT
AX-109827458	C/T	1A	436673139	+	IWGSCv1.0	NA	NA	NA	NA	NA	NN	CC	CC	CC	NN	TT	TC	CC	CC	CC	CC	CC	CC	CC	CC	CC	CC	CC	CC	CC	CC	CC	CC	CC	CC	CC	CC	CC	CC	CC	CC	CC	CC	CC	CC	CC	CC	CC	CC
AX-111091356	C/A	1A	437164322	+	IWGSCv1.0	NA	NA	NA	NA	NA	CC	CC	CC	CC	CC	AA	CC	CC	CC	CC	CC	CC	CC	CC	CC	CC	CC	CC	CC	CC	CC	CC	CC	CC	CC	CC	CC	CC	CC	CC	CC	CC	CC	CC	CC	CC	CC	CC	CC
AX-110712805	A/G	1A	437227053	+	IWGSCv1.0	NA	NA	NA	NA	NA	AA	AA	AA	AA	AA	GG	AA	AA	AA	AA	AA	AA	AA	AA	AA	AA	AA	AA	AA	AA	AA	AA	AA	AA	AA	AA	AA	AA	AA	AA	AA	AA	AA	AA	AA	AA	AA	AA	AA
AX-110411154	C/A	1A	437475807	+	IWGSCv1.0	NA	NA	NA	NA	NA	AA	AA	AA	NN	AA	CC	NN	AA	AA	AA	NN	AA	AA	AA	NN	AA	NN	NN	AA	AA	AA	AA	AA	AA	NN	NN	AA	AA	AA	NN	AA	AA	AA	AA	AA	AA	AA	NN	AA
AX-108797381	C/T	1A	437585685	+	IWGSCv1.0	NA	NA	NA	NA	NA	CC	CC	CC	CC	CC	TT	CC	CC	CC	CC	CC	CC	CC	CC	CC	CC	CC	CC	CC	CC	CC	CC	CC	CC	CC	CC	CC	CC	CC	CC	CC	CC	CC	CC	NN	CC	CC	CC	CC
AX-109403548	T/G	1A	437744655	+	IWGSCv1.0	NA	NA	NA	NA	NA	GG	NN	GG	GG	GG	TT	GG	GG	GG	GG	GG	GG	GG	GG	GG	GG	GG	GG	GG	GG	GG	GG	GG	GG	GG	GG	GG	GG	GG	GG	GG	GG	GG	GG	GG	GG	GG	GG	GG
AX-110548582	C/T	1A	438540535	+	IWGSCv1.0	NA	NA	NA	NA	NA	CC	CC	CC	CC	CC	TT	CC	CC	CC	CC	CC	CC	CC	CC	CC	CC	CC	CC	CC	CC	CC	CC	CC	CC	CC	CC	CC	CC	CC	CC	CC	CC	CC	CC	CC	CC	CC	CC	CC
AX-110483249	G/A	1A	438628360	+	IWGSCv1.0	NA	NA	NA	NA	NA	GG	GG	GG	GG	GG	NN	GG	GG	GG	GG	GG	GG	GG	GG	GG	GG	GG	GG	GG	GG	GG	GG	GG	GG	GG	GG	GG	GG	GG	GG	GG	GG	GG	GG	GG	GG	GG	GG	GG
AX-108969215	G/A	1A	438649369	+	IWGSCv1.0	NA	NA	NA	NA	NA	GG	GG	GG	GG	GG	AA	GG	GG	GG	GG	GG	GG	GG	GG	GG	GG	GG	GG	GG	GG	GG	GG	GG	GG	GG	GG	GG	GG	GG	GG	GG	GG	GG	GG	GG	GG	GG	GG	GG
AX-110545296	T/C	1A	438659526	+	IWGSCv1.0	NA	NA	NA	NA	NA	TT	TT	TT	TT	TT	CC	TT	TT	TT	TT	TT	TT	TT	TT	TT	TT	TT	TT	TT	TT	TT	TT	TT	TT	TT	TT	TT	TT	TT	TT	TT	TT	TT	TT	TT	TT	TT	TT	TT
AX-109284745	G/A	1A	438702020	+	IWGSCv1.0	NA	NA	NA	NA	NA	AG	NN	GG	GG	GG	AA	GG	GG	GG	GG	GG	GG	GG	GG	GG	GG	GG	GG	GG	GG	GG	GG	GG	GG	GG	GG	GG	GG	GG	GG	GG	GG	GG	GG	GG	GG	GG	GG	GG
AX-111654904	A/G	1A	438884607	+	IWGSCv1.0	NA	NA	NA	NA	NA	AA	AA	AA	AA	AA	GG	AA	AA	AA	AA	AA	AA	AA	AA	AA	AA	AA	AA	AA	AA	AA	AA	AA	AA	AA	AA	AA	AA	AA	AA	AA	AA	AA	AA	AA	AA	AA	AA	AA
AX-109382783	G/A	1A	439278438	+	IWGSCv1.0	NA	NA	NA	NA	NA	GG	GG	GG	GG	GG	AA	GG	GG	GG	GG	GG	GG	GG	GG	GG	GG	GG	GG	GG	GG	GG	GG	GG	GG	GG	GG	GG	GG	GG	GG	GG	GG	GG	GG	GG	GG	GG	GG	GG
AX-109882341	G/A	1A	439403979	+	IWGSCv1.0	NA	NA	NA	NA	NA	GG	GG	GG	GG	GG	AA	GG	GG	GG	GG	GG	GG	GG	GG	GG	GG	GG	GG	GG	GG	GG	GG	GG	GG	GG	GG	GG	GG	GG	GG	GG	GG	GG	GG	GG	GG	GG	GG	GG
AX-109277966	G/C	1A	439411878	+	IWGSCv1.0	NA	NA	NA	NA	NA	GG	GG	GG	GG	GG	CC	GG	GG	GG	GG	GG	GG	GG	GG	GG	GG	GG	GG	GG	GG	GG	GG	GG	GG	GG	GG	GG	GG	GG	GG	GG	GG	GG	GG	GG	GG	GG	GG	GG
AX-108954745	A/G	1A	439666100	+	IWGSCv1.0	NA	NA	NA	NA	NA	AA	AA	AA	AA	AA	GG	AA	AA	AA	AA	AA	AA	AA	AA	AA	AA	AA	AA	AA	AA	AA	AA	AA	AA	AA	AA	AA	AA	AA	AA	AA	AA	AA	AA	AA	AA	AA	AA	AA
AX-108868172	C/T	1A	439783707	+	IWGSCv1.0	NA	NA	NA	NA	NA	TT	TC	TT	TT	TT	CC	NN	TT	TT	TT	TT	TT	TT	TT	TT	TT	TT	TT	TT	TT	TT	TT	TT	TT	TT	TT	TT	TT	TT	TC	TT	TT	TT	TT	TT	TT	TT	TT	TT
AX-111629871	G/A	1A	439929997	+	IWGSCv1.0	NA	NA	NA	NA	NA	AA	NN	AA	AA	AA	GG	AA	AA	AA	AA	AA	AA	AA	AA	AA	AA	AA	AA	AA	AA	AA	AA	AA	AA	AA	AA	AA	AA	AA	AA	AA	AA	AA	AA	AA	AA	AA	AA	AA
AX-110395170	G/C	1A	440013415	+	IWGSCv1.0	NA	NA	NA	NA	NA	CC	CC	CC	CC	CC	GG	CC	CC	CC	CC	CC	CC	CC	CC	CC	CC	CC	CC	CC	CC	CC	CC	CC	CC	CC	CC	CC	CC	CC	CC	CC	CC	CC	CC	CC	CC	CC	CC	CC
AX-109891043	A/C	1A	440024135	+	IWGSCv1.0	NA	NA	NA	NA	NA	CC	CC	CC	CC	CC	AA	CC	CC	CC	CC	CC	CC	CC	CC	CC	CC	CC	CC	CC	CC	CC	CC	CC	CC	CC	CC	CC	CC	CC	CC	CC	CC	CC	CC	CC	CC	CC	CC	CC
AX-110047605	A/G	1A	440027687	+	IWGSCv1.0	NA	NA	NA	NA	NA	GG	GG	GG	GG	GG	AA	GG	GG	GG	GG	GG	GG	GG	GG	GG	GG	GG	GG	GG	GG	GG	GG	GG	GG	GG	GG	GG	GG	GG	GG	GG	GG	GG	GG	GG	GG	GG	GG	GG
AX-110470934	T/C	1A	440070670	+	IWGSCv1.0	NA	NA	NA	NA	NA	CC	CC	CC	CC	CC	TT	CC	CC	CC	CC	CC	CC	CC	CC	CC	CC	CC	CC	CC	CC	CC	CC	CC	CC	NN	CC	CC	CC	CC	CC	NN	CC	CC	CC	CC	CC	CC	CC	CC
AX-108882591	C/T	1A	440495263	+	IWGSCv1.0	NA	NA	NA	NA	NA	TT	NN	TC	NN	TC	CC	NN	TC	TC	TT	TT	NN	NN	TT	NN	NN	TT	TT	TT	TT	TT	TT	NN	TT	TT	TT	TT	TT	TT	TT	NN	TC	TT	TT	NN	NN	TT	TT	TT
AX-108877797	A/G	1A	442106696	+	IWGSCv1.0	NA	NA	NA	NA	NA	GG	GG	GG	GG	GG	AA	GG	GG	GG	GG	GG	GG	GG	GG	GG	GG	GG	GG	GG	GG	GG	GG	GG	GG	GG	GG	GG	GG	GG	GG	GG	GG	GG	GG	GG	GG	GG	GG	GG
AX-108954549	A/G	1A	442806063	+	IWGSCv1.0	NA	NA	NA	NA	NA	GG	AG	GG	GG	GG	AA	GG	GG	GG	GG	GG	GG	GG	GG	GG	GG	GG	GG	GG	GG	GG	GG	GG	GG	GG	GG	GG	GG	GG	GG	GG	GG	GG	GG	GG	GG	GG	GG	GG
AX-110584782	G/A	1A	445656794	+	IWGSCv1.0	NA	NA	NA	NA	NA	GG	GG	GG	GG	GG	GG	GG	GG	GG	GG	GG	GG	GG	GG	GG	GG	GG	GG	GG	GG	GG	GG	GG	GG	GG	GG	GG	GG	GG	GG	GG	GG	GG	GG	GG	GG	GG	GG	GG
AX-111097762	T/C	1A	449613032	+	IWGSCv1.0	NA	NA	NA	NA	NA	TC	TC	TC	TC	CC	TT	TC	TC	TC	TC	CC	CC	CC	CC	CC	CC	TC	TC	TC	TC	CC	TC	CC	CC	TC	TC	TC	CC	TC	TC	TC	TC	TC	TC	CC	CC	TC	TC	TC
AX-111806559	G/A	1A	449836382	+	IWGSCv1.0	NA	NA	NA	NA	NA	GG	AG	AG	AG	AG	NN	GG	AG	AG	GG	AG	GG	GG	GG	AG	AG	AG	AG	GG	AG	GG	AG	AG	AG	AG	AG	AG	GG	AG	GG	GG	AG	GG	GG	GG	AG	GG	NN	GG
AX-110552588	A/G	1A	450044603	+	IWGSCv1.0	NA	NA	NA	NA	NA	GG	GG	GG	GG	GG	AA	GG	GG	GG	GG	GG	GG	GG	GG	GG	GG	GG	GG	GG	GG	GG	GG	GG	GG	GG	GG	GG	GG	GG	GG	GG	GG	GG	GG	GG	GG	GG	GG	GG
AX-109596516	T/C	1A	450665354	+	IWGSCv1.0	NA	NA	NA	NA	NA	CC	CC	CC	CC	CC	TT	CC	CC	CC	CC	CC	CC	CC	CC	CC	CC	CC	CC	CC	CC	CC	CC	CC	CC	CC	CC	CC	CC	CC	CC	CC	CC	CC	CC	CC	CC	CC	CC	CC
AX-110059793	A/G	1A	451066611	+	IWGSCv1.0	NA	NA	NA	NA	NA	GG	GG	GG	GG	GG	AA	GG	GG	GG	GG	GG	GG	GG	GG	GG	GG	GG	GG	GG	GG	GG	GG	GG	GG	GG	GG	GG	GG	GG	GG	GG	GG	GG	GG	GG	GG	GG	GG	GG
AX-108731433	A/C	1A	451563934	+	IWGSCv1.0	NA	NA	NA	NA	NA	CC	NN	CC	NN	CC	AA	NN	CC	CC	CC	CC	CC	CC	CC	CC	CC	CC	CC	CC	CC	CC	CC	CC	CC	CC	CC	CC	CC	CC	CC	CC	CC	CC	CC	CC	CC	CC	CC	CC
AX-111578749	T/A	1A	453766229	+	IWGSCv1.0	NA	NA	NA	NA	NA	AA	AA	AA	AA	AA	TT	AA	AA	AA	AA	AA	AA	AA	AA	AA	AA	AA	AA	AA	AA	AA	AA	AA	AA	AA	AA	AA	AA	AA	AA	AA	AA	AA	AA	AA	AA	AA	AA	AA
AX-108992223	C/T	1A	455048884	+	IWGSCv1.0	NA	NA	NA	NA	NA	TC	TC	TC	CC	CC	TC	TC	TC	TC	TC	TC	CC	TC	TC	CC	TC	TC	TC	CC	TC	TC	TC	TC	CC	CC	TC	CC	TC	CC	TC	TC	TC	TC	CC	TC	TC	CC	CC	CC
AX-109387872	A/G	1A	456284200	+	IWGSCv1.0	NA	NA	NA	NA	NA	GG	GG	GG	GG	GG	AA	GG	GG	GG	GG	GG	GG	GG	GG	GG	GG	GG	GG	GG	GG	GG	GG	GG	GG	GG	GG	GG	GG	GG	GG	GG	GG	GG	GG	GG	GG	GG	GG	GG
AX-110588850	C/G	1A	456473687	+	IWGSCv1.0	NA	NA	NA	NA	NA	GG	GG	NN	GG	GG	CC	GG	GG	GG	GG	NN	GG	GG	GG	GG	GG	GG	GG	GG	GG	GG	GG	GG	GG	GG	GG	GG	GG	GG	GG	GG	GG	GG	GG	GG	GG	GG	GG	GG
AX-109038718	T/G	1A	457075704	+	IWGSCv1.0	NA	NA	NA	NA	NA	GG	GG	GG	GG	GG	TT	GG	GG	GG	GG	GG	GG	GG	GG	GG	GG	GG	GG	GG	GG	GG	GG	GG	GG	GG	GG	GG	GG	GG	GG	GG	GG	GG	GG	GG	GG	GG	GG	GG
AX-109989656	T/C	1A	457344333	+	IWGSCv1.0	NA	NA	NA	NA	NA	TT	TT	TT	TT	TT	CC	TT	TT	TT	TT	TT	TT	TT	TT	TT	TT	TT	TT	TT	TT	TT	TT	TT	TT	TT	TT	TT	TT	TT	TT	TT	TT	TT	TT	TT	TT	TT	TT	TT
AX-110640338	C/T	1A	458232639	+	IWGSCv1.0	NA	NA	NA	NA	NA	CC	CC	CC	CC	CC	TT	CC	CC	CC	CC	CC	CC	CC	CC	CC	CC	CC	CC	CC	CC	CC	CC	CC	CC	CC	CC	CC	CC	CC	CC	CC	CC	CC	CC	CC	CC	CC	CC	CC
AX-110520028	G/T	1A	461515603	+	IWGSCv1.0	NA	NA	NA	NA	NA	TT	NN	TT	TT	TT	TG	TT	TT	TT	TT	TT	TT	TT	TT	TT	TT	TT	TT	TT	TT	TT	TT	TT	TT	TT	TT	TT	TT	TT	TT	TT	TT	TT	TT	TT	TT	TT	TT	TT
AX-110409504	A/G	1A	462748374	+	IWGSCv1.0	NA	NA	NA	NA	NA	AA	NN	AA	AA	AA	NN	AA	AA	AA	AA	AA	AA	AA	AA	AA	AA	AA	AA	AA	AA	AA	AA	AA	AA	AA	AA	AA	AA	AA	AA	AA	AA	AA	AA	AA	AA	AA	AA	AA
AX-110532052	A/G	1A	462780320	+	IWGSCv1.0	NA	NA	NA	NA	NA	AA	AA	AA	AA	AA	GG	AA	AA	AA	AA	AA	AA	AA	AA	AA	AA	AA	AA	AA	AA	AA	AA	AA	AA	AA	AA	AA	AA	AA	AA	AA	AA	AA	AA	AA	AA	AA	AA	AA
AX-109333149	C/T	1A	462796333	+	IWGSCv1.0	NA	NA	NA	NA	NA	CC	CC	CC	CC	CC	CC	CC	CC	CC	CC	CC	CC	CC	CC	CC	CC	CC	CC	CC	CC	CC	CC	CC	CC	CC	CC	CC	CC	CC	CC	CC	CC	CC	CC	CC	CC	CC	CC	CC
AX-110967537	C/T	1A	463302175	+	IWGSCv1.0	NA	NA	NA	NA	NA	CC	CC	TC	TC	CC	TT	CC	CC	CC	CC	CC	CC	CC	CC	CC	CC	CC	CC	CC	CC	CC	CC	CC	CC	CC	CC	CC	CC	CC	CC	CC	CC	CC	CC	CC	CC	CC	CC	CC
AX-110564663	T/C	1A	463453980	+	IWGSCv1.0	NA	NA	NA	NA	NA	CC	CC	CC	CC	CC	CC	CC	CC	CC	CC	CC	CC	CC	CC	CC	CC	CC	CC	CC	CC	CC	CC	CC	CC	CC	CC	CC	CC	CC	CC	CC	CC	CC	CC	CC	CC	CC	CC	CC
AX-111013535	C/A	1A	463808261	+	IWGSCv1.0	NA	NA	NA	NA	NA	AA	AA	AA	AA	AA	AA	AA	AA	AA	AA	AA	AA	AA	AA	AA	AA	AA	AA	AA	AA	AA	AA	AA	AA	AA	AA	AA	AA	AA	AA	AA	AA	AA	AA	AA	AA	AA	AA	AA
AX-110554067	C/T	1A	463827807	+	IWGSCv1.0	NA	NA	NA	NA	NA	TT	TC	TT	TT	TT	NN	TT	TT	TT	TT	TT	TT	TT	TT	TT	TT	TT	TT	TT	TT	TT	TT	TT	TT	TT	TT	TT	TT	TT	TT	TT	TT	TT	TT	TT	TT	TT	TT	TT
AX-109983898	C/A	1A	463854551	+	IWGSCv1.0	NA	NA	NA	NA	NA	AA	AA	AA	AA	AA	AA	AA	AA	AA	AA	AA	AA	AA	AA	AA	AA	AA	AA	AA	AA	AA	AA	AA	AA	AA	AA	AA	AA	AA	AA	AA	AA	AA	AA	AA	AA	AA	AA	AA
AX-109905549	T/C	1A	463948321	+	IWGSCv1.0	NA	NA	NA	NA	NA	TT	TT	TT	TT	TT	CC	NN	TT	TT	TT	TT	TT	TT	TT	TT	TT	TT	TT	TT	TT	TT	TT	TT	TT	TT	TT	TT	TT	TT	TT	TT	NN	TT	TT	TT	TT	TT	TT	TT
AX-109930799	G/A	1A	464896790	+	IWGSCv1.0	NA	NA	NA	NA	NA	GG	GG	GG	GG	GG	AA	GG	GG	GG	GG	GG	GG	GG	GG	GG	GG	GG	GG	GG	GG	GG	GG	GG	GG	GG	GG	GG	GG	GG	GG	GG	GG	GG	GG	GG	GG	GG	GG	GG
AX-109270916	T/C	1A	465250091	+	IWGSCv1.0	NA	NA	NA	NA	NA	TT	TT	TT	TT	TT	CC	TT	TT	TT	NN	TT	TT	TT	TT	TT	TT	TT	TT	TT	TT	TT	TT	TT	TT	TT	TT	TT	TT	TT	TT	TT	TT	TT	TT	TT	TT	TT	TT	TT
AX-111483492	T/G	1A	465427783	+	IWGSCv1.0	NA	NA	NA	NA	NA	TT	TT	TT	TT	TT	GG	TT	TT	TT	TT	TT	TT	TT	TT	TT	TT	TT	TT	TT	TT	TT	TT	TT	TT	TT	TT	TT	TT	TT	TT	TT	TT	TT	TT	TT	TT	TT	TT	TT
AX-110502414	A/G	1A	468734879	+	IWGSCv1.0	NA	NA	NA	NA	NA	AA	AA	AA	AA	AA	GG	AA	AA	AA	AA	AA	AA	AA	AA	AA	AA	AA	AA	AA	AA	AA	AA	AA	AA	AA	AA	AA	AA	AA	AA	AA	AA	AA	AA	AA	AA	AA	NN	AA
AX-89670922	G/T	1A	470685575	+	IWGSCv1.0	NA	NA	NA	NA	NA	GG	GG	GG	GG	GG	GG	GG	GG	GG	GG	GG	GG	GG	GG	GG	GG	GG	GG	GG	GG	GG	GG	GG	GG	GG	GG	GG	GG	GG	GG	GG	GG	GG	GG	GG	GG	GG	GG	GG
AX-110032820	C/T	1A	471272117	+	IWGSCv1.0	NA	NA	NA	NA	NA	CC	TC	CC	CC	CC	CC	CC	CC	CC	CC	CC	CC	CC	CC	CC	CC	CC	CC	CC	CC	CC	CC	CC	CC	CC	CC	CC	CC	CC	CC	CC	CC	CC	CC	CC	CC	CC	CC	CC
AX-111766070	T/C	1A	471285710	+	IWGSCv1.0	NA	NA	NA	NA	NA	TT	TT	TT	TT	TT	TT	TT	TT	TT	TT	TT	TT	TT	TT	TT	TT	TT	TT	TT	TT	TT	TT	TT	TT	TT	TT	TT	TT	TT	TT	TT	TT	TT	TT	TT	TT	TT	TT	TT
AX-110073899	A/T	1A	471325391	+	IWGSCv1.0	NA	NA	NA	NA	NA	AA	AA	AA	AA	AA	AA	AA	AA	AA	AA	AA	AA	AA	AA	AA	AA	AA	AA	AA	AA	AA	AA	AA	AA	AA	AA	AA	AA	AA	AA	AA	AA	AA	AA	AA	AA	AA	AA	AA
AX-110567101	A/G	1A	471479740	+	IWGSCv1.0	NA	NA	NA	NA	NA	GG	GG	GG	GG	GG	AA	GG	GG	GG	GG	GG	GG	GG	GG	GG	GG	GG	GG	GG	GG	GG	GG	GG	GG	GG	GG	GG	GG	GG	GG	NN	GG	GG	GG	GG	GG	GG	GG	GG
AX-110642950	G/A	1A	471503530	+	IWGSCv1.0	NA	NA	NA	NA	NA	AG	AA	AA	AA	AA	GG	AA	AA	NN	AA	AA	AA	AA	AA	AA	AA	AA	AA	AA	AA	AA	AA	AA	AA	AA	AA	AA	AA	AA	AA	AA	AA	AG	AA	AA	AA	AA	AA	AA
AX-110058737	C/T	1A	471596559	+	IWGSCv1.0	NA	NA	NA	NA	NA	TT	TT	TT	TT	TT	CC	TT	TT	TT	TT	TT	TT	TT	TT	TT	TT	TT	TT	NN	TT	TT	TT	TT	TT	TT	NN	TT	TT	TT	TT	TT	TT	TT	TT	TT	TT	TT	TT	TT
AX-110380961	C/T	1A	471990154	+	IWGSCv1.0	NA	NA	NA	NA	NA	TT	TC	TT	TT	TT	CC	TT	TT	TT	TT	TT	TT	TT	TT	TT	TT	TT	TT	TT	TT	TT	TT	TT	TT	TT	TT	TT	TT	TT	TT	TT	TT	TT	TT	TT	TT	TT	TT	TT
AX-111222852	C/G	1A	472544847	+	IWGSCv1.0	NA	NA	NA	NA	NA	CC	CC	CC	CC	CC	GG	CC	CC	CC	CC	CC	CC	CC	CC	CC	CC	CC	CC	CC	CC	CC	CC	CC	CC	CC	CC	CC	CC	CC	CC	CC	CC	CC	CC	CC	CC	CC	CC	CC
AX-111458014	T/C	1A	473008786	+	IWGSCv1.0	NA	NA	NA	NA	NA	TT	TT	NN	TT	TT	CC	TT	TT	TT	TT	TT	TT	TT	TT	TT	TT	TT	TT	TT	TT	TT	TT	TT	TT	TT	TT	TT	TT	TT	TT	TT	TT	TT	TT	TT	TT	TT	TT	TT
AX-109973726	A/C	1A	473031225	+	IWGSCv1.0	NA	NA	NA	NA	NA	AA	AA	AA	AA	AA	CC	AA	AA	AA	AA	AA	AA	AA	AA	AA	AA	AA	AA	AA	AA	AA	AA	AA	AA	AA	AA	AA	AA	AA	NN	AA	AA	AA	AA	AA	AA	AA	AA	AA
AX-111666569	C/G	1A	473410752	+	IWGSCv1.0	NA	NA	NA	NA	NA	CC	CC	CC	CC	CC	GG	CC	CC	CC	CC	CC	CC	CC	CC	CC	CC	CC	CC	CC	CC	CC	CC	CC	CC	CC	CC	CC	CC	CC	CC	CC	CC	CC	CC	CC	CC	CC	CC	CC
AX-110173895	C/T	1A	473571050	+	IWGSCv1.0	NA	NA	NA	NA	NA	CC	CC	CC	CC	CC	TT	CC	CC	CC	CC	CC	CC	CC	CC	CC	CC	CC	CC	CC	CC	CC	CC	CC	CC	CC	CC	CC	NN	CC	CC	CC	CC	CC	CC	CC	CC	CC	CC	CC
AX-109328526	C/T	1A	473959774	+	IWGSCv1.0	NA	NA	NA	NA	NA	CC	CC	CC	CC	CC	TT	CC	CC	CC	CC	CC	CC	CC	CC	CC	CC	CC	CC	CC	CC	CC	CC	CC	CC	CC	CC	CC	CC	CC	CC	CC	CC	CC	CC	CC	CC	CC	CC	CC
AX-109480030	A/G	1A	474222737	+	IWGSCv1.0	NA	NA	NA	NA	NA	AA	AG	AA	AA	AA	GG	NN	AA	AA	AA	AA	AA	AA	AA	AA	NN	AA	AA	AA	AA	AA	AA	AA	AA	AA	AA	AA	AA	AA	AA	AA	AA	AA	AA	AA	AA	AA	AA	AA
AX-110943399	G/A	1A	474251551	+	IWGSCv1.0	NA	NA	NA	NA	NA	AA	AA	AA	AA	AA	GG	AA	AA	AA	AA	AA	AA	AA	AA	AA	AA	AA	AA	AA	AA	AA	AA	AA	AA	AA	AA	AA	AA	AA	AA	AA	AA	AA	AA	AA	AA	AA	AA	AA
AX-109921850	C/T	1A	474259875	+	IWGSCv1.0	NA	NA	NA	NA	NA	TT	TT	TT	TT	TT	CC	TT	TT	TT	TT	TT	TT	TT	TT	TT	TT	TT	TT	TT	TT	TT	TT	TT	TT	TT	TT	TT	TT	TT	TT	TT	TT	TT	TT	TT	TT	TT	TT	TT
AX-110008951	A/G	1A	474283916	+	IWGSCv1.0	NA	NA	NA	NA	NA	GG	NN	NN	GG	GG	AA	GG	GG	GG	GG	GG	GG	GG	GG	GG	GG	GG	GG	GG	GG	GG	GG	GG	GG	GG	GG	GG	GG	GG	GG	GG	GG	GG	GG	GG	GG	GG	GG	GG
AX-109044183	A/G	1A	474300128	+	IWGSCv1.0	NA	NA	NA	NA	NA	AA	AA	AA	AA	AA	AA	AA	AA	AA	AA	AA	AA	AA	AA	AA	AA	AA	AA	AA	AA	AA	AA	AA	AA	AA	AA	AA	AA	AA	AA	AA	AA	AA	AA	AA	AA	AA	AA	AA
AX-111757978	A/G	1A	474373790	+	IWGSCv1.0	NA	NA	NA	NA	NA	GG	GG	GG	GG	GG	GG	GG	GG	GG	GG	GG	GG	GG	GG	GG	GG	GG	GG	GG	GG	GG	GG	GG	GG	GG	GG	GG	GG	GG	GG	GG	GG	GG	GG	GG	GG	GG	GG	GG
AX-108912867	T/C	1A	474384212	+	IWGSCv1.0	NA	NA	NA	NA	NA	CC	CC	CC	CC	CC	CC	CC	CC	CC	CC	CC	CC	CC	CC	CC	CC	CC	CC	CC	CC	CC	CC	CC	CC	CC	CC	CC	CC	CC	CC	CC	CC	CC	CC	CC	CC	CC	CC	CC
AX-111601840	T/C	1A	474703970	+	IWGSCv1.0	NA	NA	NA	NA	NA	TC	TC	TC	TC	TC	TT	TC	TC	TC	TC	TC	TC	TC	TC	TC	TC	TC	TC	TC	TC	TC	TC	TC	TC	TC	TC	TC	TC	TC	TC	TC	TC	TC	TC	TC	TC	TC	TC	TC
AX-109582067	A/G	1A	474765598	+	IWGSCv1.0	NA	NA	NA	NA	NA	AA	AA	AA	AA	AA	GG	AA	AA	AA	AA	AA	AA	AA	AA	AA	AA	AA	AA	AA	AA	AA	AA	AA	AA	AA	AA	AA	AA	AA	AA	AA	AA	AA	AA	AA	AA	AA	AA	AA
AX-109627395	C/A	1A	474795403	+	IWGSCv1.0	NA	NA	NA	NA	NA	AA	AA	AA	AA	AA	AA	AA	AA	AA	AA	AA	AA	NN	AA	AA	AA	AA	NN	AA	AA	AA	AA	AA	AA	AA	AA	AA	AA	AA	AA	AA	NN	AA	AA	AA	AA	AA	AA	AA
AX-110926621	G/T	1A	475204083	+	IWGSCv1.0	NA	NA	NA	NA	NA	GG	GG	GG	GG	GG	GG	GG	GG	GG	GG	GG	GG	GG	GG	GG	GG	GG	GG	GG	GG	GG	GG	GG	GG	GG	GG	GG	GG	GG	GG	GG	GG	GG	GG	GG	GG	GG	GG	GG
AX-109305333	T/G	1A	475455875	+	IWGSCv1.0	NA	NA	NA	NA	NA	GG	GG	GG	GG	GG	TT	GG	GG	GG	GG	GG	GG	GG	GG	GG	GG	GG	GG	GG	GG	GG	GG	GG	GG	GG	GG	GG	GG	GG	GG	GG	GG	GG	GG	NN	GG	GG	GG	GG
AX-110515835	A/G	1A	475545872	+	IWGSCv1.0	NA	NA	NA	NA	NA	GG	GG	GG	GG	GG	AA	GG	GG	GG	GG	GG	GG	GG	GG	GG	GG	GG	GG	GG	GG	GG	GG	GG	GG	GG	GG	GG	GG	GG	GG	GG	GG	GG	GG	GG	GG	GG	GG	GG
AX-111109755	A/C	1A	475626693	+	IWGSCv1.0	NA	NA	NA	NA	NA	AA	AA	AA	AA	AA	AC	AA	AA	AA	AA	AA	AA	AA	AA	AA	AA	AA	AA	AA	AA	AA	AA	AA	AA	AA	AA	AA	AA	AA	AA	AA	AA	AA	AA	AA	AA	AA	AA	AA
AX-111467899	C/A	1A	475819912	+	IWGSCv1.0	NA	NA	NA	NA	NA	AA	AA	AA	AA	AA	NN	NN	AA	AA	AA	AA	AA	AA	AA	AA	AA	AA	AA	AA	AA	AA	AA	AA	AA	AA	AA	AA	AA	AA	AA	AA	AA	AA	AA	AA	AA	AA	AA	AA
AX-111107679	C/T	1A	476083843	+	IWGSCv1.0	NA	NA	NA	NA	NA	CC	CC	CC	CC	CC	TT	CC	CC	CC	CC	CC	CC	CC	CC	CC	CC	CC	CC	CC	CC	CC	CC	CC	CC	CC	CC	CC	CC	CC	CC	CC	CC	CC	CC	CC	CC	CC	CC	CC
AX-111501565	G/A	1A	476854243	+	IWGSCv1.0	NA	NA	NA	NA	NA	AA	AA	AA	AA	AA	GG	AA	AA	AA	AA	AA	AA	AA	AA	AA	AA	AA	AA	AA	AA	AA	AA	AA	AA	AA	AA	AA	AA	AA	AA	AA	AA	AA	AA	AA	AA	AA	AA	AA
AX-111729375	G/A	1A	477016493	+	IWGSCv1.0	NA	NA	NA	NA	NA	GG	GG	GG	GG	GG	AA	GG	GG	GG	GG	GG	GG	GG	GG	GG	GG	GG	GG	GG	GG	GG	GG	GG	GG	GG	GG	GG	GG	GG	GG	GG	GG	GG	GG	GG	GG	GG	GG	GG
AX-110979338	T/C	1A	477467425	+	IWGSCv1.0	NA	NA	NA	NA	NA	NN	NN	NN	CC	NN	NN	NN	CC	NN	CC	CC	CC	NN	CC	CC	CC	CC	CC	CC	CC	CC	CC	CC	NN	CC	CC	TC	CC	CC	CC	CC	CC	NN	CC	TC	CC	CC	CC	CC
AX-109447872	C/T	1A	477651210	+	IWGSCv1.0	NA	NA	NA	NA	NA	TT	TT	TT	TT	TT	CC	TT	TT	TT	TT	TT	TT	TT	TT	TT	TT	TT	TT	TT	TT	TT	TT	TT	TT	TT	TT	TT	TT	TT	TT	TT	TT	TT	TT	TT	TT	TT	TT	TT
AX-109471878	T/C	1A	477739695	+	IWGSCv1.0	NA	NA	NA	NA	NA	CC	CC	CC	CC	CC	TT	CC	CC	CC	CC	CC	CC	CC	CC	CC	CC	CC	CC	CC	CC	CC	CC	CC	CC	CC	CC	CC	CC	CC	TT	CC	CC	CC	CC	CC	CC	CC	CC	CC
AX-109918582	T/C	1A	477849963	+	IWGSCv1.0	NA	NA	NA	NA	NA	CC	CC	NN	CC	TC	TT	TC	CC	TC	CC	CC	CC	CC	NN	CC	TC	TC	TC	CC	CC	NN	CC	CC	CC	TC	CC	CC	CC	CC	TT	CC	CC	CC	CC	CC	TC	CC	NN	TC
AX-111158522	T/C	1A	477934572	+	IWGSCv1.0	NA	NA	NA	NA	NA	CC	CC	CC	CC	CC	TT	CC	CC	CC	CC	CC	CC	CC	CC	CC	CC	CC	CC	CC	CC	CC	CC	CC	CC	CC	CC	CC	CC	CC	TT	CC	CC	CC	CC	CC	CC	CC	CC	CC
AX-111476218	T/C	1A	477964559	+	IWGSCv1.0	NA	NA	NA	NA	NA	NN	TC	CC	CC	NN	NN	NN	CC	CC	CC	CC	CC	CC	CC	CC	CC	CC	NN	CC	CC	CC	CC	CC	CC	CC	CC	CC	CC	CC	CC	NN	CC	CC	CC	CC	CC	CC	CC	CC
AX-108870453	T/C	1A	478351306	+	IWGSCv1.0	NA	NA	NA	NA	NA	TT	TT	TT	TT	TT	TT	TT	TT	TT	TT	TT	TT	TT	TT	TT	TT	TT	TT	TT	TT	TT	TT	TT	TT	TT	TT	TT	TT	TT	TT	TT	TT	TT	TT	TT	TT	TT	TT	TT
AX-110739528	A/G	1A	478451696	+	IWGSCv1.0	NA	NA	NA	NA	NA	GG	GG	GG	GG	GG	GG	GG	GG	GG	GG	GG	GG	GG	GG	GG	GG	GG	GG	GG	GG	GG	GG	GG	GG	GG	GG	GG	GG	GG	AA	GG	GG	GG	GG	GG	GG	GG	GG	GG
AX-110589481	T/C	1A	478539275	+	IWGSCv1.0	NA	NA	NA	NA	NA	CC	CC	CC	CC	CC	CC	CC	CC	CC	CC	CC	CC	CC	CC	CC	CC	CC	CC	CC	CC	CC	CC	CC	CC	CC	CC	CC	CC	CC	TT	CC	CC	CC	CC	CC	CC	CC	NN	CC
AX-108830806	G/A	1A	478906235	+	IWGSCv1.0	NA	NA	NA	NA	NA	AA	AA	AA	AA	AA	GG	AA	AA	AA	AA	AA	AA	AA	AA	AA	AA	AA	AA	AA	AA	AA	AA	AA	AA	AA	AA	AA	AA	AA	GG	AA	AA	AA	AA	AA	AA	AA	AA	AA
AX-110616388	T/C	1A	479539377	+	IWGSCv1.0	NA	NA	NA	NA	NA	CC	TC	CC	CC	CC	TT	CC	CC	CC	CC	CC	CC	CC	CC	CC	CC	CC	CC	CC	CC	CC	CC	CC	CC	CC	CC	CC	CC	CC	TT	CC	CC	CC	CC	CC	CC	CC	CC	CC
AX-109359271	C/G	1A	479750930	+	IWGSCv1.0	NA	NA	NA	NA	NA	GG	GG	GG	GG	GG	CC	GG	GG	GG	GG	GG	GG	GG	GG	GG	GG	GG	GG	GG	GG	GG	GG	GG	GG	GG	GG	GG	GG	GG	CC	GG	GG	GG	GG	GG	GG	GG	GG	GG
AX-110132670	G/T	1A	479817569	+	IWGSCv1.0	NA	NA	NA	NA	NA	TT	TG	TT	TT	TT	GG	TT	TT	TT	TT	TT	TT	TT	TT	TT	TT	TT	TT	TT	TT	TT	TT	TT	TT	TT	TT	TT	TT	TT	GG	TT	TG	TT	TT	TT	TT	TT	TT	TT
AX-86174311	G/A	1A	479836678	+	IWGSCv1.0	NA	NA	NA	NA	NA	GG	GG	GG	GG	GG	GG	GG	GG	GG	GG	GG	GG	GG	GG	GG	GG	GG	GG	GG	GG	GG	GG	GG	GG	GG	GG	GG	GG	GG	GG	GG	GG	GG	GG	GG	GG	GG	GG	GG
AX-108861931	C/T	1A	479859399	+	IWGSCv1.0	NA	NA	NA	NA	NA	CC	CC	CC	CC	CC	CC	CC	CC	CC	CC	CC	CC	CC	CC	CC	CC	CC	CC	CC	CC	CC	CC	CC	CC	CC	CC	CC	CC	CC	CC	CC	CC	CC	CC	CC	CC	CC	CC	CC
AX-108756719	G/A	1A	480155150	+	IWGSCv1.0	NA	NA	NA	NA	NA	AA	AA	AA	AA	AA	GG	AA	AA	AA	AA	AA	AA	AA	AA	AA	AA	AA	AA	AA	AA	AA	AA	AA	AA	AA	AA	AA	AA	AA	GG	AA	AA	AA	AA	AA	AA	AA	AA	AA
AX-108774966	C/T	1A	480426942	+	IWGSCv1.0	NA	NA	NA	NA	NA	CC	CC	CC	CC	CC	CC	CC	CC	CC	CC	CC	CC	CC	CC	CC	CC	CC	CC	CC	CC	CC	CC	CC	CC	CC	CC	CC	CC	CC	CC	CC	CC	CC	CC	CC	CC	CC	CC	CC
AX-111668238	G/A	1A	480442665	+	IWGSCv1.0	NA	NA	NA	NA	NA	GG	GG	GG	GG	GG	GG	GG	GG	GG	GG	GG	GG	GG	GG	GG	GG	GG	GG	GG	GG	GG	GG	GG	GG	GG	GG	GG	GG	GG	GG	GG	GG	GG	GG	GG	GG	GG	GG	GG
AX-110457129	C/T	1A	480742653	+	IWGSCv1.0	NA	NA	NA	NA	NA	TT	TT	TT	TT	TT	CC	TT	TC	TT	TT	TT	TT	TT	NN	TT	TT	TT	TT	TT	TT	TT	TT	TT	TT	TT	NN	TT	TT	TT	CC	TT	TT	TT	TT	TT	TT	TT	TT	TT
AX-111611858	T/G	1A	480807497	+	IWGSCv1.0	NA	NA	NA	NA	NA	TT	TT	TT	TT	TT	TT	TT	TT	TT	TT	TT	TT	TT	TT	TT	TT	TT	TT	TT	TT	TT	TT	TT	TT	TT	TT	TT	TT	TT	TT	TT	TT	TT	TT	TT	TT	TT	TT	TT
AX-109538739	A/G	1A	480830276	+	IWGSCv1.0	NA	NA	NA	NA	NA	AA	AA	AA	AA	AA	GG	AA	AA	AA	AA	AA	AA	AA	AA	AA	AA	AA	AA	AA	AA	AA	AA	AA	AA	AA	AA	AA	AA	AA	GG	AA	AA	AA	AA	AA	AA	AA	AA	AA
AX-108804713	A/G	1A	480937262	+	IWGSCv1.0	NA	NA	NA	NA	NA	AA	AA	AA	AA	AA	GG	AA	AA	AA	AA	AA	AA	AA	AA	AA	AA	AA	AA	AA	AA	AA	AA	AA	AA	AA	AA	AA	AA	AA	GG	AA	AA	AA	AA	AA	AA	AA	AA	AA
AX-111681662	T/C	1A	480954523	+	IWGSCv1.0	NA	NA	NA	NA	NA	TT	TT	TT	TT	TT	CC	TT	TT	TT	TT	TT	TT	TT	TT	TT	TT	TT	TT	TT	TT	TT	TT	TT	TT	TT	TT	TT	TT	TT	CC	TT	TT	TT	TT	TT	TT	TT	TT	TT
AX-111253524	A/G	1A	481228279	+	IWGSCv1.0	NA	NA	NA	NA	NA	GG	AG	AG	GG	GG	NN	GG	GG	GG	GG	GG	GG	GG	GG	GG	GG	GG	GG	NN	GG	GG	NN	GG	GG	GG	GG	GG	GG	GG	GG	GG	GG	GG	GG	GG	GG	GG	GG	GG
AX-111563037	C/A	1A	481233771	+	IWGSCv1.0	NA	NA	NA	NA	NA	CC	CC	CC	CC	CC	AA	CC	CC	CC	CC	CC	CC	CC	CC	CC	CC	CC	CC	CC	CC	CC	CC	CC	CC	CC	CC	CC	CC	CC	NN	CC	CC	CC	CC	CC	CC	CC	CC	CC
AX-109818312	A/G	1A	481703586	+	IWGSCv1.0	NA	NA	NA	NA	NA	AA	AG	AA	AA	AA	AA	AA	AA	AA	AA	AA	AA	AA	AA	AA	AA	AA	AA	AA	AA	AA	AA	AA	AA	AA	AA	AA	AA	AA	AA	AA	AA	AA	AA	AA	AA	AA	AA	AA
AX-109865440	A/C	1A	481753657	+	IWGSCv1.0	NA	NA	NA	NA	NA	CC	CC	CC	CC	CC	CC	CC	CC	CC	CC	CC	CC	AC	CC	CC	CC	CC	CC	CC	CC	NN	CC	CC	CC	CC	CC	CC	CC	CC	CC	CC	CC	CC	CC	CC	NN	CC	CC	CC
AX-111050658	G/T	1A	481877670	+	IWGSCv1.0	NA	NA	NA	NA	NA	GG	GG	GG	GG	GG	GG	GG	GG	GG	GG	GG	GG	GG	GG	GG	GG	GG	GG	GG	GG	GG	GG	GG	GG	GG	GG	GG	GG	GG	GG	GG	GG	GG	GG	GG	GG	GG	GG	GG
AX-110379252	G/A	1A	481925004	+	IWGSCv1.0	NA	NA	NA	NA	NA	GG	GG	GG	GG	GG	GG	GG	GG	GG	GG	GG	GG	GG	GG	GG	GG	GG	GG	GG	GG	GG	GG	GG	GG	GG	GG	GG	GG	GG	GG	GG	GG	GG	GG	GG	GG	GG	GG	GG
AX-110068904	C/G	1A	482240248	+	IWGSCv1.0	NA	NA	NA	NA	NA	GG	GG	GG	GG	GG	CC	GG	GG	GG	GG	GG	GG	GG	GG	GG	GG	GG	GG	GG	GG	GG	GG	GG	GG	GG	GG	GG	GG	GG	CC	GG	GG	GG	GG	GG	GG	GG	GG	GG
AX-110627726	C/T	1A	482243819	+	IWGSCv1.0	NA	NA	NA	NA	NA	TT	TT	TT	TT	TT	CC	TT	TT	TT	TT	TT	TT	TT	TT	TT	TT	TT	TT	TT	TT	TT	TT	TT	TT	TT	TT	TT	TT	TT	CC	TT	TT	TT	TT	TT	TT	TT	TT	TT
AX-110906380	G/A	1A	482247229	+	IWGSCv1.0	NA	NA	NA	NA	NA	NN	AA	AA	AA	AA	GG	AA	AA	AA	AA	AA	AA	AA	AA	AA	AA	AA	AA	AA	AA	AA	AA	AA	AA	AA	NN	AA	AA	AA	GG	AA	AA	AA	AA	AA	AA	AA	AA	AA
AX-108893431	A/G	1A	482249344	+	IWGSCv1.0	NA	NA	NA	NA	NA	GG	GG	GG	GG	GG	GG	GG	GG	GG	GG	GG	GG	GG	GG	GG	GG	GG	GG	GG	GG	GG	GG	GG	GG	GG	GG	GG	GG	GG	GG	GG	GG	GG	GG	GG	GG	GG	GG	GG
AX-111116682	C/A	1A	482324380	+	IWGSCv1.0	NA	NA	NA	NA	NA	AA	AA	AA	AA	AA	CC	AA	AA	AA	AA	AA	AA	AA	AA	AA	AA	AA	AA	AA	AA	AA	AA	AA	AA	AA	AA	AA	AA	AA	CC	AA	AA	AA	AA	AA	AA	AA	AA	AA
AX-109453515	G/A	1A	482334563	+	IWGSCv1.0	NA	NA	NA	NA	NA	AA	NN	AA	AA	AA	GG	AA	AA	AA	AA	AA	AA	AA	AA	AA	AA	AA	AA	AA	AA	AA	AA	AA	AA	AA	AA	AA	AA	AA	GG	AA	AA	AA	AA	AA	AA	AA	AA	AA
AX-110942001	A/G	1A	482337992	+	IWGSCv1.0	NA	NA	NA	NA	NA	GG	GG	GG	GG	GG	GG	GG	GG	GG	GG	GG	GG	GG	GG	GG	GG	GG	GG	GG	GG	GG	GG	GG	GG	GG	GG	GG	GG	GG	GG	GG	GG	GG	GG	GG	GG	GG	GG	GG
AX-111286178	G/C	1A	482662086	+	IWGSCv1.0	NA	NA	NA	NA	NA	CC	CC	NN	CC	CC	GG	CC	CC	CC	CC	CC	CC	CC	CC	CC	CC	CC	CC	CC	CC	CC	CC	CC	CC	CC	CC	CC	CC	CC	GG	CC	CC	CC	CC	CC	CC	CC	CC	CC
AX-108871459	C/A	1A	482761826	+	IWGSCv1.0	NA	NA	NA	NA	NA	AA	AA	AA	AA	AA	CC	AA	AA	AA	AA	AA	AA	AA	AA	AA	AA	AA	AA	AA	AA	AA	AA	AA	AA	AA	AA	AA	AA	AA	CC	AA	AA	AA	AA	AA	AA	AA	AA	AA
AX-108891886	T/C	1A	482812468	+	IWGSCv1.0	NA	NA	NA	NA	NA	CC	TC	NN	NN	NN	TT	NN	CC	CC	CC	NN	CC	CC	CC	CC	CC	CC	CC	CC	CC	CC	CC	CC	CC	CC	CC	CC	CC	CC	TT	CC	NN	CC	CC	CC	CC	CC	CC	CC
AX-110672548	G/A	1A	482835204	+	IWGSCv1.0	NA	NA	NA	NA	NA	AA	AA	AA	AA	AA	GG	AA	AA	AA	AA	AA	NN	AA	AA	AA	NN	AA	AA	AA	AA	AA	AA	AA	AA	AA	AA	AA	AA	AA	GG	AA	AA	AA	AA	AA	AA	NN	AA	AA
AX-109895313	C/T	1A	482855656	+	IWGSCv1.0	NA	NA	NA	NA	NA	TC	TC	TT	TT	TT	CC	TT	TT	TT	TT	TT	TT	TT	TT	TT	TT	TT	TT	TT	TT	TT	TT	TT	TT	TT	TT	TT	TT	TT	CC	TT	TT	TT	TT	TT	TT	TT	TT	TT
AX-110085541	C/T	1A	482965591	+	IWGSCv1.0	NA	NA	NA	NA	NA	CC	CC	CC	CC	CC	CC	CC	CC	CC	CC	CC	CC	CC	CC	CC	CC	CC	CC	CC	CC	CC	CC	CC	CC	CC	CC	CC	CC	CC	CC	CC	CC	CC	CC	CC	CC	CC	CC	CC
AX-110444967	C/T	1A	483128519	+	IWGSCv1.0	NA	NA	NA	NA	NA	NN	TC	TC	TT	NN	CC	TT	TT	NN	TT	TT	TT	NN	TT	TT	TT	TT	TT	TT	NN	TT	TT	TT	TT	TT	TT	TT	TT	TT	CC	TT	TT	TT	NN	TT	TT	TT	TT	TT
AX-109864216	A/G	1A	483131050	+	IWGSCv1.0	NA	NA	NA	NA	NA	AA	NN	AA	AA	AA	AA	AA	AA	AA	AA	AA	AA	AA	AA	AA	AA	AA	AA	AA	AA	AA	AA	AA	AA	AA	AA	AA	AA	AA	AA	AA	AA	AA	AA	AA	AA	AA	AA	AA
AX-109982239	T/C	1A	483194049	+	IWGSCv1.0	NA	NA	NA	NA	NA	TT	TT	TT	TT	TT	TT	TT	TT	TT	TT	TT	TT	TT	TT	TT	TT	TT	TT	TT	TT	TT	TT	TT	TT	TT	TT	TT	TT	TT	TT	TT	TT	TT	TT	TT	TT	TT	TT	TT
AX-109814989	A/G	1A	483598489	+	IWGSCv1.0	NA	NA	NA	NA	NA	GG	GG	GG	GG	GG	AA	GG	GG	GG	GG	GG	GG	GG	GG	GG	GG	GG	GG	GG	GG	GG	GG	GG	GG	GG	GG	GG	GG	GG	AA	GG	GG	GG	GG	GG	GG	GG	GG	GG
AX-109829852	G/A	1A	483673853	+	IWGSCv1.0	NA	NA	NA	NA	NA	GG	GG	GG	GG	GG	GG	GG	GG	GG	GG	GG	GG	GG	GG	GG	GG	GG	GG	GG	GG	GG	GG	GG	GG	GG	GG	GG	GG	GG	GG	GG	GG	GG	GG	GG	GG	GG	GG	GG
AX-111069240	G/A	1A	483700527	+	IWGSCv1.0	NA	NA	NA	NA	NA	GG	GG	GG	GG	GG	GG	GG	GG	GG	GG	GG	GG	GG	GG	GG	GG	GG	GG	GG	GG	GG	GG	GG	GG	GG	GG	GG	GG	GG	GG	GG	GG	GG	GG	GG	GG	GG	GG	GG
AX-109521252	G/A	1A	483860629	+	IWGSCv1.0	NA	NA	NA	NA	NA	GG	GG	GG	GG	GG	GG	GG	GG	GG	GG	GG	GG	GG	GG	GG	GG	GG	GG	GG	GG	GG	GG	GG	GG	GG	GG	GG	GG	GG	GG	GG	GG	GG	GG	GG	GG	GG	GG	GG
AX-110053294	T/G	1A	483940371	+	IWGSCv1.0	NA	NA	NA	NA	NA	TT	TG	TT	TT	TT	TT	TT	TT	TT	TT	TT	TT	TT	TT	TT	TT	TT	TT	TT	TT	TT	TT	TT	TT	TT	TT	NN	TT	TT	TT	TT	TT	TT	TT	TT	TT	TT	TT	TT
AX-110399569	C/T	1A	484328492	+	IWGSCv1.0	NA	NA	NA	NA	NA	CC	CC	CC	CC	CC	CC	CC	CC	CC	CC	CC	CC	CC	CC	CC	CC	CC	CC	CC	CC	CC	CC	CC	CC	CC	CC	CC	CC	CC	CC	CC	CC	CC	CC	CC	CC	CC	CC	CC
AX-111600244	T/C	1A	484342107	+	IWGSCv1.0	NA	NA	NA	NA	NA	TT	TT	TT	TT	TT	TT	TT	TT	TT	TT	TT	TT	TT	TT	TT	TT	TT	TT	TT	TT	TT	TT	TT	TT	TT	TT	TT	TT	TT	TT	TT	TT	TT	TT	TT	TT	TT	TT	TT
AX-109984878	T/G	1A	484868422	+	IWGSCv1.0	NA	NA	NA	NA	NA	TT	TT	TT	TT	TT	TT	TT	TT	TT	TT	TT	TT	TT	TT	TT	TT	TT	TT	TT	TT	TT	TT	TT	TT	TT	TT	TT	TT	TT	TT	TT	TT	TT	TT	TT	TT	TT	TT	TT
AX-108830231	C/A	1A	484998007	+	IWGSCv1.0	NA	NA	NA	NA	NA	AA	AC	NN	AA	AA	CC	AA	NN	AA	AA	NN	AA	AA	AA	AA	AA	AA	NN	AA	AA	AA	AA	AA	AA	AA	AA	AA	AA	AA	CC	AA	AA	AA	AA	AA	AA	AA	AA	AA
AX-109931279	A/G	1A	485002033	+	IWGSCv1.0	NA	NA	NA	NA	NA	AA	AA	AA	AA	AA	AA	AA	AA	AA	AA	AA	AA	AA	AA	AA	AA	AA	AA	AA	AA	AA	AA	AA	AA	AA	AA	AA	AA	AA	AA	AA	AA	AA	AA	AA	AA	AA	AA	AA
AX-109835479	C/A	1A	485021252	+	IWGSCv1.0	NA	NA	NA	NA	NA	CC	CC	CC	CC	CC	CC	CC	CC	CC	CC	CC	CC	CC	CC	CC	CC	CC	CC	CC	CC	CC	CC	CC	CC	CC	CC	CC	CC	CC	CC	CC	CC	CC	CC	CC	CC	CC	CC	CC
AX-108917420	G/A	1A	485173993	+	IWGSCv1.0	NA	NA	NA	NA	NA	AA	AA	AA	AA	AA	GG	AA	AA	AA	AA	AA	AA	AA	AA	AA	AA	AA	AA	AA	AA	AA	AA	AA	AA	AA	AA	AA	AA	AA	GG	AA	AA	AA	AA	AA	AA	AA	AA	AA
AX-109920147	A/G	1A	485242122	+	IWGSCv1.0	NA	NA	NA	NA	NA	AA	AA	AA	AA	AA	AG	AA	AA	AA	AA	AA	AA	AA	AA	AA	AA	AA	AA	AA	AA	AA	AA	AA	AA	AA	AA	AA	AA	AA	AG	AA	AA	AA	AA	AA	AA	AA	AA	AA
AX-109339822	G/A	1A	485345205	+	IWGSCv1.0	NA	NA	NA	NA	NA	GG	GG	GG	GG	GG	GG	GG	GG	GG	GG	GG	GG	GG	GG	GG	GG	GG	GG	GG	GG	GG	GG	GG	GG	GG	GG	GG	GG	GG	GG	GG	GG	GG	GG	GG	GG	GG	GG	GG
AX-109392353	C/T	1A	485348648	+	IWGSCv1.0	NA	NA	NA	NA	NA	CC	TC	CC	CC	CC	CC	CC	CC	CC	CC	CC	CC	CC	CC	CC	CC	CC	CC	CC	CC	CC	CC	CC	CC	CC	CC	CC	CC	CC	CC	CC	CC	CC	CC	CC	CC	CC	CC	CC
AX-109347528	C/T	1A	485648728	+	IWGSCv1.0	NA	NA	NA	NA	NA	CC	NN	CC	CC	CC	CC	CC	CC	CC	CC	CC	CC	CC	CC	CC	CC	CC	CC	CC	CC	CC	CC	CC	CC	CC	CC	CC	CC	CC	CC	CC	CC	CC	CC	CC	CC	CC	CC	NN
AX-110151337	C/T	1A	485688631	+	IWGSCv1.0	NA	NA	NA	NA	NA	CC	CC	CC	CC	CC	CC	CC	CC	CC	CC	CC	CC	CC	CC	CC	CC	CC	CC	CC	CC	CC	CC	CC	CC	CC	CC	CC	CC	CC	CC	CC	CC	CC	CC	CC	CC	CC	CC	CC
AX-108889849	C/T	1A	485859892	+	IWGSCv1.0	NA	NA	NA	NA	NA	CC	CC	CC	CC	CC	TT	CC	CC	CC	CC	CC	CC	CC	CC	CC	CC	CC	CC	CC	CC	CC	CC	CC	CC	CC	CC	CC	CC	CC	TT	CC	CC	CC	CC	CC	CC	CC	CC	CC
AX-111031072	G/T	1A	486035384	+	IWGSCv1.0	NA	NA	NA	NA	NA	TT	TT	TT	TT	TT	GG	TT	TT	TT	TT	TT	TT	TT	TT	TT	TT	TT	TT	TT	TT	TT	TT	TT	TT	TT	TT	TT	TT	TT	GG	TT	TT	TT	TT	TT	TT	TT	TT	TT
AX-108845780	A/G	1A	486043943	+	IWGSCv1.0	NA	NA	NA	NA	NA	NN	NN	NN	AG	AA	NN	AA	AA	AA	AA	AA	AA	AA	AA	AA	AA	AA	AA	AA	AA	AA	AA	AA	AA	AA	AA	NN	AA	AA	AA	AA	AA	AA	AA	AA	AA	AA	AA	AA
AX-109527017	T/C	1A	486048591	+	IWGSCv1.0	NA	NA	NA	NA	NA	TT	TT	TT	TT	TT	TT	TT	TT	TT	TT	TT	TT	TT	TT	TT	TT	TT	TT	TT	TT	TT	TT	TT	TT	TT	TT	TT	TT	TT	TT	TT	TT	TT	TT	TT	TT	TT	TT	TT
AX-111503582	C/T	1A	486050821	+	IWGSCv1.0	NA	NA	NA	NA	NA	CC	CC	CC	CC	CC	CC	CC	CC	CC	CC	CC	CC	CC	CC	CC	CC	CC	CC	CC	CC	CC	CC	CC	CC	CC	CC	CC	CC	CC	CC	CC	CC	CC	CC	CC	CC	CC	CC	CC
AX-110427428	C/T	1A	486322263	+	IWGSCv1.0	NA	NA	NA	NA	NA	CC	CC	CC	CC	CC	CC	CC	CC	CC	CC	CC	CC	CC	CC	CC	CC	CC	CC	CC	CC	CC	CC	CC	CC	CC	CC	CC	CC	CC	CC	CC	CC	CC	CC	CC	CC	CC	CC	CC
AX-111586792	A/G	1A	486343201	+	IWGSCv1.0	NA	NA	NA	NA	NA	AA	AA	AA	AA	AA	AA	AA	AA	AA	AA	AA	AA	AA	AA	AA	AA	AA	AA	AA	AA	AA	AA	AA	AA	AA	AA	AA	AA	AA	AA	AA	AA	AA	AA	AA	AA	AA	AA	AA
AX-110415818	G/A	1A	486389701	+	IWGSCv1.0	NA	NA	NA	NA	NA	NN	GG	GG	GG	GG	GG	GG	GG	GG	GG	GG	GG	GG	GG	GG	GG	GG	GG	GG	GG	GG	GG	GG	GG	GG	GG	GG	GG	GG	GG	GG	GG	GG	GG	GG	GG	GG	GG	GG
AX-110502789	C/T	1A	486417245	+	IWGSCv1.0	NA	NA	NA	NA	NA	TT	NN	TT	TT	TT	CC	TT	TT	TT	TT	TT	TT	TT	TT	TT	TT	TT	TT	TT	TT	TT	TT	TT	TT	TT	TT	TT	TT	TT	CC	TT	TT	TT	TT	TT	TT	TT	TT	TT
AX-111080318	C/T	1A	486545769	+	IWGSCv1.0	NA	NA	NA	NA	NA	CC	CC	CC	CC	CC	CC	CC	CC	CC	CC	CC	CC	CC	CC	NN	CC	CC	CC	CC	CC	CC	CC	CC	CC	CC	CC	CC	CC	CC	CC	NN	CC	CC	CC	CC	CC	CC	CC	CC
AX-111216517	G/A	1A	486578248	+	IWGSCv1.0	NA	NA	NA	NA	NA	GG	GG	GG	AG	GG	GG	GG	GG	GG	GG	GG	GG	GG	GG	GG	GG	GG	GG	GG	GG	GG	GG	GG	GG	GG	GG	GG	GG	GG	GG	GG	GG	GG	GG	GG	GG	GG	GG	GG
AX-111483803	T/C	1A	486594933	+	IWGSCv1.0	NA	NA	NA	NA	NA	TT	TT	TT	TT	TT	TT	TT	TT	TT	TT	TT	TT	TT	TT	TT	TT	TT	TT	TT	TT	TT	TT	TT	TT	TT	TT	TT	TT	TT	TT	TT	TT	TT	TT	TT	TT	TT	TT	TT
AX-109303792	G/C	1A	486664476	+	IWGSCv1.0	NA	NA	NA	NA	NA	GG	GG	GG	GG	GG	GG	GG	GG	GG	GG	GG	GG	GG	GG	GG	GG	GG	GG	GG	GG	GG	NN	GG	GG	GG	GG	GG	GG	GG	GG	GG	GG	GG	GG	GG	GG	GG	GG	GG
AX-111011268	T/A	1A	486743305	+	IWGSCv1.0	NA	NA	NA	NA	NA	TT	TT	TT	TT	TT	TT	TT	TT	TT	TT	TT	TT	TT	TT	TT	TT	TT	TT	TT	TT	TT	TT	TT	TT	TT	TT	TT	TT	TT	TT	TT	TT	TT	TT	TT	TT	TT	TT	TT
AX-111473072	T/C	1A	486759117	+	IWGSCv1.0	NA	NA	NA	NA	NA	TT	TT	TT	TT	TT	TT	TT	TT	TT	TT	TT	TT	TT	TT	TT	TT	TT	TT	TT	TT	TT	TT	TT	TT	TT	TT	TT	TT	TT	TT	TT	TT	TT	TT	TT	TT	TT	TT	TT
AX-109815371	T/A	1A	486799462	+	IWGSCv1.0	NA	NA	NA	NA	NA	AA	AA	AA	AA	AA	AT	AA	AA	AA	AA	AA	AA	AA	AA	AA	AA	AA	AA	AA	AA	AA	AA	AA	AA	AA	AA	AA	AA	AA	TT	AA	AA	AA	AA	AA	AA	AA	AA	AA
AX-111057726	G/T	1A	486822254	+	IWGSCv1.0	NA	NA	NA	NA	NA	TT	TT	NN	TT	TT	TT	TT	TT	TT	TT	TT	TT	TT	TG	TT	TT	TT	TT	TT	TT	TT	TT	TT	TT	TG	TT	TT	TT	TT	TT	TT	TG	TT	TT	TT	TT	TT	TT	TT
AX-109078307	T/C	1A	486941599	+	IWGSCv1.0	NA	NA	NA	NA	NA	CC	TC	CC	CC	CC	TT	CC	CC	CC	CC	CC	CC	CC	CC	CC	CC	CC	CC	CC	CC	CC	CC	CC	CC	CC	CC	CC	CC	CC	TT	CC	CC	CC	CC	CC	CC	CC	CC	CC
AX-108978389	G/A	1A	486956943	+	IWGSCv1.0	NA	NA	NA	NA	NA	GG	GG	GG	GG	GG	GG	GG	GG	GG	GG	GG	GG	GG	GG	GG	GG	GG	GG	GG	GG	GG	GG	GG	GG	GG	GG	GG	GG	GG	GG	GG	GG	GG	GG	GG	GG	GG	GG	GG
AX-110031958	G/A	1A	487009378	+	IWGSCv1.0	NA	NA	NA	NA	NA	GG	GG	GG	GG	GG	GG	GG	GG	GG	GG	GG	GG	GG	GG	GG	GG	GG	GG	GG	GG	GG	GG	GG	GG	GG	GG	GG	GG	GG	GG	GG	GG	GG	GG	GG	GG	GG	GG	GG
AX-109944937	G/A	1A	487039038	+	IWGSCv1.0	NA	NA	NA	NA	NA	GG	NN	GG	GG	GG	GG	GG	GG	GG	GG	GG	GG	GG	GG	GG	GG	GG	GG	GG	GG	GG	GG	GG	GG	GG	GG	GG	GG	GG	GG	GG	GG	GG	GG	GG	GG	GG	GG	GG
AX-108857594	A/G	1A	487100601	+	IWGSCv1.0	NA	NA	NA	NA	NA	AG	NN	AA	AG	AA	AA	AA	AA	AA	AA	AA	AA	AA	AA	AA	AA	AA	AA	AA	AA	AA	AA	AA	AA	AA	AA	AA	AA	AA	AA	AA	AA	AA	AA	AA	AA	AA	AA	AA
AX-109858318	C/T	1A	487311181	+	IWGSCv1.0	NA	NA	NA	NA	NA	CC	CC	CC	CC	CC	CC	CC	CC	CC	CC	CC	CC	CC	CC	CC	CC	CC	CC	CC	CC	CC	CC	CC	CC	CC	CC	CC	CC	CC	CC	CC	CC	CC	CC	CC	CC	CC	CC	CC
AX-110942359	T/C	1A	487334752	+	IWGSCv1.0	NA	NA	NA	NA	NA	TC	TT	TC	TT	TT	TT	TT	TT	TT	TT	TT	TT	TT	TT	TT	NN	TT	TT	TT	TT	TT	TT	TT	TT	TT	TT	TT	TT	TT	TT	TT	TT	TT	NN	TT	TT	TT	TT	TT
AX-110918237	G/A	1A	487481556	+	IWGSCv1.0	NA	NA	NA	NA	NA	GG	GG	GG	GG	GG	GG	GG	GG	GG	GG	GG	GG	GG	GG	GG	GG	GG	GG	GG	GG	GG	GG	GG	GG	GG	GG	GG	GG	GG	GG	GG	GG	GG	GG	GG	GG	GG	GG	GG
AX-111127994	C/T	1A	487497124	+	IWGSCv1.0	NA	NA	NA	NA	NA	TT	TT	TT	TT	TT	CC	TT	TT	TT	TT	TT	TT	TT	TT	TT	TT	TT	TT	TT	TT	TT	TT	TT	TT	TT	TT	TT	TT	TT	CC	TT	TT	TT	TT	TT	TT	TT	TT	TT
AX-109016994	A/C	1A	487602991	+	IWGSCv1.0	NA	NA	NA	NA	NA	AA	AA	AA	AA	AA	CC	AA	AA	AA	AA	NN	AA	AA	AA	AA	AA	AA	AA	AA	AA	AA	AA	AA	AA	AA	AA	AA	AA	AA	CC	AA	AA	AA	AA	AA	AA	AA	AA	AA
AX-109831764	C/G	1A	487725293	+	IWGSCv1.0	NA	NA	NA	NA	NA	GG	GG	GG	GG	GG	CC	GG	GG	GG	GG	GG	GG	GG	GG	GG	GG	GG	GG	GG	GG	GG	GG	GG	GG	GG	GG	GG	GG	GG	CC	GG	GG	GG	GG	GG	GG	GG	GG	GG
AX-111675358	A/G	1A	487757524	+	IWGSCv1.0	NA	NA	NA	NA	NA	AA	AA	AA	AA	AA	AA	AA	AA	AA	AA	AA	AA	AA	AA	AA	AA	AA	AA	AA	AA	AA	AA	AA	AA	AA	AA	AA	AA	AA	AA	AA	AA	AA	AA	AA	AA	AA	AA	AA
AX-108731995	G/A	1A	488014686	+	IWGSCv1.0	NA	NA	NA	NA	NA	GG	GG	GG	GG	GG	GG	GG	GG	GG	GG	GG	GG	GG	GG	GG	GG	GG	GG	GG	GG	GG	GG	GG	GG	GG	GG	GG	GG	GG	GG	GG	GG	GG	GG	GG	GG	GG	GG	GG
AX-109823197	C/T	1A	488074501	+	IWGSCv1.0	NA	NA	NA	NA	NA	NN	TC	NN	TT	NN	NN	NN	TT	TT	TT	NN	TT	TT	TT	TT	TT	TT	TC	NN	TT	TT	TT	TT	TT	TT	TT	TT	TT	NN	TT	TT	TT	NN	TT	NN	TT	TT	TT	TC
AX-109929405	G/T	1A	488095441	+	IWGSCv1.0	NA	NA	NA	NA	NA	GG	GG	NN	NN	NN	NN	NN	GG	GG	GG	GG	GG	GG	GG	GG	GG	GG	GG	GG	GG	GG	GG	GG	GG	GG	GG	GG	GG	GG	GG	GG	GG	GG	GG	GG	GG	GG	GG	GG
AX-111114477	G/C	1A	488193817	+	IWGSCv1.0	NA	NA	NA	NA	NA	GG	GG	GG	GG	GG	GG	GG	GG	GG	GG	GG	GG	GG	GG	GG	GG	GG	GG	GG	GG	GG	GG	GG	GG	GG	GG	GG	GG	GG	GG	GG	GG	GG	GG	GG	GG	GG	GG	GG
AX-110050378	G/C	1A	488206686	+	IWGSCv1.0	NA	NA	NA	NA	NA	GG	GG	GG	GG	GG	GG	GG	GG	GG	GG	GG	GG	GG	GG	GG	GG	GG	GG	GG	GG	GG	GG	GG	NN	GG	GG	GG	GG	GG	GG	GG	GG	GG	GG	CG	GG	GG	GG	GG
AX-110125325	C/T	1A	488210428	+	IWGSCv1.0	NA	NA	NA	NA	NA	CC	CC	CC	CC	CC	CC	CC	CC	CC	CC	CC	CC	CC	CC	CC	CC	CC	CC	CC	CC	CC	CC	CC	CC	CC	CC	CC	CC	CC	CC	CC	CC	CC	CC	CC	CC	CC	CC	CC
AX-108739320	G/A	1A	488227279	+	IWGSCv1.0	NA	NA	NA	NA	NA	GG	GG	GG	GG	GG	GG	GG	GG	GG	GG	GG	GG	GG	GG	GG	GG	GG	GG	GG	GG	GG	GG	GG	GG	GG	GG	GG	GG	GG	GG	GG	GG	GG	GG	GG	GG	GG	GG	GG
AX-109469627	G/A	1A	488409378	+	IWGSCv1.0	NA	NA	NA	NA	NA	AA	AA	AA	AA	AA	AA	AA	AA	AA	AA	AA	AA	AA	AA	AA	AA	AA	AA	AA	AA	AA	AA	AA	AA	AA	AA	AA	AA	AA	AA	AA	AA	AA	AA	AA	AA	AA	AA	AA
AX-109447158	T/C	1A	488648697	+	IWGSCv1.0	NA	NA	NA	NA	NA	CC	CC	CC	CC	CC	CC	CC	CC	CC	CC	CC	CC	CC	CC	CC	CC	CC	CC	CC	CC	CC	CC	CC	CC	CC	CC	CC	CC	CC	CC	CC	CC	CC	CC	NN	CC	CC	CC	CC
AX-109511085	A/G	1A	489132097	+	IWGSCv1.0	NA	NA	NA	NA	NA	GG	NN	GG	GG	GG	GG	GG	GG	GG	GG	GG	GG	GG	GG	GG	GG	GG	GG	GG	GG	GG	GG	GG	GG	GG	NN	GG	GG	GG	GG	GG	GG	GG	GG	GG	GG	GG	GG	GG
AX-109031299	C/G	1A	489179482	+	IWGSCv1.0	NA	NA	NA	NA	NA	NN	GG	GG	GG	GG	GG	GG	GG	GG	GG	GG	GG	GG	GG	GG	GG	GG	GG	GG	GG	GG	GG	GG	GG	GG	GG	GG	GG	GG	GG	GG	GG	GG	GG	GG	GG	GG	GG	GG
AX-109833636	T/C	1A	489266581	+	IWGSCv1.0	NA	NA	NA	NA	NA	TT	TT	TT	TT	TT	TT	TT	TT	TT	TT	TT	TT	TT	TT	TT	TT	TT	TT	TT	TT	TT	TT	TT	TT	TT	TT	TT	TT	TT	TT	TT	TT	TT	TT	TT	TT	TT	TT	TT
AX-109491193	G/A	1A	489273128	+	IWGSCv1.0	NA	NA	NA	NA	NA	AA	AA	AA	AA	AA	AA	AA	AA	AA	AA	AA	AA	AA	AA	AA	AA	AA	AA	AA	AA	AA	AA	AA	AA	AA	AA	AA	AA	AA	AA	AA	AA	AA	AA	AA	AA	AA	AA	AA
AX-109339397	C/T	1A	489500203	+	IWGSCv1.0	NA	NA	NA	NA	NA	TC	TC	TC	TC	TT	TC	NN	TT	TT	TT	TT	TT	TT	TT	TT	TT	TT	TT	TT	TT	TT	TT	TT	TT	TT	TT	TT	TT	TT	TT	TT	TT	TT	NN	TT	TT	TT	TT	TT
AX-110490555	G/A	1A	489705297	+	IWGSCv1.0	NA	NA	NA	NA	NA	GG	GG	GG	GG	GG	GG	GG	GG	GG	GG	GG	GG	GG	GG	GG	GG	GG	GG	GG	GG	GG	GG	GG	GG	GG	GG	GG	GG	GG	GG	GG	GG	GG	GG	GG	GG	GG	GG	GG
AX-110503827	T/C	1A	490018361	+	IWGSCv1.0	NA	NA	NA	NA	NA	CC	CC	CC	CC	CC	CC	CC	CC	CC	CC	CC	CC	CC	CC	CC	CC	CC	CC	CC	CC	CC	CC	CC	CC	CC	CC	CC	CC	CC	CC	CC	CC	CC	CC	CC	CC	CC	CC	CC
AX-111120791	A/G	1A	490410410	+	IWGSCv1.0	NA	NA	NA	NA	NA	GG	GG	GG	GG	GG	GG	GG	GG	GG	GG	GG	GG	GG	GG	GG	GG	GG	GG	GG	GG	GG	GG	GG	GG	GG	GG	GG	GG	GG	GG	GG	GG	GG	GG	GG	GG	GG	GG	GG
AX-109358415	A/G	1A	490525647	+	IWGSCv1.0	NA	NA	NA	NA	NA	AA	AA	AA	AA	AA	AA	AA	AA	AA	AA	AA	AA	AG	AA	AA	AA	AA	AA	AA	AA	AA	AA	AA	AA	AA	AA	AA	AA	AA	AA	AA	AG	AA	AA	AA	AA	AA	AA	AA
AX-110441035	A/C	1A	490870487	+	IWGSCv1.0	NA	NA	NA	NA	NA	CC	CC	CC	CC	CC	CC	CC	CC	CC	CC	CC	CC	CC	CC	CC	CC	CC	CC	CC	CC	CC	CC	CC	CC	CC	CC	CC	CC	CC	CC	CC	CC	CC	CC	CC	CC	CC	CC	CC
AX-110991760	C/T	1A	491140000	+	IWGSCv1.0	NA	NA	NA	NA	NA	CC	CC	CC	CC	CC	CC	CC	CC	CC	CC	CC	CC	CC	CC	CC	CC	CC	CC	CC	CC	CC	CC	CC	CC	CC	CC	CC	CC	CC	CC	CC	CC	CC	CC	CC	CC	CC	CC	CC
AX-110580136	G/T	1A	491145955	+	IWGSCv1.0	NA	NA	NA	NA	NA	TT	TT	NN	TT	TT	TT	TT	TT	TT	TT	TT	TT	TT	TT	NN	TT	TT	TT	TT	TT	NN	TT	TT	TT	TT	TT	TT	TT	TT	TT	NN	TT	TT	TT	TT	TT	TT	TT	TT
AX-110418193	A/G	1A	491152381	+	IWGSCv1.0	NA	NA	NA	NA	NA	GG	AG	AG	GG	NN	GG	AG	GG	AG	AG	AG	AG	AG	AG	AG	AG	AG	AG	AG	AG	AG	AG	AG	AG	AG	AG	AG	NN	AG	GG	AG	GG	AG	NN	GG	AG	AG	NN	AG
AX-110499408	C/A	1A	491306372	+	IWGSCv1.0	NA	NA	NA	NA	NA	AA	AA	AA	AA	AA	AA	AA	AA	AA	AA	AA	AA	AA	AA	AA	AA	AA	AA	AA	AA	AA	AA	AA	AA	AA	AA	AA	AA	AA	AA	AA	AA	AA	AA	AA	AA	AA	AA	AA
AX-108765611	A/G	1A	491491093	+	IWGSCv1.0	NA	NA	NA	NA	NA	AG	AG	AG	AG	AG	AG	AG	AG	AG	AG	AG	AG	AG	AG	AG	AG	AG	AG	AG	AG	AG	AG	AG	AG	AG	AG	AG	AG	AG	AG	AG	AG	AG	AG	AG	AG	AG	AG	AG
AX-108897448	C/T	1A	491650720	+	IWGSCv1.0	NA	NA	NA	NA	NA	TT	TT	NN	NN	TT	TT	TT	NN	TT	TT	TT	TT	TT	TT	TT	TT	TT	TT	TT	TT	TT	TT	TT	TT	TT	TT	TT	TT	TT	TT	TT	TT	TT	TT	TT	TT	TT	TT	TT
AX-110913585	G/T	1A	491759741	+	IWGSCv1.0	NA	NA	NA	NA	NA	TT	TT	TT	TT	TT	TT	TT	TT	TT	TT	TT	TT	TT	TT	TT	TT	TT	TT	TT	TT	TT	TT	TT	TT	TT	TT	TT	TT	TT	TT	TT	TT	TT	TT	TT	TT	TT	TT	TT
AX-111671169	A/C	1A	492016902	+	IWGSCv1.0	NA	NA	NA	NA	NA	CC	CC	CC	CC	CC	CC	CC	CC	CC	CC	CC	NN	CC	CC	NN	CC	CC	CC	CC	CC	CC	CC	CC	CC	CC	CC	CC	CC	CC	CC	CC	NN	CC	CC	CC	CC	CC	CC	CC
AX-111803078	C/T	1A	492023119	+	IWGSCv1.0	NA	NA	NA	NA	NA	CC	CC	CC	CC	CC	CC	CC	CC	CC	CC	CC	CC	CC	CC	CC	CC	CC	CC	CC	CC	CC	CC	CC	CC	CC	CC	CC	CC	CC	CC	CC	CC	CC	CC	CC	CC	CC	CC	CC
AX-111767473	C/T	1A	492055251	+	IWGSCv1.0	NA	NA	NA	NA	NA	CC	CC	CC	CC	CC	CC	CC	CC	CC	CC	CC	CC	CC	CC	CC	CC	CC	CC	CC	CC	CC	CC	CC	CC	CC	CC	CC	CC	CC	CC	CC	CC	CC	CC	CC	CC	CC	CC	CC
AX-110932807	G/C	1A	492197939	+	IWGSCv1.0	NA	NA	NA	NA	NA	GG	GG	GG	GG	GG	GG	GG	GG	GG	GG	GG	GG	GG	GG	GG	GG	GG	GG	GG	GG	GG	GG	GG	GG	GG	GG	GG	GG	GG	GG	GG	GG	GG	GG	GG	GG	GG	GG	GG
AX-109565465	A/G	1A	492201050	+	IWGSCv1.0	NA	NA	NA	NA	NA	AA	AA	AA	AA	AA	AA	AA	AA	AA	AA	AA	AA	AA	AA	AA	AA	AA	AA	AA	AA	AA	AA	AA	AA	AA	AA	AA	AA	AA	AA	AA	AA	AA	AA	AA	AA	AA	AA	AA
AX-108828312	T/C	1A	492611518	+	IWGSCv1.0	NA	NA	NA	NA	NA	CC	CC	CC	CC	CC	CC	CC	CC	CC	CC	CC	CC	CC	CC	CC	CC	CC	CC	CC	CC	CC	CC	CC	CC	CC	CC	NN	CC	CC	CC	CC	CC	CC	CC	CC	CC	CC	CC	CC
AX-110976553	G/A	1A	492804194	+	IWGSCv1.0	NA	NA	NA	NA	NA	GG	NN	GG	GG	GG	GG	GG	GG	GG	GG	GG	GG	GG	GG	GG	GG	GG	GG	GG	GG	GG	GG	GG	GG	GG	GG	GG	GG	GG	GG	GG	GG	GG	GG	GG	GG	GG	GG	GG
AX-111532030	C/G	1A	492828226	+	IWGSCv1.0	NA	NA	NA	NA	NA	CC	CC	NN	GG	GG	CC	CC	CC	CC	CC	CC	GG	CC	GG	GG	CC	CC	CC	NN	CC	CC	CC	CC	GG	GG	CC	GG	CC	GG	CC	CC	CC	CC	CC	CC	CC	GG	NN	GG
AX-111157391	G/A	1A	493973500	+	IWGSCv1.0	NA	NA	NA	NA	NA	AA	AA	AA	AA	AA	AA	AA	AA	AA	AA	AA	AA	AA	AA	AA	AA	AA	AA	AA	AA	AA	AA	AA	AA	AA	AA	AA	AA	AA	AA	AA	AA	AA	AA	AA	AA	AA	AA	AA
AX-110468518	T/G	1A	494120872	+	IWGSCv1.0	NA	NA	NA	NA	NA	GG	GG	NN	GG	GG	GG	GG	GG	GG	GG	GG	NN	GG	GG	NN	GG	GG	GG	GG	GG	GG	GG	GG	GG	GG	GG	GG	GG	GG	GG	NN	NN	GG	NN	GG	GG	GG	GG	TG
AX-109516730	C/T	1A	494349233	+	IWGSCv1.0	NA	NA	NA	NA	NA	TT	TT	TT	TT	TT	TT	TT	TT	TT	TT	TT	TT	TT	TT	TT	TT	TT	TT	TT	TT	TT	TT	TT	TT	TT	TT	TT	TT	TT	TT	TT	TT	TT	TT	TT	TT	TT	TT	TT
AX-109336866	A/G	1A	494353466	+	IWGSCv1.0	NA	NA	NA	NA	NA	GG	GG	GG	NN	GG	NN	GG	GG	GG	GG	GG	GG	GG	GG	GG	GG	GG	GG	GG	GG	GG	GG	GG	GG	NN	GG	GG	GG	GG	GG	GG	GG	GG	GG	GG	GG	GG	GG	GG
AX-111051124	A/C	1A	494670729	+	IWGSCv1.0	NA	NA	NA	NA	NA	CC	CC	CC	CC	CC	CC	CC	CC	CC	CC	CC	CC	CC	CC	CC	CC	CC	CC	CC	CC	CC	CC	CC	CC	CC	CC	CC	CC	CC	CC	CC	CC	CC	CC	CC	CC	CC	CC	CC
AX-110463408	A/G	1A	494722975	+	IWGSCv1.0	NA	NA	NA	NA	NA	GG	GG	GG	GG	GG	GG	GG	GG	GG	GG	GG	GG	GG	GG	GG	GG	GG	GG	GG	GG	GG	GG	GG	GG	GG	GG	GG	GG	GG	GG	GG	GG	GG	GG	GG	GG	GG	GG	GG
AX-109365768	C/T	1A	494725694	+	IWGSCv1.0	NA	NA	NA	NA	NA	TT	TT	TT	TT	TT	TT	TT	TT	TT	TT	TT	TT	TT	TT	TT	TT	TT	TT	TT	TT	TT	TT	TT	TT	TT	TT	TT	TT	TT	TT	TT	TT	TT	TT	TT	TT	TT	TT	TT
AX-110966578	C/T	1A	494739760	+	IWGSCv1.0	NA	NA	NA	NA	NA	TT	TT	NN	TT	TT	TC	NN	TT	NN	TT	TT	TT	TT	NN	TT	TT	TT	TT	TT	TT	TT	NN	TT	TT	TT	TT	NN	TC	NN	TT	TT	NN	TT	TT	TT	TT	TT	TT	TT
AX-108960766	G/A	1A	494882784	+	IWGSCv1.0	NA	NA	NA	NA	NA	AA	GG	AG	AG	AG	AG	AG	AA	AA	AA	AA	AA	AA	AA	AA	AA	AA	AA	AA	AA	NN	AA	AA	AA	AA	AA	AA	AA	AA	AG	AA	AA	AA	AG	AA	AA	AA	NN	AA
AX-110955649	C/T	1A	495012763	+	IWGSCv1.0	NA	NA	NA	NA	NA	TT	TT	TT	TT	TT	TT	TT	TT	TT	TT	TT	TT	TT	TT	TT	TT	TT	TT	TT	TT	TT	TT	TT	TT	TT	TT	TT	TT	TT	TT	TT	TT	TT	TT	TT	TT	TT	TT	TT
AX-111767357	G/A	1A	495125499	+	IWGSCv1.0	NA	NA	NA	NA	NA	AG	AA	AA	AA	AA	AA	AA	AA	AG	NN	AA	AA	AA	AA	AG	AA	NN	AA	NN	NN	NN	NN	AG	NN	AG	NN	NN	AG	AA	NN	AG	AG	AG	AG	AA	AG	AG	AA	AG
AX-109375456	T/C	1A	496145066	+	IWGSCv1.0	NA	NA	NA	NA	NA	NN	NN	CC	CC	CC	CC	NN	CC	CC	CC	CC	CC	CC	CC	CC	CC	CC	CC	CC	NN	CC	CC	CC	CC	CC	CC	CC	CC	CC	CC	CC	CC	CC	CC	CC	CC	CC	CC	CC
AX-108727664	A/G	1A	496307335	+	IWGSCv1.0	NA	NA	NA	NA	NA	GG	GG	GG	GG	GG	GG	GG	GG	GG	GG	GG	GG	NN	GG	GG	GG	GG	GG	GG	GG	GG	AG	GG	GG	GG	GG	GG	GG	GG	GG	GG	NN	GG	GG	GG	GG	GG	GG	GG
AX-110435002	A/G	1A	496390115	+	IWGSCv1.0	NA	NA	NA	NA	NA	GG	GG	GG	GG	GG	GG	GG	GG	GG	GG	GG	GG	GG	GG	GG	GG	GG	GG	GG	GG	GG	GG	GG	GG	GG	GG	GG	GG	GG	GG	GG	GG	GG	GG	GG	GG	GG	GG	GG
AX-110461795	C/T	1A	496463848	+	IWGSCv1.0	NA	NA	NA	NA	NA	TT	TT	TT	TT	TT	TT	TT	TT	TT	TT	TT	TT	TT	TT	TT	TT	TT	TT	TT	TT	TT	TT	TT	TT	TT	TT	TT	TT	TT	TT	TT	TT	TT	TT	TT	TT	TT	TT	TT
AX-111455992	T/C	1A	496472835	+	IWGSCv1.0	NA	NA	NA	NA	NA	CC	CC	CC	CC	CC	CC	CC	CC	CC	CC	CC	CC	CC	CC	CC	CC	CC	CC	CC	CC	CC	CC	CC	CC	CC	CC	CC	CC	CC	CC	CC	CC	CC	CC	CC	CC	CC	CC	CC
AX-110689628	T/C	1A	496835723	+	IWGSCv1.0	NA	NA	NA	NA	NA	CC	CC	CC	CC	CC	CC	CC	CC	CC	CC	CC	CC	CC	CC	CC	CC	CC	CC	CC	CC	CC	CC	CC	CC	CC	CC	CC	CC	CC	CC	CC	CC	CC	CC	CC	CC	CC	CC	CC
AX-109062869	C/A	1A	496848177	+	IWGSCv1.0	NA	NA	NA	NA	NA	AA	AA	AA	AA	AA	AA	AA	AA	AA	AA	AA	AA	AA	AA	AA	AA	AA	AA	AA	AA	AA	AA	AA	AA	AA	AA	AA	AA	AA	AA	AA	AA	AA	AA	AA	AA	AA	AA	AA
AX-109039717	G/C	1A	496855412	+	IWGSCv1.0	NA	NA	NA	NA	NA	CC	CC	CC	CC	CC	CC	CC	CC	CC	CC	CC	CC	CC	CC	CC	CC	CC	CC	CC	CC	CC	CC	CC	CC	CC	CC	CC	CC	CC	CC	CC	CC	CC	CC	CC	CC	CC	CC	CC
AX-110543784	T/A	1A	496858173	+	IWGSCv1.0	NA	NA	NA	NA	NA	AA	AA	AA	AA	AA	AA	AA	AA	AA	AA	AA	AA	AA	AA	AA	AA	AA	AA	AA	AA	AA	AA	AA	AA	AA	AA	AA	AA	AA	AA	AA	AA	AA	AA	AA	AA	AA	AA	AA
AX-110408723	T/C	1A	496910844	+	IWGSCv1.0	NA	NA	NA	NA	NA	CC	CC	CC	CC	CC	CC	CC	CC	CC	CC	CC	CC	CC	CC	CC	CC	CC	CC	CC	CC	CC	CC	CC	CC	CC	CC	CC	CC	CC	CC	CC	CC	CC	CC	CC	CC	CC	CC	CC
AX-111005213	C/T	1A	497006342	+	IWGSCv1.0	NA	NA	NA	NA	NA	TT	TC	TC	TT	TT	TT	TT	TT	TT	TT	TT	TT	TT	TT	TT	TT	TT	TT	TT	NN	TT	TT	TT	TT	TT	TT	NN	TT	NN	TT	TT	TT	TT	NN	TT	NN	TT	TT	NN
AX-108728517	A/G	1A	497013453	+	IWGSCv1.0	NA	NA	NA	NA	NA	GG	GG	GG	GG	GG	GG	GG	GG	GG	GG	GG	GG	GG	GG	GG	GG	GG	GG	GG	GG	GG	GG	GG	GG	GG	GG	GG	GG	GG	GG	GG	GG	GG	GG	GG	GG	GG	GG	GG
AX-109852030	A/G	1A	497210220	+	IWGSCv1.0	NA	NA	NA	NA	NA	GG	GG	GG	GG	GG	GG	GG	GG	GG	GG	GG	GG	GG	GG	GG	GG	GG	GG	GG	GG	GG	GG	GG	GG	GG	GG	GG	GG	GG	GG	GG	GG	GG	GG	GG	GG	GG	GG	NN
AX-109993930	T/C	1A	497371554	+	IWGSCv1.0	NA	NA	NA	NA	NA	CC	TT	CC	TT	CC	CC	TT	TT	CC	CC	CC	CC	CC	TT	CC	CC	CC	CC	CC	CC	TT	CC	CC	TT	TT	CC	TT	TT	CC	CC	CC	CC	CC	CC	TT	TT	CC	TT	TT
AX-111588753	C/T	1A	497412212	+	IWGSCv1.0	NA	NA	NA	NA	NA	TT	CC	TT	CC	TT	TT	CC	CC	TT	TT	TT	TT	TT	CC	TT	TT	TT	TT	TT	TT	CC	TT	TT	CC	CC	TT	CC	CC	TT	TT	TT	TT	TT	TT	CC	CC	TT	CC	CC
AX-108734257	T/C	1A	497627526	+	IWGSCv1.0	NA	NA	NA	NA	NA	NN	CC	CC	CC	CC	TT	CC	CC	CC	CC	CC	CC	CC	CC	CC	CC	CC	CC	CC	CC	CC	CC	CC	CC	CC	CC	CC	CC	CC	CC	CC	CC	CC	CC	CC	CC	CC	CC	CC
AX-110992831	A/G	1A	497749975	+	IWGSCv1.0	NA	NA	NA	NA	NA	GG	GG	GG	GG	GG	AA	GG	GG	GG	GG	GG	GG	GG	GG	GG	GG	GG	GG	GG	GG	GG	GG	GG	GG	GG	GG	GG	GG	GG	GG	GG	GG	GG	GG	GG	GG	GG	GG	GG
AX-110463986	G/C	1A	497754163	+	IWGSCv1.0	NA	NA	NA	NA	NA	CC	CC	CC	CC	CC	GG	CC	CC	CC	CC	CC	CC	CC	CC	CC	CC	CC	CC	CC	CC	CC	CC	CC	CC	CC	CC	CC	CC	CC	CC	CC	CC	CC	CC	CC	CC	CC	CC	CC
AX-109882536	C/T	1A	497783899	+	IWGSCv1.0	NA	NA	NA	NA	NA	TT	TT	TT	TT	TT	CC	TT	TT	TT	TT	TT	TT	TT	TT	TT	TT	TT	TT	TT	TT	TT	TT	TT	TT	TT	TT	TT	TT	TT	TT	TT	TT	TT	TT	TT	TT	TT	TT	TT
AX-109412650	T/C	1A	497953769	+	IWGSCv1.0	NA	NA	NA	NA	NA	CC	CC	CC	CC	CC	TT	CC	CC	CC	CC	CC	CC	CC	CC	CC	CC	CC	CC	CC	CC	CC	CC	CC	CC	CC	CC	CC	CC	CC	CC	CC	CC	CC	CC	CC	CC	CC	CC	CC
AX-109828155	C/T	1A	497997986	+	IWGSCv1.0	NA	NA	NA	NA	NA	TT	TT	TT	TT	TT	CC	TT	TT	TT	TT	TT	TT	TT	TT	TT	TT	TT	TT	TT	TT	TT	TT	TT	TT	TT	TT	TT	TT	TT	TT	TT	TT	TT	TT	TT	TT	TT	TT	TT
AX-108726330	C/T	1A	498009197	+	IWGSCv1.0	NA	NA	NA	NA	NA	TT	TC	NN	TT	TT	CC	TT	TT	TT	TT	TT	TT	TT	TT	TT	TT	TT	TT	TT	TT	TT	TT	TT	TT	TT	TT	TT	TT	TT	TT	TT	TT	TT	TT	TT	TT	TT	TT	TT
AX-110439009	A/C	1A	498047896	+	IWGSCv1.0	NA	NA	NA	NA	NA	CC	CC	CC	CC	CC	AA	CC	CC	CC	CC	CC	CC	CC	CC	CC	CC	CC	CC	CC	CC	CC	CC	CC	CC	CC	CC	CC	CC	CC	CC	CC	CC	CC	CC	CC	CC	CC	CC	CC
AX-110364732	T/C	1A	498054836	+	IWGSCv1.0	NA	NA	NA	NA	NA	NN	CC	CC	TC	CC	NN	CC	CC	CC	CC	CC	CC	CC	CC	CC	CC	CC	CC	CC	CC	CC	CC	CC	CC	CC	CC	CC	CC	CC	CC	CC	CC	CC	CC	CC	CC	CC	CC	CC
AX-108795458	T/C	1A	498066294	+	IWGSCv1.0	NA	NA	NA	NA	NA	TT	TT	TT	TT	TT	TT	TT	TT	TT	TT	TT	TT	TT	TT	TT	TT	TT	TT	TT	TT	TT	TT	TT	TT	TT	TT	TT	TT	TT	TT	TT	TT	TT	TT	TT	TT	TT	TT	TT
AX-109968969	C/T	1A	498141241	+	IWGSCv1.0	NA	NA	NA	NA	NA	CC	CC	CC	CC	CC	CC	CC	CC	CC	CC	CC	CC	CC	CC	CC	CC	CC	CC	CC	CC	CC	CC	CC	CC	CC	CC	CC	CC	CC	CC	CC	CC	CC	CC	CC	CC	CC	CC	CC
AX-110657398	A/G	1A	498180692	+	IWGSCv1.0	NA	NA	NA	NA	NA	AA	AA	AA	AA	AA	AA	AA	AA	AA	AA	AA	AA	AA	AA	AA	AA	AA	AA	AA	AA	AA	AA	AA	AA	AA	AA	AA	AA	AA	AA	AA	AA	AA	AA	AA	AA	AA	AA	AA
AX-109499408	G/A	1A	498275972	+	IWGSCv1.0	NA	NA	NA	NA	NA	GG	GG	GG	GG	GG	GG	GG	GG	GG	GG	GG	GG	GG	GG	GG	GG	GG	GG	GG	GG	GG	GG	GG	GG	GG	GG	GG	GG	GG	GG	GG	GG	GG	GG	GG	GG	GG	GG	GG
AX-110944794	C/T	1A	498282259	+	IWGSCv1.0	NA	NA	NA	NA	NA	CC	CC	CC	CC	CC	CC	CC	CC	CC	CC	CC	CC	CC	CC	CC	CC	CC	CC	CC	CC	CC	CC	CC	CC	CC	CC	CC	CC	CC	CC	CC	CC	CC	CC	CC	CC	CC	CC	CC
AX-109384637	G/C	1A	498322803	+	IWGSCv1.0	NA	NA	NA	NA	NA	GG	GG	GG	GG	GG	GG	GG	GG	GG	GG	GG	GG	GG	GG	GG	GG	GG	GG	GG	GG	GG	GG	GG	GG	GG	GG	GG	GG	GG	GG	GG	GG	GG	GG	GG	GG	GG	GG	GG
AX-110028168	A/T	1A	498396536	+	IWGSCv1.0	NA	NA	NA	NA	NA	AA	AA	AA	AA	AA	AA	AA	AA	AA	AA	AA	AA	AA	AA	AA	AA	AA	AA	AA	AA	AA	AA	AA	AA	AA	AA	AA	AA	AA	AA	AA	AA	AA	AA	AA	AA	AA	AA	AA
AX-108975356	G/A	1A	498451388	+	IWGSCv1.0	NA	NA	NA	NA	NA	GG	GG	GG	GG	GG	GG	GG	GG	GG	GG	GG	GG	GG	GG	GG	GG	GG	GG	GG	GG	GG	GG	GG	GG	GG	GG	GG	GG	GG	GG	GG	GG	GG	GG	GG	GG	GG	GG	GG
AX-111047177	C/A	1A	498529528	+	IWGSCv1.0	NA	NA	NA	NA	NA	CC	CC	CC	CC	CC	CC	CC	CC	CC	CC	CC	CC	CC	CC	CC	CC	CC	CC	CC	CC	CC	CC	CC	CC	CC	CC	CC	CC	CC	CC	CC	CC	CC	CC	CC	CC	CC	CC	CC
AX-111022844	C/T	1A	498657744	+	IWGSCv1.0	NA	NA	NA	NA	NA	CC	CC	CC	CC	CC	CC	CC	CC	CC	CC	CC	CC	CC	CC	CC	CC	CC	CC	CC	CC	CC	CC	CC	CC	CC	CC	CC	CC	CC	CC	CC	CC	CC	CC	CC	CC	CC	CC	CC
AX-111700821	C/T	1A	498667313	+	IWGSCv1.0	NA	NA	NA	NA	NA	CC	CC	CC	CC	CC	CC	CC	CC	CC	CC	CC	CC	CC	CC	CC	CC	CC	CC	CC	CC	CC	CC	CC	CC	CC	CC	CC	CC	CC	CC	CC	CC	CC	CC	CC	CC	CC	CC	CC
AX-109848736	G/A	1A	499169188	+	IWGSCv1.0	NA	NA	NA	NA	NA	GG	GG	GG	GG	GG	GG	GG	GG	GG	GG	GG	GG	GG	GG	GG	GG	GG	GG	GG	GG	GG	GG	GG	GG	GG	GG	GG	GG	GG	GG	GG	GG	GG	GG	GG	GG	GG	GG	GG
AX-110912803	A/T	1A	499200037	+	IWGSCv1.0	NA	NA	NA	NA	NA	AT	AT	AT	AT	AA	NN	AA	AA	AA	AA	AA	AA	AA	AA	AA	AA	AA	AA	AA	AA	AA	AA	AA	AA	AA	AA	AA	AA	AA	AA	AA	AA	AA	AA	AA	AA	AA	AA	AA
AX-110557242	C/T	1A	499248703	+	IWGSCv1.0	NA	NA	NA	NA	NA	CC	CC	CC	CC	CC	CC	CC	CC	CC	CC	CC	CC	CC	CC	CC	CC	CC	CC	CC	CC	CC	CC	CC	CC	CC	CC	CC	CC	CC	CC	CC	CC	CC	CC	CC	CC	CC	CC	CC
AX-111235717	T/G	1A	499354213	+	IWGSCv1.0	NA	NA	NA	NA	NA	TT	TT	TT	TT	TT	TT	TT	TT	TT	TT	TT	TT	TT	TT	TT	TT	TT	TT	TT	TT	TT	TT	TT	TT	TT	TT	TT	TT	TT	TT	TT	TT	TT	TT	TT	TT	TT	TT	TT
AX-109848476	A/G	1A	500344363	+	IWGSCv1.0	NA	NA	NA	NA	NA	AA	GG	AA	AA	AA	GG	AA	AA	AA	AA	AA	AA	AA	AA	AA	AA	AA	AA	AA	AA	AA	AA	AA	AA	GG	AA	AA	GG	AA	AA	AA	AA	AA	AA	AA	AA	AA	AG	AA
AX-109330936	C/T	1A	500432117	+	IWGSCv1.0	NA	NA	NA	NA	NA	CC	TT	CC	CC	CC	TT	CC	CC	CC	CC	CC	CC	CC	CC	CC	CC	CC	CC	CC	CC	CC	CC	CC	CC	TT	CC	CC	TT	CC	CC	CC	CC	TT	CC	CC	CC	CC	TC	CC
AX-111776783	G/A	1A	500475864	+	IWGSCv1.0	NA	NA	NA	NA	NA	GG	AA	GG	GG	GG	AA	GG	GG	GG	GG	GG	GG	GG	GG	GG	GG	GG	GG	GG	GG	GG	GG	GG	GG	AA	GG	GG	AA	GG	GG	GG	GG	AA	GG	GG	GG	GG	AG	GG
AX-110424311	G/A	1A	500558955	+	IWGSCv1.0	NA	NA	NA	NA	NA	GG	AA	GG	GG	GG	AA	GG	GG	GG	GG	GG	GG	GG	GG	GG	GG	GG	GG	GG	GG	GG	GG	GG	GG	AA	GG	GG	AA	GG	GG	GG	GG	AA	GG	GG	GG	GG	AG	GG
AX-111581121	C/T	1A	500661001	+	IWGSCv1.0	NA	NA	NA	NA	NA	CC	TC	CC	CC	CC	TT	CC	CC	CC	CC	CC	CC	CC	CC	CC	CC	CC	CC	CC	CC	CC	CC	CC	CC	TT	CC	CC	TT	CC	CC	CC	CC	TT	CC	CC	TT	CC	TC	CC
AX-111484345	A/C	1A	500826194	+	IWGSCv1.0	NA	NA	NA	NA	NA	AA	CC	AA	AA	AA	CC	AA	AA	AA	AA	AA	AA	AA	AA	AA	AA	AA	AA	AA	AA	AA	AA	AA	AA	CC	AA	AA	CC	AA	AA	AA	AA	CC	AA	AA	CC	AA	AC	AC
AX-111135532	G/A	1A	500840476	+	IWGSCv1.0	NA	NA	NA	NA	NA	GG	GG	GG	GG	GG	GG	GG	GG	GG	GG	GG	GG	GG	GG	GG	GG	GG	GG	GG	GG	GG	GG	GG	GG	GG	GG	GG	GG	GG	GG	GG	GG	GG	GG	GG	GG	GG	GG	GG
AX-111649582	G/A	1A	500922828	+	IWGSCv1.0	NA	NA	NA	NA	NA	GG	GG	GG	GG	GG	GG	GG	GG	GG	GG	GG	GG	GG	GG	GG	GG	GG	GG	GG	GG	GG	GG	GG	GG	GG	GG	GG	GG	GG	GG	GG	GG	GG	GG	GG	GG	GG	GG	GG
AX-109283634	C/T	1A	500962519	+	IWGSCv1.0	NA	NA	NA	NA	NA	CC	CC	CC	CC	CC	CC	CC	CC	CC	CC	CC	CC	CC	CC	CC	CC	CC	CC	CC	CC	CC	CC	CC	CC	CC	CC	CC	CC	CC	CC	CC	CC	CC	CC	CC	CC	CC	CC	CC
AX-110675424	G/A	1A	500965938	+	IWGSCv1.0	NA	NA	NA	NA	NA	GG	GG	GG	GG	GG	GG	GG	GG	GG	GG	GG	GG	GG	GG	GG	GG	GG	GG	GG	GG	GG	GG	GG	GG	GG	GG	GG	GG	GG	GG	GG	GG	GG	GG	GG	GG	GG	GG	GG
AX-110998342	G/A	1A	500968258	+	IWGSCv1.0	NA	NA	NA	NA	NA	GG	AG	NN	GG	AG	GG	GG	GG	GG	GG	GG	GG	GG	GG	GG	GG	GG	GG	GG	GG	GG	GG	GG	GG	GG	GG	GG	GG	GG	GG	GG	GG	GG	GG	GG	GG	GG	GG	GG
AX-109056654	T/G	1A	500973965	+	IWGSCv1.0	NA	NA	NA	NA	NA	TT	TT	TT	TT	TT	TT	TT	TT	TT	TT	TT	TT	TT	TT	TT	TT	TT	TT	TT	TT	TT	TT	TT	TT	TT	TT	TT	TT	TT	TT	TT	TT	TT	TT	TT	TT	TT	TT	TT
AX-110014194	G/A	1A	500976447	+	IWGSCv1.0	NA	NA	NA	NA	NA	GG	GG	GG	GG	GG	GG	GG	GG	GG	GG	GG	GG	GG	GG	GG	GG	GG	GG	GG	GG	GG	GG	GG	GG	GG	GG	GG	GG	GG	GG	GG	GG	GG	GG	GG	GG	GG	GG	GG
AX-111676237	G/C	1A	500982887	+	IWGSCv1.0	NA	NA	NA	NA	NA	GG	GG	GG	GG	GG	GG	GG	GG	GG	GG	GG	GG	GG	GG	GG	GG	GG	GG	GG	GG	GG	GG	GG	GG	GG	GG	GG	GG	GG	GG	GG	GG	GG	GG	GG	GG	GG	GG	GG
AX-109999760	T/C	1A	501041574	+	IWGSCv1.0	NA	NA	NA	NA	NA	TT	TT	NN	TT	TT	TT	TT	TT	TT	TT	TT	TT	TT	TT	TT	TT	TT	TT	TT	TT	TT	TT	TT	TT	TT	TT	TT	TT	TT	TT	TT	TT	TT	TT	TT	TT	TT	TT	TT
AX-108783388	C/T	1A	501051341	+	IWGSCv1.0	NA	NA	NA	NA	NA	TT	TT	TT	TT	TT	TT	NN	TT	TT	TT	TC	TT	TT	TT	TT	TT	TT	TT	TT	TT	TT	TT	TT	TT	TT	TT	TT	TT	TT	TT	TT	TT	TT	NN	TT	TT	TT	TT	TT
AX-108847778	C/T	1A	501063271	+	IWGSCv1.0	NA	NA	NA	NA	NA	TT	TT	TT	TT	TT	TT	NN	TT	TT	TT	TT	TT	TT	TT	TT	TT	TT	TT	TT	TT	TT	TT	TT	TT	TT	TT	TT	TT	TT	NN	TT	TT	TT	TT	TT	TT	TT	TT	TT
AX-111114355	G/A	1A	501104954	+	IWGSCv1.0	NA	NA	NA	NA	NA	GG	GG	GG	GG	GG	GG	GG	GG	GG	GG	GG	GG	GG	GG	GG	GG	GG	GG	GG	GG	GG	GG	GG	GG	GG	GG	GG	GG	GG	GG	GG	GG	GG	GG	GG	GG	GG	GG	GG
AX-110382794	T/C	1A	501329341	+	IWGSCv1.0	NA	NA	NA	NA	NA	TT	NN	TT	TT	TT	TT	TT	TT	TT	TT	TT	TT	TT	TT	TT	TT	TT	TT	TT	TT	TT	TT	TT	TT	TT	TT	TT	TT	TT	TT	TT	TT	TT	TT	TT	TT	TT	TT	TT
AX-108835098	G/A	1A	501460521	+	IWGSCv1.0	NA	NA	NA	NA	NA	GG	GG	GG	GG	GG	GG	GG	GG	GG	GG	GG	GG	GG	GG	GG	GG	GG	GG	GG	GG	GG	GG	GG	GG	GG	GG	GG	GG	GG	GG	GG	GG	GG	GG	GG	GG	GG	GG	GG
AX-110940802	C/T	1A	501707959	+	IWGSCv1.0	NA	NA	NA	NA	NA	CC	CC	CC	CC	CC	CC	CC	CC	CC	CC	CC	CC	CC	CC	CC	CC	CC	CC	CC	CC	CC	CC	CC	CC	CC	CC	CC	CC	CC	CC	CC	CC	CC	CC	CC	CC	CC	CC	CC
AX-109522064	G/A	1A	501777288	+	IWGSCv1.0	NA	NA	NA	NA	NA	GG	GG	GG	GG	GG	GG	GG	GG	GG	GG	GG	GG	GG	GG	GG	GG	GG	GG	GG	GG	GG	GG	GG	GG	GG	GG	GG	GG	GG	GG	GG	GG	GG	GG	GG	GG	GG	GG	GG
AX-110483420	G/A	1A	501839485	+	IWGSCv1.0	NA	NA	NA	NA	NA	GG	GG	GG	GG	GG	GG	GG	GG	GG	GG	GG	GG	GG	GG	GG	GG	GG	GG	GG	GG	GG	GG	GG	GG	GG	GG	GG	GG	GG	GG	GG	GG	GG	GG	GG	GG	GG	GG	GG
AX-110499917	C/T	1A	501979983	+	IWGSCv1.0	NA	NA	NA	NA	NA	TT	TT	TT	TT	TT	TT	TT	TT	TT	TT	TT	TT	TT	TT	TT	TT	TT	TT	TT	TT	TT	TT	TT	TT	TT	TT	TT	TT	TT	TT	TT	TT	TT	TT	TT	TT	TT	TT	TT
AX-108904598	G/A	1A	501988418	+	IWGSCv1.0	NA	NA	NA	NA	NA	GG	GG	GG	GG	GG	GG	GG	GG	GG	GG	GG	GG	GG	GG	GG	GG	GG	GG	GG	GG	GG	GG	GG	GG	GG	GG	GG	GG	GG	GG	GG	GG	GG	GG	GG	GG	GG	GG	GG
AX-110674286	T/C	1A	501997701	+	IWGSCv1.0	NA	NA	NA	NA	NA	TT	TT	TT	TT	TT	TT	TT	TT	TT	TT	TT	TT	TT	TT	TT	TT	TT	TT	TT	TT	TT	TT	TT	TT	TT	TT	TT	TT	TT	TT	TT	TT	TT	TT	TT	TT	TT	TT	TT
AX-108944057	G/A	1A	502015761	+	IWGSCv1.0	NA	NA	NA	NA	NA	AG	GG	AG	GG	NN	NN	GG	GG	GG	GG	GG	GG	GG	GG	GG	GG	GG	GG	GG	NN	GG	GG	GG	GG	GG	GG	GG	GG	GG	AG	GG	GG	GG	GG	GG	NN	GG	GG	NN
AX-109949764	C/T	1A	502040047	+	IWGSCv1.0	NA	NA	NA	NA	NA	TT	TT	TT	TT	TT	TT	TT	TT	TT	TT	TT	TT	TT	TT	TT	TT	TT	TT	TT	TT	TT	TT	TT	TT	TT	TT	TT	TT	TT	TT	TT	TT	TT	TT	TT	TT	TT	TT	TT
AX-109373183	G/A	1A	502043972	+	IWGSCv1.0	NA	NA	NA	NA	NA	GG	GG	GG	GG	GG	GG	GG	GG	GG	GG	GG	GG	GG	GG	GG	GG	GG	GG	GG	GG	GG	GG	GG	GG	GG	GG	GG	GG	GG	GG	GG	GG	GG	GG	GG	GG	GG	GG	GG
AX-111481325	G/C	1A	502503224	+	IWGSCv1.0	NA	NA	NA	NA	NA	GG	GG	GG	GG	GG	GG	GG	GG	GG	GG	GG	GG	GG	GG	GG	GG	GG	GG	GG	GG	GG	GG	GG	GG	GG	GG	GG	GG	GG	GG	GG	GG	GG	GG	GG	GG	GG	GG	GG
AX-109963328	G/A	1A	502507328	+	IWGSCv1.0	NA	NA	NA	NA	NA	GG	GG	GG	GG	GG	GG	GG	GG	GG	GG	GG	GG	GG	GG	GG	GG	GG	GG	GG	GG	GG	GG	GG	GG	GG	GG	GG	GG	GG	GG	GG	GG	GG	GG	GG	GG	GG	GG	GG
AX-110416222	G/T	1A	502640472	+	IWGSCv1.0	NA	NA	NA	NA	NA	GG	NN	GG	GG	GG	GG	GG	GG	GG	GG	GG	GG	GG	GG	GG	GG	GG	GG	GG	GG	GG	GG	GG	GG	GG	GG	GG	GG	GG	GG	GG	GG	GG	GG	GG	GG	GG	GG	GG
AX-111504407	A/G	1A	502674882	+	IWGSCv1.0	NA	NA	NA	NA	NA	NN	AG	AA	AA	AA	AA	AA	AA	AA	AA	AA	AA	AA	AA	AA	AA	AA	AA	AA	AA	AA	AA	AA	AA	AA	AA	AA	AA	AA	AA	AA	AA	AA	AA	AA	AA	AA	AA	AA
AX-110997297	G/A	1A	502680095	+	IWGSCv1.0	NA	NA	NA	NA	NA	AA	AA	AA	AA	AA	AA	AA	AA	AA	AA	AA	AA	AA	AA	AA	AA	AA	AA	AA	AA	AA	AA	AG	AA	AA	AA	NN	AA	AA	AA	AA	AG	AA	AA	AA	AA	AA	AA	AA
AX-108748448	C/T	1A	502741677	+	IWGSCv1.0	NA	NA	NA	NA	NA	TT	TT	TT	TT	TT	TT	TT	TT	TT	TT	TT	TT	TT	TT	TT	TT	TT	TT	TT	TT	TT	TT	TT	TT	TT	TT	TT	TT	TT	TT	TT	TT	TT	TT	TT	TT	TT	TT	TT
AX-110474826	C/T	1A	502839169	+	IWGSCv1.0	NA	NA	NA	NA	NA	CC	CC	CC	CC	CC	CC	CC	CC	CC	CC	CC	CC	CC	CC	CC	CC	CC	CC	CC	CC	CC	CC	CC	CC	CC	CC	CC	CC	CC	CC	CC	CC	CC	CC	CC	CC	CC	CC	CC
AX-108766125	C/T	1A	502860219	+	IWGSCv1.0	NA	NA	NA	NA	NA	CC	CC	CC	CC	CC	CC	CC	CC	CC	CC	CC	CC	CC	CC	CC	CC	CC	CC	CC	CC	CC	CC	CC	CC	CC	CC	CC	CC	CC	CC	CC	CC	CC	CC	CC	CC	CC	CC	CC
AX-109398720	G/C	1A	503024403	+	IWGSCv1.0	NA	NA	NA	NA	NA	CC	CC	CC	CC	CC	CC	CC	CC	CC	CC	CC	CC	CC	CC	CC	CC	CC	CC	CC	CC	CC	CC	CC	CC	CC	CC	CC	CC	CC	CC	CC	CC	CC	CC	CC	CC	CC	CC	CC
AX-110490263	C/T	1A	503210446	+	IWGSCv1.0	NA	NA	NA	NA	NA	CC	CC	CC	CC	CC	CC	CC	CC	CC	CC	CC	CC	CC	CC	CC	CC	CC	CC	CC	CC	CC	CC	CC	CC	CC	CC	CC	CC	CC	CC	CC	CC	CC	CC	CC	CC	CC	CC	CC
AX-111620880	A/G	1A	503308119	+	IWGSCv1.0	NA	NA	NA	NA	NA	AA	AA	AA	AA	AA	AA	AA	AA	AA	AA	AA	AA	AA	AA	AA	AA	AA	AA	AA	AA	AA	AA	AA	AA	AA	AA	AA	AA	AA	AA	AA	AA	AA	AA	AA	AA	AA	AA	AA
AX-110637955	T/G	1A	503314762	+	IWGSCv1.0	NA	NA	NA	NA	NA	TT	TT	TT	TT	TT	TT	TT	TT	TT	TT	TT	TT	TT	TT	TT	TT	TT	TT	TT	TT	TT	TT	TT	TT	TT	TT	TT	TT	TT	TT	TT	TT	TT	TT	TT	TT	TT	TT	TT
AX-111740931	C/T	1A	503323914	+	IWGSCv1.0	NA	NA	NA	NA	NA	CC	CC	CC	CC	CC	CC	CC	CC	CC	CC	CC	CC	CC	CC	CC	CC	CC	CC	CC	CC	CC	CC	CC	CC	CC	CC	CC	CC	CC	CC	CC	CC	CC	CC	CC	CC	CC	CC	CC
AX-109331040	A/C	1A	503386739	+	IWGSCv1.0	NA	NA	NA	NA	NA	AA	AA	AA	AA	AA	AA	AA	AA	AA	AA	AA	AA	AA	AA	AA	AA	AA	AA	AA	AA	AA	AA	AA	AA	AA	AA	AA	AA	AA	AA	AA	AA	AA	AA	AA	AA	AA	AA	AA
AX-110046566	A/T	1A	503449799	+	IWGSCv1.0	NA	NA	NA	NA	NA	AA	AA	AA	AA	AA	AA	AA	AA	AA	AA	AA	AA	AA	AA	AA	AA	AA	AA	AA	AA	AA	AA	AA	AA	AA	AA	AA	AA	AA	AA	AA	AA	AA	AA	AA	AA	AA	AA	AA
AX-109961066	C/T	1A	503454918	+	IWGSCv1.0	NA	NA	NA	NA	NA	CC	CC	CC	CC	CC	CC	CC	CC	CC	CC	CC	CC	CC	CC	CC	CC	CC	CC	CC	CC	CC	CC	CC	CC	CC	CC	CC	CC	CC	CC	CC	CC	CC	CC	CC	CC	CC	CC	CC
AX-89527966	A/G	1A	503464110	+	IWGSCv1.0	NA	NA	NA	NA	NA	AG	NN	AA	AA	AA	AA	NN	AA	AA	AA	AA	AA	AA	AA	AA	AA	AA	AA	AA	AA	AA	AA	AA	AA	AA	AA	AA	AA	AA	AA	AA	AA	AA	AG	NN	AA	AA	AA	AA
AX-111650121	G/A	1A	503513156	+	IWGSCv1.0	NA	NA	NA	NA	NA	GG	NN	GG	GG	GG	GG	GG	GG	GG	GG	GG	GG	GG	GG	GG	GG	GG	GG	GG	GG	GG	GG	GG	GG	GG	GG	GG	GG	GG	GG	GG	GG	GG	GG	GG	GG	GG	GG	GG
AX-109359173	C/T	1A	503547476	+	IWGSCv1.0	NA	NA	NA	NA	NA	CC	CC	CC	TC	CC	CC	CC	CC	CC	CC	CC	CC	CC	CC	CC	CC	CC	CC	CC	CC	CC	CC	CC	CC	CC	CC	CC	CC	CC	CC	CC	CC	CC	CC	CC	CC	CC	CC	CC
AX-111600781	C/T	1A	503552702	+	IWGSCv1.0	NA	NA	NA	NA	NA	CC	CC	CC	CC	CC	CC	CC	CC	CC	CC	CC	CC	CC	CC	CC	CC	CC	CC	CC	CC	CC	CC	CC	CC	CC	CC	CC	CC	CC	CC	CC	CC	CC	CC	CC	CC	CC	CC	CC
AX-109386906	T/C	1A	503629592	+	IWGSCv1.0	NA	NA	NA	NA	NA	TT	TT	TT	TT	TT	TT	TT	TT	TT	TT	TT	TT	TT	TT	TT	TT	TT	TT	TT	TT	TT	TT	TT	TT	TT	TT	TT	TT	TT	TT	TT	TT	TT	TT	TT	TT	TT	TT	TT
AX-109491425	T/G	1A	503643498	+	IWGSCv1.0	NA	NA	NA	NA	NA	TT	TT	TT	TT	TT	TT	TT	TT	TT	TT	TT	TT	TT	TT	TT	TT	TT	TT	TT	TT	TT	TT	TT	TT	TT	TT	TT	TT	TT	TT	TT	TT	TT	TT	TT	TT	TT	TT	TT
AX-109290925	C/T	1A	503757487	+	IWGSCv1.0	NA	NA	NA	NA	NA	CC	CC	CC	CC	CC	CC	CC	CC	CC	CC	CC	CC	CC	CC	CC	CC	CC	CC	CC	CC	CC	CC	CC	CC	CC	CC	CC	CC	CC	CC	CC	CC	CC	CC	CC	CC	CC	CC	CC
AX-111258477	A/C	1A	504063299	+	IWGSCv1.0	NA	NA	NA	NA	NA	AA	AC	AA	AA	AA	AA	NN	AA	AA	AA	AA	AA	AA	AA	AA	AA	AA	AA	AA	AA	AA	AA	AA	AA	AA	AA	AA	AA	AA	NN	AA	AA	AA	AA	AA	AA	AA	AA	AA
AX-108831269	A/G	1A	504092881	+	IWGSCv1.0	NA	NA	NA	NA	NA	AA	NN	AA	AA	AA	AA	AA	AA	AA	AA	AA	AA	AA	AA	AA	AA	AA	AA	AA	AA	AA	AA	AA	AA	AA	AA	AA	AA	AA	AA	AA	AA	AA	AA	AA	AA	AA	AA	AA
AX-110433058	T/G	1A	504108057	+	IWGSCv1.0	NA	NA	NA	NA	NA	TT	TT	TT	TT	TT	TT	TT	TT	TT	TT	TT	TT	TT	TT	TT	TT	TT	TT	TT	TT	TT	TT	TT	TT	TT	TT	TT	TT	TT	TT	TT	TT	TT	TT	TT	TT	TT	TT	TT
AX-109322511	C/T	1A	504236168	+	IWGSCv1.0	NA	NA	NA	NA	NA	CC	CC	CC	CC	CC	CC	CC	CC	CC	CC	CC	CC	CC	CC	CC	CC	CC	CC	CC	CC	CC	CC	CC	CC	CC	CC	CC	CC	CC	CC	CC	CC	CC	CC	CC	CC	CC	CC	CC
AX-108917595	G/T	1A	504242909	+	IWGSCv1.0	NA	NA	NA	NA	NA	GG	GG	GG	GG	GG	GG	GG	GG	GG	GG	GG	GG	GG	GG	GG	GG	GG	GG	GG	GG	GG	GG	GG	GG	GG	GG	GG	GG	GG	GG	GG	GG	GG	GG	GG	GG	GG	GG	GG
AX-109894388	T/C	1A	504312660	+	IWGSCv1.0	NA	NA	NA	NA	NA	TT	TT	TT	TT	TT	TT	TT	TT	TT	TT	TT	TT	TT	TT	TT	TT	TT	TT	TT	TT	TT	TT	TT	TT	TT	TT	TT	TT	TT	TT	TT	TT	TT	TT	TT	TT	TT	TT	TT
AX-110141027	G/A	1A	504417605	+	IWGSCv1.0	NA	NA	NA	NA	NA	AG	AG	AG	AG	AA	AG	AA	AA	AA	AA	AA	AA	AA	AA	AA	AA	AA	AA	AA	AA	AA	AA	AA	AA	AA	AA	AA	AA	AA	AA	AA	AA	AA	AA	AA	AA	AA	AA	AA
AX-109389810	C/T	1A	504425482	+	IWGSCv1.0	NA	NA	NA	NA	NA	TT	TC	TC	TT	TT	TT	TT	TT	TT	TT	TT	TT	TT	TT	TT	TT	TT	TT	TT	TT	TT	TT	TT	TT	TT	TT	TT	TT	TT	TT	TT	TT	TT	TT	TT	TT	TT	TT	TT
AX-111607774	C/T	1A	504457421	+	IWGSCv1.0	NA	NA	NA	NA	NA	TT	TT	TT	TT	TT	TT	TT	TT	TT	TT	TT	TT	TT	TT	TT	TT	TT	TT	TT	TT	TT	TT	TT	TT	TT	TT	TT	TT	TT	TT	TT	TT	TT	TT	TT	TT	TT	TT	TT
AX-110474000	A/G	1A	504509704	+	IWGSCv1.0	NA	NA	NA	NA	NA	AA	AA	AA	AA	AA	AA	AA	AA	AA	AA	AA	AA	AA	AA	AA	AA	AA	AA	AA	AA	AA	AA	AA	AA	AA	AA	AA	AA	AA	AA	AA	AA	AA	AA	AA	AA	AA	AA	AA
AX-111275530	G/A	1A	504520896	+	IWGSCv1.0	NA	NA	NA	NA	NA	AA	AA	AA	AA	AA	NN	AA	AA	AA	NN	AA	AA	AA	AA	AA	AA	AA	AA	AA	AA	AA	AA	AA	AA	AA	AA	AA	AA	AA	AA	AA	AA	AA	AA	AA	NN	AA	AA	AA
AX-109886918	A/G	1A	504568387	+	IWGSCv1.0	NA	NA	NA	NA	NA	AA	AA	AA	AA	AA	AA	AA	AA	AA	AA	AA	AA	AA	AA	AA	AA	AA	AA	AA	AA	AA	AA	AA	AA	AA	AA	AA	AA	AA	AA	AA	AA	AA	AA	AA	AA	AA	AA	AA
AX-110044422	C/G	1A	504581375	+	IWGSCv1.0	NA	NA	NA	NA	NA	GG	CG	GG	GG	GG	GG	GG	GG	GG	GG	GG	GG	GG	GG	GG	GG	GG	GG	GG	GG	GG	GG	GG	GG	GG	GG	GG	GG	NN	GG	GG	GG	GG	GG	GG	GG	GG	GG	GG
AX-110151688	A/C	1A	504609216	+	IWGSCv1.0	NA	NA	NA	NA	NA	AA	AA	AA	AA	AA	AA	AA	AA	AA	AA	AA	AA	AA	AA	AA	AA	AA	AA	AA	AA	AA	AA	AA	AA	AA	AA	AA	AA	AA	AA	AA	AA	AA	AA	AA	AA	AA	AA	AA
AX-108764540	G/T	1A	504617856	+	IWGSCv1.0	NA	NA	NA	NA	NA	GG	GG	GG	GG	GG	GG	GG	GG	TG	GG	GG	GG	GG	GG	GG	GG	GG	GG	GG	GG	GG	GG	GG	GG	GG	GG	GG	GG	GG	GG	GG	GG	GG	GG	TG	GG	GG	GG	GG
AX-110501385	C/T	1A	504631165	+	IWGSCv1.0	NA	NA	NA	NA	NA	TT	TT	TT	TT	TC	TT	TC	TT	TT	TT	NN	TT	TT	TT	TT	NN	TT	TT	TT	TT	TT	TT	TT	TT	TT	TT	TT	TT	TT	TT	TT	NN	TT	TT	TT	TT	TT	TT	TT
AX-108789837	A/G	1A	504704344	+	IWGSCv1.0	NA	NA	NA	NA	NA	GG	GG	GG	GG	GG	GG	GG	GG	GG	GG	GG	GG	GG	GG	GG	GG	GG	GG	GG	GG	GG	GG	GG	GG	NN	GG	GG	GG	GG	GG	GG	GG	NN	GG	GG	GG	GG	GG	GG
AX-109055961	A/G	1A	504825009	+	IWGSCv1.0	NA	NA	NA	NA	NA	GG	GG	GG	GG	GG	GG	GG	GG	GG	GG	GG	GG	GG	GG	GG	GG	GG	GG	GG	GG	GG	GG	GG	GG	GG	GG	GG	GG	GG	GG	GG	GG	GG	GG	GG	GG	GG	GG	GG
AX-109832349	A/G	1A	504836915	+	IWGSCv1.0	NA	NA	NA	NA	NA	AG	AG	AG	AG	AG	AG	AG	AG	AG	AG	AG	AG	AG	AG	AG	AG	AG	AG	AG	AG	AG	AG	AG	AG	AG	AG	AG	AG	AG	AG	AG	NN	AG	AG	AG	AG	AG	AG	AG
AX-111646264	C/T	1A	504923792	+	IWGSCv1.0	NA	NA	NA	NA	NA	TT	NN	TT	TT	TT	TT	TT	TT	TT	TT	TT	TT	TT	TT	TT	TT	TT	TT	TT	TT	TT	TT	TT	TT	TT	TT	TT	TT	TT	TT	TT	TT	TT	TT	TT	TT	TT	TT	TT
AX-111055796	G/A	1A	504983532	+	IWGSCv1.0	NA	NA	NA	NA	NA	AA	AA	AA	AA	AA	AA	AA	AA	AA	AA	AA	AA	AA	AA	AA	AA	AA	AA	AA	AA	AA	AA	AA	AA	AA	AA	AA	AA	AA	AA	AA	AA	AA	AA	AA	AA	AA	AA	AA
AX-110431367	G/T	1A	505061276	+	IWGSCv1.0	NA	NA	NA	NA	NA	TT	TT	TT	TT	TT	TT	TT	TT	TT	TT	TT	TT	TT	TT	TT	TT	TT	TT	TT	TT	TT	TT	TT	TT	TT	TT	TT	TT	TT	TT	TT	TT	TT	TT	TT	TT	TT	TT	TT
AX-108731805	C/T	1A	505093212	+	IWGSCv1.0	NA	NA	NA	NA	NA	TT	TT	TT	TT	TT	TT	TT	TT	TT	TT	TT	TT	TT	TT	TT	TT	TT	TT	TT	TT	TT	TT	TT	TT	TT	TT	TT	TT	TT	TT	TT	TT	TT	TT	TT	TT	TT	TT	TT
AX-110049856	G/C	1A	505129063	+	IWGSCv1.0	NA	NA	NA	NA	NA	CC	CC	CG	CG	CC	CC	CC	CC	CC	CC	CC	CC	CC	CC	CC	CC	CC	CC	CC	CC	CC	CC	CC	CC	CC	CC	CC	CC	CC	CC	CC	CC	CC	CC	CC	CC	CC	CC	CC
AX-109518287	C/T	1A	505215668	+	IWGSCv1.0	NA	NA	NA	NA	NA	TT	TT	TT	TT	TT	TT	TT	TT	TT	TT	TT	TT	TT	TT	TT	TT	TT	TT	TT	TT	TT	TT	TT	NN	TT	TT	NN	TT	TT	TT	TC	TT	TT	NN	NN	TT	TT	TT	NN
AX-110577861	T/C	1A	505296890	+	IWGSCv1.0	NA	NA	NA	NA	NA	TT	TT	TT	TT	TT	TT	TT	TT	TT	TT	TT	TT	TT	TT	TT	TT	TT	TT	TT	TT	TT	TT	TT	TT	TT	TT	TT	TT	TT	TT	TT	TT	TT	TT	TT	TT	TT	TT	TT
AX-108884942	G/A	1A	505466150	+	IWGSCv1.0	NA	NA	NA	NA	NA	NN	AA	NN	AA	AA	AA	AA	AA	AA	AA	AA	AA	AA	AA	AA	AA	AA	AA	AA	AA	AA	AA	AA	AA	AA	AA	AA	AA	AA	AA	AG	AG	AA	AA	AG	AA	AG	AA	AA
AX-111562602	C/A	1A	505476525	+	IWGSCv1.0	NA	NA	NA	NA	NA	CC	CC	CC	CC	CC	CC	CC	CC	CC	CC	CC	CC	CC	CC	CC	CC	CC	CC	CC	CC	CC	CC	CC	CC	CC	CC	CC	CC	CC	CC	CC	CC	CC	CC	CC	CC	CC	CC	CC
AX-111594045	A/G	1A	505482954	+	IWGSCv1.0	NA	NA	NA	NA	NA	AA	AA	AA	AA	AA	AA	AA	AA	AA	AA	AA	AA	AA	AA	AA	AA	AA	AA	AA	AA	AA	AA	AA	AA	AA	AA	AA	AA	AA	AA	AA	AA	AA	AA	AA	AA	AA	AA	AA
AX-111016110	T/G	1A	505536440	+	IWGSCv1.0	NA	NA	NA	NA	NA	TT	TT	TT	TT	TT	TT	TT	TT	TT	TT	TT	TT	TT	TT	TT	TT	TT	TT	TT	TT	TT	TT	TT	TT	TT	TT	TT	TT	TT	TT	TT	TT	TT	TT	TT	TT	TT	TT	TT
AX-108842413	T/C	1A	505541462	+	IWGSCv1.0	NA	NA	NA	NA	NA	NN	TC	TT	TT	TT	TT	TT	TT	TT	TT	NN	TT	TT	TT	TT	TT	TT	TT	TT	TT	TT	TT	TT	TT	NN	TC	TT	CC	TT	TT	TT	TT	TC	TT	TT	TT	NN	TT	TT
AX-108974223	A/G	1A	505674692	+	IWGSCv1.0	NA	NA	NA	NA	NA	NN	AA	AA	AA	AA	AA	AA	AA	AA	AA	AA	AA	AA	AA	AA	AA	AA	AA	AA	AA	AA	AA	AA	AA	AA	AA	AA	AG	AA	AA	AA	AA	AA	AA	AA	AA	AA	AA	AA
AX-108958676	G/C	1A	506474472	+	IWGSCv1.0	NA	NA	NA	NA	NA	GG	GG	GG	GG	GG	GG	GG	GG	GG	GG	GG	GG	GG	GG	GG	GG	GG	GG	GG	GG	GG	GG	GG	GG	GG	GG	GG	GG	GG	GG	GG	GG	GG	GG	GG	GG	GG	GG	GG
AX-109916940	T/G	1A	506524807	+	IWGSCv1.0	NA	NA	NA	NA	NA	TT	TT	TT	TT	TT	TT	TT	TT	TT	TT	TT	TT	TT	TT	TT	TT	TT	TT	TT	TT	TT	TT	TT	TT	TT	TT	TT	TT	TT	TT	TT	TT	TT	TT	TT	TT	TT	TT	TT
AX-94571120	C/T	1A	506854781	+	IWGSCv1.0	NA	NA	NA	NA	NA	CC	CC	CC	CC	CC	CC	CC	CC	CC	CC	CC	CC	CC	CC	CC	CC	CC	CC	CC	CC	CC	CC	CC	CC	CC	CC	CC	CC	CC	CC	CC	CC	CC	CC	CC	CC	CC	CC	CC
AX-109274812	C/A	1A	507384876	+	IWGSCv1.0	NA	NA	NA	NA	NA	AA	AA	AA	AA	AA	AA	AA	AA	AA	AA	AA	AA	AA	AA	AA	AA	AA	AA	AA	AA	AA	AA	AA	AA	AA	AA	AA	AA	AA	AA	AA	AA	AA	AA	AA	AA	AA	AA	AA
AX-111151160	A/C	1A	507777512	+	IWGSCv1.0	NA	NA	NA	NA	NA	CC	CC	CC	NN	CC	CC	CC	CC	CC	CC	CC	CC	CC	CC	CC	CC	CC	CC	CC	CC	CC	CC	CC	CC	CC	CC	CC	CC	CC	CC	CC	CC	NN	CC	CC	CC	CC	CC	CC
AX-109888951	C/A	1A	507878993	+	IWGSCv1.0	NA	NA	NA	NA	NA	AA	AA	AA	AA	AA	AA	AA	AA	AA	AA	AA	AA	AC	AC	AA	AA	NN	AA	AA	AA	AA	AA	AA	AA	AA	AA	AA	NN	AA	AA	AC	AA	AA	AC	AA	AA	AA	AA	AA
AX-111218361	G/A	1A	507937353	+	IWGSCv1.0	NA	NA	NA	NA	NA	GG	GG	AG	GG	GG	GG	GG	GG	GG	GG	GG	GG	GG	GG	GG	GG	GG	GG	GG	GG	GG	GG	GG	GG	GG	GG	GG	GG	GG	GG	GG	GG	GG	GG	GG	GG	GG	GG	GG
AX-108969237	A/G	1A	507973452	+	IWGSCv1.0	NA	NA	NA	NA	NA	GG	GG	GG	GG	GG	GG	GG	GG	GG	GG	GG	GG	GG	GG	GG	GG	GG	GG	GG	GG	GG	GG	GG	GG	GG	GG	GG	GG	GG	GG	GG	GG	GG	GG	GG	GG	GG	GG	GG
AX-111496677	G/A	1A	508049881	+	IWGSCv1.0	NA	NA	NA	NA	NA	GG	GG	GG	GG	GG	GG	GG	GG	GG	GG	GG	GG	GG	GG	GG	GG	GG	GG	GG	GG	GG	GG	GG	GG	GG	GG	GG	GG	GG	GG	GG	GG	GG	GG	GG	GG	GG	GG	GG
AX-109313554	T/G	1A	508130904	+	IWGSCv1.0	NA	NA	NA	NA	NA	TT	TT	TT	TT	TT	TT	TT	TT	TT	TT	TT	TT	TT	TT	TT	TT	TT	TT	TT	TT	TT	TT	TT	TT	TT	TT	TT	TT	TT	TT	TT	TT	TT	TT	TT	TT	TT	TT	TT
AX-110421360	T/C	1A	508183221	+	IWGSCv1.0	NA	NA	NA	NA	NA	TT	TT	TT	TT	TT	TT	TT	TT	TT	TT	TT	TT	TT	TT	TT	TT	TT	TT	TT	TT	TT	TT	TT	TT	TT	TT	TT	TC	TT	TT	TT	TT	TT	TT	TT	TT	TT	TT	TT
AX-111104839	T/G	1A	508186219	+	IWGSCv1.0	NA	NA	NA	NA	NA	TT	NN	TT	TT	TT	TT	TT	TT	TT	TT	TT	TT	TT	TT	TT	TT	TT	TT	TT	TT	TT	TT	TT	TT	TT	TT	TT	TG	TT	TT	TT	TT	TT	TT	TT	TT	TT	TT	TT
AX-110186234	T/C	1A	508206604	+	IWGSCv1.0	NA	NA	NA	NA	NA	TT	TT	TT	TT	TT	TT	TT	TT	TT	TT	TT	TT	TT	TT	TT	TT	TT	TT	TT	TT	TT	TT	TT	TT	TT	TT	TT	TT	TT	TT	TT	TT	TT	TT	TT	TT	TT	TT	TT
AX-110669842	C/T	1A	508213255	+	IWGSCv1.0	NA	NA	NA	NA	NA	CC	CC	CC	CC	CC	CC	CC	CC	CC	CC	CC	CC	CC	CC	CC	CC	CC	CC	CC	CC	CC	CC	CC	CC	CC	CC	CC	TC	CC	CC	CC	CC	CC	CC	CC	CC	CC	CC	CC
AX-111531125	G/T	1A	508278016	+	IWGSCv1.0	NA	NA	NA	NA	NA	GG	GG	GG	GG	GG	GG	GG	GG	GG	GG	GG	GG	GG	GG	GG	GG	GG	GG	GG	GG	GG	GG	GG	GG	GG	GG	GG	GG	GG	GG	GG	GG	GG	GG	GG	GG	GG	GG	GG
AX-110548190	A/C	1A	508357029	+	IWGSCv1.0	NA	NA	NA	NA	NA	AA	AA	AA	AA	AA	AA	AA	AA	AA	AA	AA	AA	AA	AA	AA	AA	AA	AA	AA	AA	AA	AA	AA	AA	AA	AA	AA	AC	AA	AA	AA	AA	AA	AA	AA	AA	AA	AA	AA
AX-109932769	C/T	1A	508454263	+	IWGSCv1.0	NA	NA	NA	NA	NA	CC	CC	CC	CC	CC	CC	CC	CC	CC	CC	CC	CC	CC	CC	CC	CC	CC	NN	CC	CC	CC	CC	CC	CC	CC	CC	CC	TC	CC	CC	TC	CC	CC	CC	CC	CC	CC	CC	CC
AX-109289149	A/C	1A	508501360	+	IWGSCv1.0	NA	NA	NA	NA	NA	AA	AA	AA	AA	AA	AA	AA	AA	AA	AA	AA	AA	AA	AA	AA	AA	AA	AA	AA	AA	AA	AA	AA	AA	AA	AA	AA	AA	AA	AA	AA	AA	AA	AA	AA	AA	AA	AA	AA
AX-109902709	A/G	1A	508525834	+	IWGSCv1.0	NA	NA	NA	NA	NA	AA	AA	AA	AA	AA	AA	AA	AA	AA	AA	AA	AA	AA	AA	AA	AA	AA	AA	AA	AA	AA	AA	AA	AA	AA	AA	AA	AG	AA	AA	AA	AA	AA	AA	AA	AA	AA	AA	AA
AX-110425174	C/T	1A	508583958	+	IWGSCv1.0	NA	NA	NA	NA	NA	CC	CC	CC	CC	CC	CC	CC	CC	CC	CC	CC	CC	CC	CC	CC	CC	CC	CC	CC	CC	CC	CC	CC	CC	CC	CC	CC	TC	CC	CC	CC	CC	CC	TC	NN	CC	CC	CC	CC
AX-110531680	T/C	1A	508646837	+	IWGSCv1.0	NA	NA	NA	NA	NA	TT	TT	TT	TT	TT	TT	TT	TT	TT	TT	TT	TT	TT	TT	TT	TT	TT	TT	TT	TT	TT	TT	TT	TT	TT	TT	TT	TC	TT	TT	TT	TT	TT	TT	TT	TT	TT	TT	TT
AX-110920834	C/G	1A	508729383	+	IWGSCv1.0	NA	NA	NA	NA	NA	CC	CC	CC	CC	CC	CC	CC	CC	CC	CC	CC	CC	CC	CC	CC	CC	CC	CC	CC	CC	CC	CC	CC	CC	CC	CC	CC	CC	CC	CC	CC	CC	CC	CC	CC	CC	CC	CC	CC
AX-109654913	A/G	1A	508732320	+	IWGSCv1.0	NA	NA	NA	NA	NA	AA	AA	AA	AA	AA	AA	AA	AA	AA	AA	AA	AA	AA	AA	AA	AA	AA	AA	AA	AA	AA	AA	AA	AA	AA	AA	AA	AA	AA	AA	AA	AA	AA	AA	AA	AA	AA	AA	AA
AX-110142052	C/G	1A	508849512	+	IWGSCv1.0	NA	NA	NA	NA	NA	CC	CC	CC	CC	CC	CC	CC	CC	CC	CC	CC	CC	CC	CC	CC	CC	CC	CC	CC	CC	CC	CC	CC	CC	CC	CC	CC	CC	CC	CC	CC	CC	CC	CC	CC	CC	CC	CC	CC
AX-108742844	C/T	1A	509009509	+	IWGSCv1.0	NA	NA	NA	NA	NA	CC	CC	CC	CC	CC	CC	CC	CC	CC	CC	CC	CC	CC	CC	CC	CC	CC	CC	CC	CC	CC	CC	CC	CC	CC	CC	CC	CC	CC	CC	CC	CC	CC	CC	CC	CC	CC	CC	CC
AX-108867136	G/T	1A	509014603	+	IWGSCv1.0	NA	NA	NA	NA	NA	GG	NN	GG	TG	GG	GG	TG	GG	GG	GG	GG	GG	GG	GG	GG	GG	GG	GG	GG	GG	GG	GG	GG	GG	GG	GG	GG	GG	GG	GG	GG	GG	GG	GG	GG	GG	GG	GG	GG
AX-109492416	G/A	1A	509019897	+	IWGSCv1.0	NA	NA	NA	NA	NA	GG	GG	GG	GG	GG	GG	GG	GG	GG	GG	GG	GG	GG	GG	GG	GG	GG	GG	GG	GG	GG	GG	GG	GG	GG	GG	GG	GG	GG	GG	GG	GG	GG	GG	GG	GG	GG	GG	GG
AX-111069267	T/C	1A	509030910	+	IWGSCv1.0	NA	NA	NA	NA	NA	TT	TT	TT	TT	TT	TT	TT	TT	TT	TT	TT	TT	TT	TT	TT	TT	TT	TT	TT	TT	TT	TT	TT	TT	TT	TT	TT	TT	TT	TT	TT	TT	TT	TT	TT	TT	TT	TT	TT
AX-109967307	A/C	1A	509487761	+	IWGSCv1.0	NA	NA	NA	NA	NA	AA	AA	AA	AA	AA	AA	AA	AA	AA	AA	AA	AA	AA	AA	AA	AA	AA	AA	AA	AA	AA	AA	AA	AA	AA	AA	AA	AC	AA	AA	AA	AA	AA	AA	AA	AA	AA	AA	AA
AX-111051754	G/A	1A	509688851	+	IWGSCv1.0	NA	NA	NA	NA	NA	NN	NN	GG	GG	GG	AG	GG	GG	GG	GG	GG	GG	GG	GG	GG	GG	GG	GG	GG	GG	GG	GG	GG	GG	GG	GG	GG	AG	GG	GG	GG	GG	GG	GG	GG	GG	GG	GG	GG
AX-109582011	A/C	1A	509711483	+	IWGSCv1.0	NA	NA	NA	NA	NA	AA	AA	AA	AA	AA	AA	AA	AA	AA	AA	AA	AA	AA	AA	AA	AA	AA	AA	AA	AA	AA	AA	AA	AA	AA	AA	AA	AC	AA	AA	AA	AA	AA	AA	AA	AA	AA	AA	AA
AX-110671802	C/G	1A	509780394	+	IWGSCv1.0	NA	NA	NA	NA	NA	CC	CC	CC	CC	CC	CC	CC	CC	CC	CC	CC	CC	CC	CC	CC	CC	CC	CC	CC	CC	CC	CC	CC	CC	CC	CC	CC	CG	CC	CC	CC	CC	CC	CC	CC	CC	CC	CC	CC
AX-110062154	T/C	1A	509846859	+	IWGSCv1.0	NA	NA	NA	NA	NA	TT	TT	TT	TT	TT	TT	TT	TT	TT	TT	TT	TT	TT	TT	TT	TT	TT	TT	TT	TT	TT	TT	TT	TT	TT	TT	TT	TC	TT	TT	TT	NN	TT	TT	NN	TT	TT	TT	TT
AX-108817975	C/T	1A	509849908	+	IWGSCv1.0	NA	NA	NA	NA	NA	CC	CC	CC	CC	CC	CC	CC	CC	CC	CC	CC	CC	CC	CC	CC	CC	CC	CC	CC	CC	CC	CC	CC	CC	CC	CC	CC	TC	CC	CC	CC	CC	CC	CC	CC	CC	CC	CC	CC
AX-110548430	C/T	1A	509858811	+	IWGSCv1.0	NA	NA	NA	NA	NA	CC	CC	CC	CC	CC	CC	CC	CC	CC	CC	CC	CC	CC	CC	CC	CC	CC	CC	CC	CC	CC	CC	CC	CC	CC	CC	CC	TC	CC	CC	CC	CC	CC	CC	CC	CC	CC	CC	CC
AX-111835596	T/C	1A	509977299	+	IWGSCv1.0	NA	NA	NA	NA	NA	TT	TT	TT	TT	TT	TT	TT	TT	TT	TT	TT	TT	TT	TT	TT	TT	TT	TT	TT	TT	TT	TT	TT	TT	TT	TT	TT	TC	TT	TT	TT	TT	TT	TT	TT	TT	TT	TT	TT
AX-109518686	C/G	1A	510104365	+	IWGSCv1.0	NA	NA	NA	NA	NA	CC	CC	CC	CC	CC	CC	CC	CC	CC	CC	CC	CC	CC	CC	CC	CC	CC	CC	CC	CC	CC	CC	CC	CC	CC	CC	CC	CG	CC	CC	CC	CC	CC	CC	CC	CC	CC	CC	CC
AX-110098461	C/G	1A	510185726	+	IWGSCv1.0	NA	NA	NA	NA	NA	CC	CC	CC	CC	CC	CC	CC	CC	CC	CC	CC	CC	CC	CC	CC	CC	CC	CC	CC	CC	CC	CC	CC	CC	CC	CC	CC	CG	CC	CC	CC	CC	CC	CC	CC	CC	CC	CC	CC
AX-108726928	G/A	1A	510290358	+	IWGSCv1.0	NA	NA	NA	NA	NA	GG	GG	GG	GG	GG	GG	GG	GG	GG	GG	GG	GG	GG	GG	GG	GG	GG	GG	GG	GG	GG	GG	GG	GG	GG	GG	GG	AG	GG	GG	GG	GG	GG	GG	GG	GG	GG	GG	GG
AX-108913710	T/C	1A	510296533	+	IWGSCv1.0	NA	NA	NA	NA	NA	TT	TT	TT	TT	TT	TT	TT	TT	TT	TT	TT	TT	TT	TT	TT	TT	TT	TT	TT	TT	TT	TT	TT	TT	TT	TT	TT	TC	TT	TT	TT	TT	TT	TT	TT	TT	TT	TT	TT
AX-110535560	A/C	1A	510341661	+	IWGSCv1.0	NA	NA	NA	NA	NA	AA	AA	AA	AA	AA	AA	AA	AA	AA	AA	AA	AC	AA	AA	AA	AA	AA	AA	AA	AA	AA	AA	AA	AA	AA	AA	AA	AC	AA	AA	AA	AA	AA	AA	AA	AA	AA	AA	AA
AX-109404607	G/T	1A	510344289	+	IWGSCv1.0	NA	NA	NA	NA	NA	GG	GG	GG	GG	GG	GG	GG	GG	GG	GG	GG	GG	GG	GG	GG	GG	GG	GG	GG	GG	GG	GG	GG	GG	GG	GG	GG	TG	GG	GG	GG	GG	GG	GG	GG	GG	GG	GG	GG
AX-110622943	G/A	1A	510352289	+	IWGSCv1.0	NA	NA	NA	NA	NA	GG	GG	GG	NN	GG	GG	AG	GG	GG	GG	GG	GG	GG	GG	GG	GG	GG	GG	GG	GG	GG	GG	GG	GG	GG	GG	GG	AG	GG	GG	GG	GG	GG	NN	NN	GG	GG	GG	NN
AX-110421994	T/A	1A	510396504	+	IWGSCv1.0	NA	NA	NA	NA	NA	TT	TT	TT	TT	TT	TT	TT	TT	TT	TT	TT	TT	TT	TT	TT	TT	TT	TT	TT	TT	TT	TT	TT	TT	TT	TT	TT	AT	TT	TT	TT	TT	TT	TT	TT	TT	TT	TT	TT
AX-111524059	T/C	1A	510442993	+	IWGSCv1.0	NA	NA	NA	NA	NA	TT	TT	TT	TT	TT	TT	TT	TT	TT	TT	TT	TT	TT	TT	TT	TT	TT	TT	TT	TT	TT	TT	TT	TT	TT	TT	TT	TC	TT	TT	TT	TT	TT	TT	TT	TT	TT	TT	TT
AX-111620282	A/G	1A	510451267	+	IWGSCv1.0	NA	NA	NA	NA	NA	AA	NN	NN	NN	NN	AA	AG	AA	AA	AA	AA	AA	AA	AA	AA	AA	AA	AA	AA	AA	AA	AA	AA	AA	AA	AA	AA	AG	AA	NN	AA	NN	AA	AA	NN	NN	AA	AA	AA
AX-109454021	T/G	1A	510688639	+	IWGSCv1.0	NA	NA	NA	NA	NA	TT	TT	NN	TT	TT	TT	TT	TT	TT	TT	TT	TT	TT	TT	TT	TT	TT	TT	TT	TT	TT	TT	TT	TT	TT	TT	TT	TG	TT	TT	TT	TT	TT	TT	TT	TT	TT	TT	TT
AX-109964270	T/G	1A	510711465	+	IWGSCv1.0	NA	NA	NA	NA	NA	TT	TT	TT	TT	TT	TT	TT	TT	TT	TT	TT	TT	TT	TT	TT	TT	TT	TT	TT	TT	TT	TT	TT	TT	TT	TT	TT	TT	TT	TT	TT	TT	TT	TT	TT	TT	TT	TT	TT
AX-108881024	C/T	1A	510758911	+	IWGSCv1.0	NA	NA	NA	NA	NA	CC	CC	CC	CC	CC	CC	CC	CC	CC	CC	CC	CC	CC	CC	CC	CC	CC	CC	CC	CC	CC	CC	CC	CC	CC	CC	CC	TC	CC	CC	CC	CC	CC	CC	CC	CC	CC	CC	CC
AX-108902435	A/G	1A	510800906	+	IWGSCv1.0	NA	NA	NA	NA	NA	AA	AA	AA	AA	AA	AA	AA	AA	AA	AA	AA	AA	AA	AA	AA	AA	AA	AA	AA	AA	AA	AA	AA	AA	AA	AA	AA	AA	AA	AA	AA	AA	AA	AA	AA	AA	AA	AA	AA
AX-109351333	T/C	1A	510806003	+	IWGSCv1.0	NA	NA	NA	NA	NA	TT	TT	TT	TT	TT	TT	TT	TT	TT	TT	TT	TT	TT	TT	TT	TT	TT	TT	TT	TT	TT	TT	TT	TT	TT	TT	TT	TT	TT	TT	TT	TT	TT	TT	TT	TT	TT	TT	TT
AX-109365980	T/C	1A	510826019	+	IWGSCv1.0	NA	NA	NA	NA	NA	TT	NN	TT	TT	TT	TT	TT	TT	TT	TT	TT	TT	TT	TT	TT	TT	TT	TT	TT	TT	TT	TT	TT	TT	TT	TT	TT	TT	TT	TT	TT	TT	TT	TT	TT	TT	TT	TT	TT
AX-111835313	G/A	1A	510850613	+	IWGSCv1.0	NA	NA	NA	NA	NA	GG	GG	GG	GG	GG	GG	GG	GG	GG	GG	GG	GG	GG	GG	GG	GG	GG	GG	GG	GG	GG	GG	GG	GG	GG	GG	GG	GG	GG	GG	GG	GG	GG	GG	GG	GG	GG	GG	GG
AX-110925138	A/G	1A	510852727	+	IWGSCv1.0	NA	NA	NA	NA	NA	AA	AA	AA	AA	AA	AA	AA	AA	AA	AA	AA	AA	AA	AA	AA	AA	AA	AA	AA	AA	AA	AA	AA	AA	AA	AA	AA	AA	AA	AA	AA	AA	AA	AA	AA	AA	AA	AA	AA
AX-111092912	C/A	1A	510904129	+	IWGSCv1.0	NA	NA	NA	NA	NA	CC	CC	CC	CC	CC	CC	CC	CC	CC	CC	CC	CC	CC	CC	CC	CC	CC	CC	CC	CC	CC	CC	CC	CC	CC	CC	CC	CC	CC	CC	CC	CC	CC	CC	CC	CC	CC	CC	CC
AX-111501752	C/G	1A	510940066	+	IWGSCv1.0	NA	NA	NA	NA	NA	CC	CC	CC	CC	CC	CC	CC	CC	CC	CC	CC	CC	CC	CC	CC	CC	CC	CC	CC	CC	CC	CC	CC	CC	CC	CC	CC	CC	CC	CC	CC	CC	CC	CC	CC	CC	CC	CC	CC
AX-109335303	T/C	1A	510988500	+	IWGSCv1.0	NA	NA	NA	NA	NA	TT	TT	TT	TT	TT	TT	TT	TT	TT	TT	TT	TT	TT	TT	TT	TT	TT	TT	TT	TT	TT	TT	TT	TT	TT	TT	TT	TT	TT	TT	TT	TT	TT	TT	TT	TT	TT	TT	TT
AX-89412085	C/T	1A	510998603	+	IWGSCv1.0	NA	NA	NA	NA	NA	CC	CC	CC	CC	CC	CC	CC	CC	CC	CC	CC	CC	CC	CC	CC	CC	CC	CC	CC	CC	CC	CC	CC	CC	CC	CC	CC	CC	CC	CC	CC	CC	CC	CC	CC	CC	CC	CC	CC
AX-108790622	T/C	1A	511001764	+	IWGSCv1.0	NA	NA	NA	NA	NA	TT	TT	TT	TT	TT	TT	TT	TT	TT	TT	TT	TT	TT	TT	TT	TT	TT	TT	TT	TT	TT	TT	TT	TT	TT	TT	TT	TT	TT	TT	TT	TT	TT	TT	TT	TT	TT	TT	TT
AX-110044069	G/A	1A	511013683	+	IWGSCv1.0	NA	NA	NA	NA	NA	GG	GG	GG	GG	GG	GG	GG	GG	GG	GG	GG	GG	GG	GG	GG	GG	GG	GG	GG	GG	GG	GG	GG	GG	GG	GG	GG	GG	GG	GG	GG	GG	GG	GG	GG	GG	GG	GG	GG
AX-109903085	G/A	1A	511098531	+	IWGSCv1.0	NA	NA	NA	NA	NA	GG	GG	GG	GG	GG	GG	GG	GG	GG	GG	GG	GG	GG	GG	GG	GG	GG	GG	GG	GG	GG	GG	GG	GG	GG	GG	GG	GG	GG	GG	GG	GG	GG	GG	GG	GG	GG	GG	GG
AX-110527550	T/C	1A	511101709	+	IWGSCv1.0	NA	NA	NA	NA	NA	TT	NN	TT	TT	TT	TT	NN	TT	TT	TT	TT	TT	TT	TT	TT	TT	TT	TT	TT	TT	TT	TT	TT	TT	TT	TT	TT	TT	TT	NN	TT	TT	TT	TT	TT	TT	TT	TT	TT
AX-109882371	C/T	1A	511120339	+	IWGSCv1.0	NA	NA	NA	NA	NA	CC	CC	TC	NN	CC	CC	CC	CC	CC	CC	CC	CC	CC	CC	CC	CC	CC	CC	CC	CC	CC	CC	CC	CC	CC	CC	CC	CC	CC	CC	CC	CC	CC	CC	CC	CC	CC	CC	CC
AX-109306262	A/C	1A	511143707	+	IWGSCv1.0	NA	NA	NA	NA	NA	AA	AA	AA	AA	AA	AA	AA	AA	AA	AA	AA	AA	AA	AA	AA	AA	AA	AA	AA	AA	AA	AA	AA	AA	AA	AA	AA	AA	AA	AA	NN	AA	AA	AA	AC	AA	AA	AA	AA
AX-110995157	G/A	1A	511155275	+	IWGSCv1.0	NA	NA	NA	NA	NA	GG	GG	GG	GG	GG	GG	GG	GG	GG	GG	GG	GG	GG	GG	GG	GG	GG	GG	GG	GG	GG	GG	GG	GG	GG	GG	GG	GG	GG	GG	GG	GG	GG	GG	GG	GG	GG	GG	GG
AX-111671181	T/C	1A	511249976	+	IWGSCv1.0	NA	NA	NA	NA	NA	TT	TC	TT	TT	NN	TC	TT	NN	TT	TT	TC	TT	TT	TT	TT	TT	NN	NN	TT	TT	TT	TT	TT	TT	NN	TC	TT	TT	TC	TC	TC	TT	TC	TT	TT	TT	TT	TT	NN
AX-109869264	G/A	1A	511252406	+	IWGSCv1.0	NA	NA	NA	NA	NA	GG	GG	GG	GG	GG	GG	GG	GG	GG	GG	GG	GG	GG	GG	GG	GG	GG	GG	GG	GG	GG	GG	GG	GG	GG	GG	GG	GG	GG	GG	GG	GG	GG	GG	GG	GG	GG	GG	GG
AX-111031603	G/A	1A	511269781	+	IWGSCv1.0	NA	NA	NA	NA	NA	GG	GG	GG	GG	GG	GG	GG	NN	GG	GG	GG	GG	GG	GG	GG	GG	GG	GG	GG	GG	GG	GG	GG	GG	GG	GG	GG	GG	GG	GG	GG	GG	GG	GG	GG	GG	GG	GG	GG
AX-108864657	C/T	1A	511391698	+	IWGSCv1.0	NA	NA	NA	NA	NA	CC	CC	CC	CC	CC	CC	CC	CC	CC	CC	CC	CC	CC	CC	CC	CC	CC	CC	CC	CC	CC	CC	CC	CC	CC	CC	CC	CC	CC	CC	CC	CC	CC	CC	CC	CC	CC	CC	CC
AX-109870507	C/T	1A	511406851	+	IWGSCv1.0	NA	NA	NA	NA	NA	CC	NN	CC	CC	CC	CC	CC	CC	CC	CC	CC	CC	CC	CC	CC	CC	CC	CC	CC	CC	CC	CC	CC	CC	CC	CC	CC	CC	CC	CC	CC	CC	CC	CC	CC	NN	CC	CC	CC
AX-109412346	G/A	1A	511414125	+	IWGSCv1.0	NA	NA	NA	NA	NA	GG	GG	GG	GG	GG	GG	GG	GG	GG	GG	GG	GG	GG	GG	GG	GG	GG	GG	GG	GG	GG	GG	GG	GG	GG	GG	GG	GG	GG	GG	GG	GG	GG	GG	GG	GG	GG	GG	GG
AX-109421152	C/T	1A	511449126	+	IWGSCv1.0	NA	NA	NA	NA	NA	CC	CC	CC	CC	CC	CC	CC	CC	CC	CC	CC	CC	CC	CC	CC	CC	CC	CC	CC	CC	CC	CC	CC	CC	CC	CC	CC	CC	CC	CC	CC	CC	CC	CC	CC	CC	CC	CC	CC
AX-109368628	A/G	1A	511480529	+	IWGSCv1.0	NA	NA	NA	NA	NA	AA	AA	AA	AA	AA	AA	AA	AA	AA	AA	AA	AA	AA	AA	AA	AA	AA	AA	AA	AA	AA	AA	AA	AA	AA	AA	AA	AA	AA	AA	AA	AA	AA	AA	AA	AA	AA	AA	AA
AX-110485750	C/T	1A	511487169	+	IWGSCv1.0	NA	NA	NA	NA	NA	CC	NN	CC	CC	CC	CC	CC	CC	CC	CC	CC	CC	CC	CC	CC	CC	CC	CC	CC	CC	CC	CC	CC	CC	CC	CC	CC	CC	CC	CC	CC	CC	CC	CC	CC	CC	CC	CC	CC
AX-108920635	G/A	1A	511492753	+	IWGSCv1.0	NA	NA	NA	NA	NA	AG	AG	AG	AG	GG	AG	GG	GG	GG	GG	GG	GG	GG	GG	GG	GG	GG	GG	GG	GG	GG	GG	GG	GG	GG	GG	GG	GG	GG	GG	GG	GG	GG	GG	GG	GG	GG	GG	GG
AX-110370624	C/T	1A	511599394	+	IWGSCv1.0	NA	NA	NA	NA	NA	CC	CC	CC	CC	CC	CC	CC	CC	CC	CC	CC	CC	CC	CC	CC	CC	CC	CC	CC	CC	CC	CC	CC	CC	CC	CC	CC	CC	CC	CC	CC	CC	CC	CC	CC	CC	CC	CC	CC
AX-109421021	G/A	1A	511612996	+	IWGSCv1.0	NA	NA	NA	NA	NA	GG	GG	GG	GG	GG	GG	GG	GG	GG	GG	GG	GG	GG	GG	GG	GG	GG	GG	GG	GG	GG	GG	GG	GG	GG	GG	GG	GG	GG	GG	GG	GG	GG	GG	GG	GG	GG	GG	GG
AX-110565611	A/G	1A	511619233	+	IWGSCv1.0	NA	NA	NA	NA	NA	AA	AA	AA	AA	AA	AA	AA	AA	AA	AA	AA	AA	AA	AA	AA	AA	AA	AA	AA	AA	AA	AA	AA	AA	AA	AA	AA	AA	AA	AA	AA	AA	AA	AA	AA	AA	AA	AA	AA
AX-110945419	T/C	1A	511624292	+	IWGSCv1.0	NA	NA	NA	NA	NA	TT	NN	TT	TT	TT	TT	TT	TT	TT	TT	TT	TT	TT	TT	TT	TT	TT	TT	TT	TT	TT	TT	TT	TT	TT	TT	TT	TT	TT	TT	TT	TT	TT	TT	TT	TT	TT	TT	TT
AX-109321208	T/G	1A	511717112	+	IWGSCv1.0	NA	NA	NA	NA	NA	TT	TT	TT	TT	TT	TT	TT	TT	TT	TT	TT	TT	TT	TT	TT	TT	TT	TT	TT	TT	TT	TT	TT	TT	TT	TT	TT	TT	TT	TT	TT	TT	TT	TT	TT	TT	TT	TT	TT
AX-110430171	G/A	1A	511774963	+	IWGSCv1.0	NA	NA	NA	NA	NA	GG	GG	GG	GG	NN	GG	NN	GG	GG	GG	GG	GG	GG	GG	GG	GG	GG	GG	GG	GG	GG	NN	GG	GG	GG	GG	GG	GG	GG	GG	NN	GG	GG	GG	NN	GG	GG	GG	GG
AX-110670877	C/A	1A	512039552	+	IWGSCv1.0	NA	NA	NA	NA	NA	NN	CC	CC	CC	CC	CC	CC	CC	CC	CC	CC	CC	CC	CC	CC	CC	CC	CC	CC	CC	CC	CC	CC	CC	CC	CC	CC	CC	CC	CC	CC	CC	CC	CC	CC	CC	CC	CC	CC
AX-109323832	C/T	1A	512247624	+	IWGSCv1.0	NA	NA	NA	NA	NA	CC	CC	CC	CC	CC	CC	CC	CC	CC	CC	CC	CC	CC	CC	CC	CC	CC	CC	CC	CC	CC	CC	CC	CC	CC	CC	CC	CC	CC	CC	CC	CC	CC	CC	CC	CC	CC	CC	CC
AX-110948728	A/G	1A	512280572	+	IWGSCv1.0	NA	NA	NA	NA	NA	AA	AA	AA	AA	AA	AA	AA	AA	AA	AA	AA	AA	AA	AA	AA	AA	AA	AA	AA	AA	AA	AA	AA	AA	AA	AA	AA	AA	AA	AA	AA	AA	AA	AA	AA	AA	AA	AA	AA
AX-109095591	A/C	1A	512296314	+	IWGSCv1.0	NA	NA	NA	NA	NA	AA	AC	AA	AA	AA	AA	AA	AA	AA	AA	AA	AA	AA	AA	AA	AA	AA	AA	AA	AA	AA	AA	AA	AA	AA	AA	AA	AA	AA	AA	AA	AA	AA	AA	AA	AA	AA	AA	AA
AX-109465131	A/G	1A	512367109	+	IWGSCv1.0	NA	NA	NA	NA	NA	AA	AA	AG	AA	AA	AA	AA	AA	AA	AA	AA	AA	AA	AA	AA	AA	AA	AA	AA	AA	AA	AA	AA	AA	AA	AA	AA	AA	AA	AA	AA	AA	AA	AA	AA	AA	AA	AA	AA
AX-109448640	G/A	1A	512415055	+	IWGSCv1.0	NA	NA	NA	NA	NA	GG	GG	GG	GG	GG	GG	GG	GG	GG	GG	GG	GG	GG	GG	GG	GG	GG	GG	GG	GG	GG	GG	GG	GG	GG	GG	GG	GG	GG	GG	GG	GG	GG	GG	GG	GG	GG	GG	GG
AX-110592362	T/C	1A	512442006	+	IWGSCv1.0	NA	NA	NA	NA	NA	TT	TT	TT	NN	TT	TT	TT	TT	TT	TT	TT	TT	TT	TT	TT	TT	TT	TT	TT	TT	TT	TT	TT	TT	TT	TT	TT	TT	TT	TT	TT	TT	TT	TT	TT	TT	TT	TT	TT
AX-110057101	C/T	1A	512454086	+	IWGSCv1.0	NA	NA	NA	NA	NA	CC	CC	CC	NN	CC	CC	CC	CC	CC	CC	CC	CC	CC	CC	CC	CC	CC	CC	CC	CC	CC	CC	CC	CC	CC	CC	CC	CC	CC	CC	CC	CC	CC	CC	CC	CC	CC	CC	CC
AX-109388069	T/C	1A	512463058	+	IWGSCv1.0	NA	NA	NA	NA	NA	TT	TT	TT	TT	TT	TT	TT	TT	TT	TT	TT	TT	TT	TT	TT	TT	TT	TT	TT	TT	TT	TT	TT	TT	TT	TT	TT	TT	TT	TT	TT	TT	TT	TT	TT	TT	TT	TT	TT
AX-109062393	C/T	1A	512474643	+	IWGSCv1.0	NA	NA	NA	NA	NA	TT	TT	TT	TT	TT	TT	TT	TT	TT	TT	TT	TT	TT	TT	TT	TT	TT	TT	TT	TT	TT	TT	TT	TT	TT	TT	TT	TT	TT	TT	TT	TT	TT	TT	TT	TT	TT	TT	TT
AX-109337857	C/T	1A	512557369	+	IWGSCv1.0	NA	NA	NA	NA	NA	TT	TT	TT	TT	TT	TT	TT	TT	TT	TT	TT	TT	TT	TT	TT	TC	TT	TT	TT	TT	TT	TT	TT	TT	TT	TT	TT	TC	NN	TT	TT	TT	NN	TT	TT	NN	TT	TT	TT
AX-111552141	C/T	1A	512622825	+	IWGSCv1.0	NA	NA	NA	NA	NA	TT	TT	TC	TT	TT	TT	TT	TT	TT	TT	TT	TT	TT	TT	TT	TT	TT	TT	TT	TT	TT	TT	TT	TT	TT	TT	NN	TT	TT	TT	TT	TT	TT	TT	TT	TT	TT	TT	TT
AX-110424576	C/T	1A	512636260	+	IWGSCv1.0	NA	NA	NA	NA	NA	TT	TT	TT	TT	TT	TT	TT	TT	TT	TT	TT	TT	TT	TT	TT	TT	TT	TT	TT	TT	TT	TT	TT	TT	TT	TT	TT	TT	TT	TT	TT	TT	TT	TT	TT	TT	TT	TT	TT
AX-111456530	C/T	1A	512669385	+	IWGSCv1.0	NA	NA	NA	NA	NA	TT	TT	TT	TT	TT	TT	TT	TT	TT	TT	TT	TT	TT	TT	TT	TT	TT	NN	TT	TT	TT	TT	TT	TT	TT	TT	TT	TT	TT	TT	TT	TT	TT	TT	TT	TT	NN	TT	TT
AX-109883147	G/T	1A	512856270	+	IWGSCv1.0	NA	NA	NA	NA	NA	TT	NN	TT	TT	TT	TT	TT	TT	TT	TT	TT	TT	TT	TT	TT	TT	TT	TT	TT	TT	TT	TT	TT	TT	TT	TT	TT	TT	TT	TT	NN	TT	TT	TT	TT	TT	TT	TT	TT
AX-109345385	C/T	1A	512870769	+	IWGSCv1.0	NA	NA	NA	NA	NA	TT	TT	TT	TT	TT	TT	TT	TT	TT	TT	TT	TT	TT	TT	TT	TT	TT	TT	NN	NN	TT	TT	TT	TT	TT	TT	TT	TT	TT	NN	TT	TT	TT	TT	TT	TT	TT	TT	TT
AX-111489584	G/A	1A	512996368	+	IWGSCv1.0	NA	NA	NA	NA	NA	AA	AG	AA	NN	NN	AA	NN	AA	AA	AA	AA	AA	AA	AA	AA	AA	AA	AG	AA	AA	AA	AA	AA	AA	AA	AA	AA	AA	AA	AA	AA	AA	AA	AG	AA	AA	NN	NN	AA
AX-111018634	G/A	1A	513008675	+	IWGSCv1.0	NA	NA	NA	NA	NA	AA	AA	AA	AA	AA	AA	AA	AA	AA	AA	AA	AA	AA	AA	AA	AA	AA	AA	AA	AA	AA	AA	AA	AA	AA	AA	AA	AA	AA	AA	AA	AA	AA	AA	AA	AA	AA	AA	AA
AX-109894911	A/G	1A	513119930	+	IWGSCv1.0	NA	NA	NA	NA	NA	GG	GG	GG	AG	GG	GG	GG	GG	GG	GG	GG	GG	GG	GG	GG	GG	GG	GG	GG	GG	GG	GG	GG	GG	GG	GG	GG	GG	GG	GG	GG	GG	GG	GG	GG	GG	GG	GG	GG
AX-109864955	C/T	1A	513168503	+	IWGSCv1.0	NA	NA	NA	NA	NA	TT	NN	TT	TT	TT	TT	TT	TT	TT	TT	TT	TT	TT	TT	TT	TT	TT	TT	TT	TT	TT	TT	TT	TT	TT	TT	TT	TT	TT	TT	TT	TT	TT	TT	TT	TT	TT	TT	TT
AX-109940978	A/G	1A	513273618	+	IWGSCv1.0	NA	NA	NA	NA	NA	GG	GG	GG	GG	GG	GG	GG	GG	GG	GG	GG	GG	GG	GG	GG	GG	GG	GG	GG	GG	GG	GG	GG	GG	GG	GG	GG	GG	GG	GG	GG	GG	GG	GG	GG	GG	GG	GG	GG
AX-108906570	T/C	1A	513362285	+	IWGSCv1.0	NA	NA	NA	NA	NA	CC	CC	CC	CC	CC	CC	CC	CC	CC	CC	CC	CC	CC	CC	CC	CC	CC	CC	CC	CC	CC	CC	CC	CC	CC	CC	CC	CC	CC	CC	CC	CC	CC	CC	CC	CC	CC	NN	CC
AX-109626482	T/G	1A	513367885	+	IWGSCv1.0	NA	NA	NA	NA	NA	GG	GG	GG	GG	GG	GG	GG	GG	GG	GG	GG	GG	GG	GG	GG	GG	GG	GG	GG	GG	GG	GG	GG	GG	GG	GG	GG	GG	GG	GG	GG	GG	GG	GG	GG	GG	GG	GG	GG
AX-110044222	T/C	1A	513383752	+	IWGSCv1.0	NA	NA	NA	NA	NA	CC	CC	CC	CC	CC	CC	CC	CC	CC	CC	CC	CC	CC	CC	CC	CC	CC	CC	CC	CC	CC	CC	CC	CC	CC	CC	CC	CC	CC	CC	CC	CC	CC	CC	CC	CC	CC	CC	CC
AX-110983052	C/T	1A	513427565	+	IWGSCv1.0	NA	NA	NA	NA	NA	TT	NN	TT	TT	TT	TT	TT	TT	TT	TT	TT	TT	TT	TT	TT	TT	TT	TT	TT	TT	TT	TT	TT	TT	TT	TT	TC	TT	TT	TT	TT	TT	TT	TT	NN	TT	TT	TT	TT
AX-108801005	C/A	1A	513466041	+	IWGSCv1.0	NA	NA	NA	NA	NA	AA	AA	AA	AA	AA	AA	AA	AA	AA	AA	AA	AA	AA	AA	AA	AA	AA	AA	AA	AA	AA	AA	AA	AA	AA	AA	AA	AA	AA	AA	AA	AA	AA	AA	AA	AA	AA	AA	AA
AX-111582185	C/T	1A	513530698	+	IWGSCv1.0	NA	NA	NA	NA	NA	TT	TT	TT	TT	TT	TT	TT	TT	TT	TT	TT	TT	TT	TT	TT	TT	TT	TT	TT	TT	TT	TT	NN	TT	TT	TT	TT	TT	TT	TT	TT	TT	TT	TT	TT	TT	TT	TT	TT
AX-111130454	T/C	1A	513569555	+	IWGSCv1.0	NA	NA	NA	NA	NA	CC	CC	CC	CC	CC	CC	CC	CC	CC	CC	CC	CC	CC	CC	CC	CC	CC	CC	CC	CC	CC	CC	CC	CC	CC	CC	CC	CC	CC	CC	CC	CC	CC	CC	CC	CC	CC	CC	CC
AX-111140737	A/G	1A	513573397	+	IWGSCv1.0	NA	NA	NA	NA	NA	GG	GG	GG	GG	GG	GG	GG	GG	GG	GG	GG	GG	GG	GG	GG	GG	GG	GG	GG	GG	GG	GG	GG	GG	GG	GG	GG	GG	GG	GG	GG	GG	GG	GG	GG	GG	GG	GG	GG
AX-110453536	A/G	1A	513588355	+	IWGSCv1.0	NA	NA	NA	NA	NA	GG	GG	GG	GG	GG	GG	GG	GG	GG	GG	GG	GG	GG	GG	GG	GG	GG	GG	GG	GG	GG	GG	GG	GG	GG	GG	GG	GG	GG	GG	GG	GG	GG	GG	GG	GG	GG	GG	GG
AX-110911310	A/C	1A	513629623	+	IWGSCv1.0	NA	NA	NA	NA	NA	CC	NN	CC	CC	CC	CC	CC	CC	CC	CC	CC	CC	CC	CC	CC	CC	CC	CC	CC	CC	CC	CC	CC	CC	CC	CC	CC	CC	CC	CC	CC	CC	CC	CC	CC	CC	CC	CC	CC
AX-111693554	A/G	1A	513640664	+	IWGSCv1.0	NA	NA	NA	NA	NA	AA	AA	AA	AA	AA	AA	AA	AA	AA	AA	AA	AA	AA	AA	AA	AA	AA	AA	AA	AA	AA	AA	AA	AA	AA	AA	AA	GG	AA	AA	AA	AA	AA	AA	AA	AA	AA	AA	NN
AX-108867098	G/C	1A	513717257	+	IWGSCv1.0	NA	NA	NA	NA	NA	GG	GG	GG	GG	GG	GG	GG	GG	GG	GG	GG	GG	GG	GG	GG	GG	GG	GG	GG	GG	GG	GG	GG	GG	GG	GG	GG	CG	GG	GG	GG	GG	GG	GG	GG	GG	GG	GG	GG
AX-110459589	A/G	1A	513725972	+	IWGSCv1.0	NA	NA	NA	NA	NA	AA	AA	AA	AA	AA	AA	AA	AA	AA	AA	AA	AA	AA	AA	AA	AA	AA	AA	AA	AA	AA	AA	AA	AA	AA	AA	AA	AA	AA	AA	AA	AA	AA	AA	AA	AA	AA	AA	AA
AX-111734804	G/A	1A	513735463	+	IWGSCv1.0	NA	NA	NA	NA	NA	GG	NN	GG	GG	GG	GG	GG	GG	GG	GG	GG	GG	GG	GG	GG	GG	GG	GG	GG	GG	GG	GG	GG	GG	GG	GG	GG	AG	GG	GG	GG	GG	GG	GG	GG	GG	GG	GG	GG
AX-109822323	C/T	1A	513750957	+	IWGSCv1.0	NA	NA	NA	NA	NA	CC	NN	CC	CC	CC	CC	CC	CC	CC	CC	CC	CC	CC	CC	CC	CC	CC	CC	CC	CC	CC	CC	CC	CC	CC	CC	CC	CC	CC	CC	CC	CC	CC	CC	CC	CC	CC	CC	CC
AX-110121885	T/C	1A	513843395	+	IWGSCv1.0	NA	NA	NA	NA	NA	TT	TT	TT	TT	TT	TT	TT	TT	TT	TT	TT	TT	TT	TT	TT	TT	TT	TT	TT	TT	TT	TT	TT	TT	TT	TT	TT	CC	TT	TT	TT	TT	TT	TT	TT	TT	TT	TT	TT
AX-109326813	T/C	1A	513859613	+	IWGSCv1.0	NA	NA	NA	NA	NA	TT	TC	TC	TC	TT	TT	TT	TT	TT	TT	TT	TT	TT	TT	TT	TT	TT	TT	TT	TT	TT	TT	TT	TT	TT	TT	TT	CC	TT	TT	TT	TT	TT	TT	TC	TT	TT	TT	TT
AX-109941876	G/A	1A	513884509	+	IWGSCv1.0	NA	NA	NA	NA	NA	GG	GG	GG	GG	GG	GG	GG	GG	GG	GG	GG	GG	GG	GG	GG	GG	GG	GG	GG	GG	GG	GG	GG	GG	GG	GG	GG	GG	GG	GG	GG	GG	GG	GG	GG	GG	GG	GG	GG
AX-111611028	C/T	1A	513888928	+	IWGSCv1.0	NA	NA	NA	NA	NA	CC	CC	CC	CC	CC	CC	CC	CC	CC	CC	CC	CC	CC	CC	CC	CC	CC	CC	CC	CC	CC	CC	CC	CC	CC	CC	CC	CC	CC	CC	CC	CC	CC	CC	CC	CC	CC	CC	CC
AX-110595621	T/C	1A	513896901	+	IWGSCv1.0	NA	NA	NA	NA	NA	TT	TT	TT	TT	TT	TT	TT	TT	TT	TT	TT	TT	TT	TT	TT	TT	TT	TT	TT	TT	TT	TT	TT	TT	TT	TT	TT	CC	TT	TT	TT	TT	TT	TT	TT	TT	TT	TT	TT
AX-110989752	G/C	1A	513904306	+	IWGSCv1.0	NA	NA	NA	NA	NA	GG	GG	GG	GG	GG	GG	GG	GG	GG	GG	GG	GG	GG	GG	GG	GG	GG	GG	GG	GG	GG	GG	GG	GG	GG	GG	GG	CC	GG	GG	GG	GG	GG	GG	GG	GG	GG	GG	GG
AX-111101980	T/C	1A	513928911	+	IWGSCv1.0	NA	NA	NA	NA	NA	TT	TT	TT	TT	TT	TT	TT	TT	TT	TT	TT	TT	TT	TT	TT	TT	TT	TT	TT	TT	TT	TT	TT	TT	TT	TT	TT	CC	TT	TT	TT	TT	TT	TT	TT	TT	TT	TT	TT
AX-109514069	G/A	1A	514031260	+	IWGSCv1.0	NA	NA	NA	NA	NA	GG	GG	GG	GG	GG	GG	GG	GG	GG	GG	GG	GG	GG	GG	GG	GG	GG	GG	GG	GG	GG	GG	GG	GG	GG	GG	GG	GG	GG	GG	GG	GG	GG	GG	GG	GG	GG	GG	GG
AX-109320444	A/G	1A	514041217	+	IWGSCv1.0	NA	NA	NA	NA	NA	AA	AA	AA	AA	AA	AA	AA	AA	AA	AA	AA	AA	AA	AA	AA	AA	AA	AA	AA	AA	AA	AA	AA	AA	AA	AA	AA	GG	AA	AA	AA	AA	AA	AA	AA	AA	AA	AA	AA
AX-109291459	C/T	1A	514051905	+	IWGSCv1.0	NA	NA	NA	NA	NA	CC	CC	CC	CC	CC	CC	CC	CC	CC	CC	CC	CC	CC	CC	CC	CC	CC	CC	CC	CC	CC	CC	CC	CC	CC	CC	CC	CC	CC	CC	CC	CC	CC	CC	CC	CC	CC	CC	CC
AX-111060515	A/C	1A	514057850	+	IWGSCv1.0	NA	NA	NA	NA	NA	AA	AA	AA	AA	AA	AA	AA	AA	AA	AA	AA	AA	AA	AA	AA	AA	AA	AA	AA	AA	AA	AA	AA	AA	AA	AA	AA	CC	AA	AA	AA	AA	AA	AA	AA	AA	AA	AA	AA
AX-110533320	A/G	1A	514087520	+	IWGSCv1.0	NA	NA	NA	NA	NA	AA	AA	AA	AA	AA	AA	AA	AA	AA	AA	AA	AA	AA	AA	AA	AA	AA	AA	AA	AA	AA	AA	AA	AA	AA	AA	AA	GG	AA	AA	AA	AA	AA	AA	AA	AA	AA	AA	AA
AX-110671993	G/A	1A	514100945	+	IWGSCv1.0	NA	NA	NA	NA	NA	GG	GG	GG	GG	GG	GG	GG	GG	GG	GG	GG	GG	GG	GG	GG	GG	GG	GG	GG	GG	GG	GG	GG	GG	GG	GG	GG	AA	GG	GG	GG	GG	GG	GG	GG	GG	GG	GG	GG
AX-109354879	G/A	1A	514117898	+	IWGSCv1.0	NA	NA	NA	NA	NA	GG	GG	GG	GG	GG	GG	GG	GG	GG	GG	GG	GG	GG	GG	GG	GG	GG	GG	GG	GG	GG	GG	GG	GG	GG	GG	GG	GG	GG	GG	GG	GG	GG	GG	GG	GG	GG	GG	GG
AX-110943566	C/A	1A	514125995	+	IWGSCv1.0	NA	NA	NA	NA	NA	CC	CC	CC	CC	CC	CC	CC	CC	CC	CC	CC	CC	CC	CC	CC	CC	CC	CC	CC	CC	CC	CC	CC	CC	CC	CC	CC	CC	CC	CC	CC	CC	CC	CC	CC	CC	CC	CC	CC
AX-110388843	C/T	1A	514128969	+	IWGSCv1.0	NA	NA	NA	NA	NA	CC	CC	CC	CC	CC	CC	CC	CC	CC	CC	CC	CC	CC	CC	CC	CC	CC	CC	CC	CC	CC	CC	CC	CC	CC	CC	CC	CC	CC	CC	CC	CC	CC	CC	CC	CC	CC	CC	CC
AX-86172240	A/G	1A	514136048	+	IWGSCv1.0	NA	NA	NA	NA	NA	AA	AA	AA	AA	AA	AA	AA	AA	AA	AA	AA	AA	AA	AA	AA	AA	AA	AA	AA	AA	AA	AA	AA	AA	AA	AA	AA	AA	AA	AA	AA	AA	AA	AA	AA	AA	AA	AA	AA
AX-111106193	C/A	1A	514192736	+	IWGSCv1.0	NA	NA	NA	NA	NA	CC	CC	CC	CC	CC	CC	CC	CC	CC	CC	CC	CC	CC	CC	CC	CC	CC	CC	CC	CC	CC	CC	CC	CC	CC	CC	CC	CC	CC	CC	CC	CC	CC	CC	CC	CC	CC	CC	CC
AX-111757297	G/C	1A	514255761	+	IWGSCv1.0	NA	NA	NA	NA	NA	GG	GG	GG	GG	GG	GG	GG	GG	GG	GG	GG	GG	GG	GG	GG	GG	GG	GG	GG	GG	GG	GG	GG	GG	GG	GG	GG	GG	GG	GG	GG	GG	GG	GG	GG	GG	GG	GG	GG
AX-109417723	C/T	1A	514270652	+	IWGSCv1.0	NA	NA	NA	NA	NA	CC	CC	CC	CC	CC	CC	CC	CC	CC	CC	CC	CC	CC	CC	CC	CC	CC	CC	CC	CC	CC	CC	CC	CC	CC	CC	CC	CC	CC	CC	CC	CC	CC	CC	CC	CC	CC	CC	CC
AX-111451910	A/G	1A	514317454	+	IWGSCv1.0	NA	NA	NA	NA	NA	AA	AA	AA	AA	AA	AA	AA	AA	AA	AA	AA	AA	AA	AA	AA	AA	AA	AA	AA	AA	AA	AA	AA	AA	AA	AA	AA	AA	AA	AA	AA	AA	AA	AA	AA	AA	AA	AA	AA
AX-109048694	C/T	1A	514336708	+	IWGSCv1.0	NA	NA	NA	NA	NA	CC	CC	CC	CC	CC	CC	CC	CC	CC	CC	CC	CC	CC	CC	CC	CC	CC	CC	CC	CC	CC	CC	CC	CC	CC	CC	CC	CC	CC	CC	CC	CC	CC	CC	CC	CC	CC	CC	CC
AX-110127899	G/A	1A	514534340	+	IWGSCv1.0	NA	NA	NA	NA	NA	GG	GG	GG	GG	GG	GG	GG	GG	GG	GG	GG	GG	GG	GG	GG	GG	GG	GG	GG	GG	GG	GG	GG	GG	GG	GG	GG	GG	GG	GG	GG	GG	GG	GG	GG	GG	GG	GG	GG
AX-108914408	A/C	1A	514555138	+	IWGSCv1.0	NA	NA	NA	NA	NA	AA	AA	CC	AA	AC	AA	AA	AA	AA	AA	AA	AA	AA	AA	AA	AA	CC	CC	AA	AA	AA	AA	AA	AA	AA	AA	AA	AA	AA	AA	AA	AA	AA	AA	CC	AA	AA	AA	AA
AX-111118068	A/G	1A	514565635	+	IWGSCv1.0	NA	NA	NA	NA	NA	AA	AA	AA	AA	AA	AA	AA	AA	AA	AA	AA	AA	AA	AA	AA	AA	AA	AA	AA	AA	AA	AA	AA	AA	AA	AA	AA	AA	AA	AA	AA	AA	AA	AA	AA	AA	AA	AA	AA
AX-110603804	G/T	1A	514570508	+	IWGSCv1.0	NA	NA	NA	NA	NA	GG	GG	GG	GG	GG	GG	GG	GG	GG	GG	GG	GG	GG	GG	GG	GG	GG	GG	GG	GG	GG	GG	GG	GG	GG	GG	GG	GG	GG	GG	GG	GG	GG	GG	GG	GG	GG	GG	GG
AX-110447358	G/A	1A	514634721	+	IWGSCv1.0	NA	NA	NA	NA	NA	NN	NN	GG	GG	GG	GG	GG	GG	GG	GG	GG	GG	GG	GG	GG	GG	GG	GG	GG	GG	GG	GG	GG	GG	GG	GG	GG	GG	GG	GG	GG	GG	GG	GG	GG	GG	GG	GG	GG
AX-108814432	G/A	1A	514662149	+	IWGSCv1.0	NA	NA	NA	NA	NA	AG	AG	GG	GG	GG	GG	GG	GG	GG	GG	GG	GG	GG	GG	GG	GG	GG	GG	GG	GG	GG	GG	GG	GG	NN	GG	NN	GG	GG	GG	GG	GG	GG	GG	GG	GG	GG	GG	GG
AX-110954399	T/C	1A	514668847	+	IWGSCv1.0	NA	NA	NA	NA	NA	TT	TT	CC	TC	TC	TT	TT	TT	TT	TT	TT	TT	TT	TT	TT	TT	CC	CC	TT	TT	TT	TT	TT	TT	TT	TT	TT	TT	TT	TT	TT	TT	TT	TT	CC	TT	TT	TT	TT
AX-111131081	A/G	1A	514676242	+	IWGSCv1.0	NA	NA	NA	NA	NA	AA	AA	AG	AA	AG	AA	AA	AA	AA	AA	AA	AA	AA	AA	AA	AA	GG	GG	AA	AA	AA	AA	AA	AA	AA	AA	AA	AA	AA	AA	AA	AA	AA	AA	GG	AA	AA	AA	AA
AX-110611419	T/C	1A	514695443	+	IWGSCv1.0	NA	NA	NA	NA	NA	TT	TT	CC	TT	TC	TT	TT	TT	TT	TT	TT	TT	TT	TT	TT	TT	CC	CC	TT	TT	TT	TT	TT	TT	TT	TT	TT	TT	TT	TT	TT	TT	TT	TT	CC	TT	TT	TT	TT
AX-109852682	A/G	1A	515287924	+	IWGSCv1.0	NA	NA	NA	NA	NA	AA	AA	AA	AA	AA	AA	AA	AA	AA	AA	AA	AA	AA	AA	AA	AA	AA	AA	AA	AA	AA	AA	AA	AA	AA	AA	AA	AA	AA	AA	AA	AA	AA	AA	AA	AA	AA	AA	AA
AX-109905829	A/G	1A	515549332	+	IWGSCv1.0	NA	NA	NA	NA	NA	AA	AA	AA	AA	AA	AA	AA	AA	AA	AA	AA	AA	AA	AA	AA	AA	AA	AA	AA	AA	AA	AA	AA	AA	AA	AA	AA	AA	AA	AA	AA	AA	AA	AA	AA	AA	AA	AA	AA
AX-109377040	C/T	1A	515556268	+	IWGSCv1.0	NA	NA	NA	NA	NA	CC	CC	TT	CC	TC	CC	CC	CC	CC	CC	CC	CC	CC	CC	CC	CC	TT	TT	CC	CC	CC	CC	CC	CC	CC	CC	CC	CC	CC	CC	CC	CC	CC	CC	TT	CC	CC	CC	CC
AX-111587201	G/C	1A	515590853	+	IWGSCv1.0	NA	NA	NA	NA	NA	GG	GG	GG	GG	GG	GG	GG	GG	GG	GG	GG	GG	GG	GG	GG	GG	GG	GG	GG	GG	GG	GG	GG	GG	GG	GG	GG	GG	GG	GG	GG	GG	GG	GG	GG	GG	GG	GG	GG
AX-110910072	C/A	1A	515593243	+	IWGSCv1.0	NA	NA	NA	NA	NA	CC	CC	CC	CC	CC	CC	CC	CC	CC	CC	CC	CC	CC	CC	CC	CC	CC	CC	CC	CC	CC	CC	CC	CC	CC	CC	CC	CC	CC	CC	CC	CC	CC	CC	CC	CC	CC	CC	CC
AX-111590181	C/G	1A	515596801	+	IWGSCv1.0	NA	NA	NA	NA	NA	CC	CC	CC	CC	CC	CC	CC	CC	CC	CC	CC	CC	CC	CC	CC	CC	CC	CC	CC	CC	CC	CC	CC	CC	CC	CC	CC	CC	CC	CC	CC	CC	CC	CC	CC	CC	CC	CC	CC
AX-110037641	G/C	1A	515639602	+	IWGSCv1.0	NA	NA	NA	NA	NA	GG	GG	GG	GG	GG	GG	GG	GG	GG	GG	GG	GG	GG	GG	GG	GG	GG	GG	GG	GG	GG	GG	GG	GG	GG	GG	GG	GG	GG	GG	GG	GG	GG	GG	GG	GG	GG	GG	GG
AX-108765324	C/T	1A	515649891	+	IWGSCv1.0	NA	NA	NA	NA	NA	CC	CC	CC	NN	CC	CC	CC	CC	CC	CC	CC	CC	CC	CC	CC	CC	CC	CC	CC	CC	CC	CC	CC	CC	CC	CC	CC	CC	CC	CC	CC	CC	CC	CC	CC	CC	CC	CC	CC
AX-110423757	A/G	1A	515759789	+	IWGSCv1.0	NA	NA	NA	NA	NA	AA	AA	AA	AA	AA	AA	AA	AA	AA	AA	AA	AA	AA	AA	AA	AA	AA	AA	AA	AA	AA	AA	AA	AA	AA	AA	AA	AA	AA	AA	AA	AA	AA	AA	AA	AA	AA	AA	AA
AX-110540781	G/T	1A	515790497	+	IWGSCv1.0	NA	NA	NA	NA	NA	GG	GG	TT	GG	TG	GG	GG	GG	GG	GG	GG	GG	GG	GG	GG	GG	TT	TT	GG	GG	GG	GG	GG	GG	GG	GG	GG	GG	GG	GG	GG	GG	GG	GG	TT	GG	GG	GG	GG
AX-110122232	G/A	1A	515797584	+	IWGSCv1.0	NA	NA	NA	NA	NA	GG	GG	AG	NN	GG	GG	GG	GG	GG	GG	GG	GG	GG	GG	GG	GG	GG	GG	GG	GG	GG	GG	GG	GG	GG	GG	GG	GG	GG	GG	GG	GG	GG	GG	GG	GG	GG	GG	GG
AX-110997024	C/T	1A	515836569	+	IWGSCv1.0	NA	NA	NA	NA	NA	CC	CC	CC	CC	CC	CC	CC	CC	CC	CC	CC	CC	CC	CC	CC	CC	CC	CC	CC	CC	CC	CC	CC	CC	CC	CC	CC	CC	CC	CC	CC	CC	CC	CC	CC	CC	CC	CC	CC
AX-111600398	A/G	1A	515859869	+	IWGSCv1.0	NA	NA	NA	NA	NA	AA	AA	AA	AA	AA	AA	AA	AA	AA	AA	AA	AA	AA	AA	AA	AA	AA	AA	AA	AA	AA	AA	AA	AA	AA	AA	AA	AA	AA	AA	AA	AA	AA	AA	AA	AA	AA	AA	AA
AX-111663419	G/A	1A	515875302	+	IWGSCv1.0	NA	NA	NA	NA	NA	NN	GG	AA	GG	NN	GG	GG	GG	GG	GG	GG	GG	GG	GG	GG	GG	AA	AA	GG	GG	GG	GG	GG	GG	GG	GG	GG	NN	GG	GG	GG	GG	GG	GG	AA	GG	GG	GG	GG
AX-110546430	T/A	1A	515941301	+	IWGSCv1.0	NA	NA	NA	NA	NA	TT	TT	TT	TT	TT	TT	TT	TT	TT	TT	TT	TT	TT	TT	TT	TT	TT	TT	TT	TT	TT	TT	TT	TT	TT	TT	TT	TT	TT	TT	TT	TT	TT	TT	TT	TT	TT	TT	TT
AX-110016390	A/C	1A	515955246	+	IWGSCv1.0	NA	NA	NA	NA	NA	AA	AA	CC	AA	AC	AA	AA	AA	AA	AA	AA	AA	AA	AA	AA	AA	CC	CC	AA	AA	AA	AA	AA	AA	AA	AA	AA	AA	AA	AA	AA	AA	AA	AA	CC	AA	AA	AA	AA
AX-110513734	G/C	1A	516012795	+	IWGSCv1.0	NA	NA	NA	NA	NA	GG	GG	GG	GG	GG	GG	GG	GG	GG	GG	GG	GG	GG	GG	GG	GG	GG	GG	GG	GG	GG	GG	GG	GG	GG	GG	GG	GG	GG	GG	GG	GG	GG	GG	GG	GG	GG	GG	GG
AX-109827001	C/T	1A	516040480	+	IWGSCv1.0	NA	NA	NA	NA	NA	CC	CC	NN	CC	CC	CC	CC	CC	CC	CC	CC	CC	CC	CC	CC	CC	CC	CC	CC	CC	CC	CC	CC	CC	CC	CC	CC	CC	CC	CC	CC	CC	CC	CC	CC	CC	CC	CC	CC
AX-108860440	C/T	1A	516049559	+	IWGSCv1.0	NA	NA	NA	NA	NA	CC	CC	TC	CC	CC	CC	CC	CC	CC	CC	CC	CC	CC	CC	CC	CC	TC	TC	CC	CC	CC	CC	CC	CC	CC	CC	NN	CC	CC	CC	CC	CC	CC	NN	CC	CC	CC	CC	CC
AX-111680781	G/T	1A	516072854	+	IWGSCv1.0	NA	NA	NA	NA	NA	GG	GG	NN	GG	TG	GG	GG	GG	GG	GG	GG	GG	GG	GG	GG	GG	TT	TT	GG	GG	GG	GG	GG	GG	GG	GG	GG	GG	GG	GG	GG	GG	GG	GG	TG	GG	GG	GG	GG
AX-110058285	T/C	1A	516357299	+	IWGSCv1.0	NA	NA	NA	NA	NA	TT	TT	TT	TT	TT	TT	TT	TT	TT	TT	TT	TT	TT	TT	TT	TT	TT	TT	TT	TT	TT	TT	TT	TT	TT	TT	TT	TT	TT	TT	TT	TT	TT	TT	TT	TT	TT	TT	TT
AX-109269923	A/G	1A	516370905	+	IWGSCv1.0	NA	NA	NA	NA	NA	AA	AA	AA	AA	AA	AA	AA	AA	AA	AA	AA	AA	AA	AA	AA	AA	AA	AA	AA	AA	AA	AA	AA	AA	AA	AA	AA	AA	AA	AA	AA	AA	AA	AA	AA	AA	AA	AA	AA
AX-111523929	T/A	1A	516381510	+	IWGSCv1.0	NA	NA	NA	NA	NA	TT	TT	AA	TT	AT	TT	TT	TT	TT	TT	TT	TT	TT	TT	TT	TT	AA	AA	TT	TT	TT	TT	TT	TT	TT	TT	TT	TT	TT	TT	TT	TT	TT	TT	AA	TT	TT	TT	TT
AX-110076355	G/A	1A	516431129	+	IWGSCv1.0	NA	NA	NA	NA	NA	GG	GG	AA	GG	AG	GG	GG	GG	GG	GG	GG	GG	GG	GG	GG	GG	AA	AA	GG	GG	GG	GG	GG	GG	GG	GG	GG	GG	GG	GG	GG	GG	GG	GG	AA	GG	GG	GG	GG
AX-109904229	A/G	1A	516450384	+	IWGSCv1.0	NA	NA	NA	NA	NA	AA	AA	GG	AA	AG	AA	AA	AA	AA	AA	AA	AA	AA	AA	AA	AA	GG	GG	AA	AA	AA	AA	AA	AA	AA	AA	AA	AA	AA	AA	AA	AA	AA	AA	GG	AA	AA	AA	AA
AX-109299945	C/T	1A	516541106	+	IWGSCv1.0	NA	NA	NA	NA	NA	CC	CC	CC	CC	CC	CC	CC	CC	CC	CC	CC	CC	CC	CC	CC	CC	CC	CC	CC	CC	CC	CC	CC	CC	CC	CC	CC	CC	CC	CC	CC	CC	CC	CC	CC	CC	CC	CC	CC
AX-111522447	A/G	1A	516561690	+	IWGSCv1.0	NA	NA	NA	NA	NA	AA	NN	AA	AA	AA	AA	AA	AA	AA	AA	AA	AA	AA	AA	AA	AA	AA	AA	AA	AA	AA	AA	AA	AA	AA	AA	AA	AA	AA	AA	AA	AA	AA	AA	AA	AA	AA	AA	AA
AX-111149806	A/G	1A	516581337	+	IWGSCv1.0	NA	NA	NA	NA	NA	AA	AA	AA	AA	AA	AA	AA	AA	AA	AA	AA	AA	AA	AA	AA	AA	AA	AA	AA	AA	AA	AA	AA	AA	AA	AA	AA	AA	AA	AA	AA	AA	AA	AA	AA	AA	AA	AA	AA
AX-109986210	T/C	1A	516585972	+	IWGSCv1.0	NA	NA	NA	NA	NA	CC	CC	TT	CC	TC	CC	CC	CC	CC	CC	CC	CC	CC	CC	CC	CC	TT	TT	CC	CC	CC	CC	CC	CC	CC	CC	CC	CC	CC	CC	CC	CC	CC	CC	TT	CC	CC	CC	CC
AX-109902402	G/A	1A	516644720	+	IWGSCv1.0	NA	NA	NA	NA	NA	GG	GG	GG	GG	GG	GG	NN	GG	GG	GG	GG	GG	GG	GG	GG	GG	GG	GG	GG	NN	GG	GG	GG	GG	GG	GG	GG	GG	GG	GG	GG	GG	GG	GG	GG	GG	GG	GG	GG
AX-111160657	C/A	1A	516713198	+	IWGSCv1.0	NA	NA	NA	NA	NA	AA	AA	CC	AC	NN	NN	AA	AA	AA	AA	AA	AA	AA	AA	AA	AA	CC	CC	AA	AA	AA	AA	AA	AA	AA	AA	AA	AA	AA	NN	AA	AA	AA	AA	CC	AA	AA	AA	AA
AX-109272113	A/G	1A	516763948	+	IWGSCv1.0	NA	NA	NA	NA	NA	GG	GG	GG	GG	GG	GG	GG	GG	GG	NN	GG	GG	GG	GG	GG	GG	GG	GG	GG	GG	GG	GG	GG	GG	GG	GG	GG	GG	GG	GG	GG	GG	GG	GG	GG	GG	GG	GG	GG
AX-108814409	G/A	1A	516783877	+	IWGSCv1.0	NA	NA	NA	NA	NA	AA	AA	GG	AA	AG	AA	AA	AA	AA	AA	AA	AA	AA	AA	AA	AA	GG	GG	AA	AA	AA	AA	AA	AA	AA	AA	AA	AA	AA	AA	AA	AA	AA	AA	GG	AA	AA	AA	AA
AX-111616300	G/A	1A	517100306	+	IWGSCv1.0	NA	NA	NA	NA	NA	GG	GG	GG	GG	GG	GG	GG	GG	GG	GG	GG	GG	GG	GG	GG	GG	GG	GG	GG	GG	GG	GG	GG	GG	GG	GG	GG	GG	GG	GG	GG	GG	GG	GG	GG	GG	GG	GG	GG
AX-108750231	G/C	1A	517122072	+	IWGSCv1.0	NA	NA	NA	NA	NA	GG	GG	CG	GG	CG	NN	GG	GG	GG	GG	GG	GG	GG	GG	GG	CC	CC	CC	GG	GG	GG	GG	GG	GG	GG	GG	GG	GG	GG	GG	GG	GG	GG	GG	CC	GG	GG	GG	GG
AX-109598421	T/C	1A	517146066	+	IWGSCv1.0	NA	NA	NA	NA	NA	TT	TT	NN	TT	TT	TT	TT	TT	TT	TT	TT	TT	TT	TT	TT	NN	NN	NN	TT	TT	TT	TT	TT	TT	TT	TT	TT	TT	TT	TT	TT	TT	TT	TT	NN	TT	TT	TT	TT
AX-108738272	T/C	1A	517182555	+	IWGSCv1.0	NA	NA	NA	NA	NA	TT	NN	TT	TT	TT	TT	TT	TT	TT	TT	TT	TT	TT	TT	TT	TT	TT	TT	TT	TT	TT	TT	TT	TT	TT	TT	TT	TT	TT	TT	TT	TT	TT	TT	TT	TT	TT	TT	TT
AX-111045651	C/T	1A	517387356	+	IWGSCv1.0	NA	NA	NA	NA	NA	TT	TT	TT	TT	TT	TT	TT	TT	TT	TT	TT	TT	TT	TT	TT	TT	TT	TT	TT	TT	TT	TT	TT	TT	TT	TT	TT	TT	TT	TT	TT	TT	TT	TT	TT	TT	TT	TT	TT
AX-109281194	G/T	1A	517397285	+	IWGSCv1.0	NA	NA	NA	NA	NA	TT	NN	TG	TT	TT	TT	TT	TT	TT	TT	TT	TT	TT	TT	TT	TT	TT	TT	TT	TT	TT	TT	TT	TT	TT	TT	TT	TT	TT	TT	TT	TT	TT	TT	TT	TT	TT	TT	TT
AX-109355072	A/T	1A	517417820	+	IWGSCv1.0	NA	NA	NA	NA	NA	AT	TT	TT	TT	TT	TT	TT	TT	TT	TT	TT	AA	TT	TT	TT	TT	TT	TT	TT	AA	TT	AA	TT	TT	TT	TT	TT	TT	AA	TT	AA	AA	TT	TT	TT	AA	TT	TT	TT
AX-108978418	C/T	1A	517507897	+	IWGSCv1.0	NA	NA	NA	NA	NA	TC	TT	TT	TT	TT	TT	TT	TT	TT	TT	TT	CC	TT	TT	TT	TT	TT	TT	TT	CC	TT	CC	TT	TT	TT	TT	TT	TT	CC	TT	CC	CC	TT	TT	CC	CC	TT	TT	TT
AX-109341366	T/C	1A	517703342	+	IWGSCv1.0	NA	NA	NA	NA	NA	TC	CC	CC	CC	CC	CC	CC	CC	CC	CC	CC	TT	CC	CC	CC	CC	CC	CC	CC	TT	CC	TT	CC	TT	CC	CC	TT	CC	TT	CC	TT	TT	CC	CC	TT	TT	CC	CC	CC
AX-110443157	A/C	1A	518066853	+	IWGSCv1.0	NA	NA	NA	NA	NA	AA	AC	NN	AC	CC	AC	NN	AC	CC	CC	CC	AA	CC	CC	CC	CC	CC	CC	CC	AA	CC	AA	CC	AA	CC	CC	AA	CC	AA	CC	AA	AA	CC	CC	AA	AA	CC	CC	CC
AX-109290052	G/T	1A	518082649	+	IWGSCv1.0	NA	NA	NA	NA	NA	TT	TT	TT	TT	TT	TT	TT	TT	TT	TT	TT	GG	TT	TT	TT	TT	TT	TT	TT	GG	TT	GG	TT	GG	TT	TT	GG	TT	GG	TT	GG	GG	TT	TT	GG	GG	TT	TT	TT
AX-109456415	A/G	1A	518444344	+	IWGSCv1.0	NA	NA	NA	NA	NA	NN	GG	GG	GG	GG	GG	GG	GG	GG	GG	GG	AA	GG	GG	GG	GG	GG	GG	GG	AA	GG	AA	GG	AA	GG	GG	AA	GG	AA	GG	AA	AA	GG	GG	AA	AA	GG	GG	GG
AX-110395979	C/T	1A	518505178	+	IWGSCv1.0	NA	NA	NA	NA	NA	TC	TC	TC	TT	NN	TT	NN	TT	TT	TT	TT	CC	TT	TT	CC	TT	TT	TT	TT	CC	TT	CC	TT	CC	TT	TT	CC	TT	CC	TT	CC	CC	TT	CC	CC	CC	CC	TT	TT
AX-109856438	C/T	1A	518773401	+	IWGSCv1.0	NA	NA	NA	NA	NA	TC	TT	TT	TT	TT	TT	TT	TT	TT	TT	TT	CC	TT	TT	TT	TT	TT	TT	TT	CC	TT	CC	TT	CC	TT	TT	CC	TT	CC	TT	CC	CC	TT	TT	CC	CC	TT	TT	TT
AX-109454533	C/G	1A	519263551	+	IWGSCv1.0	NA	NA	NA	NA	NA	CC	CC	CC	CC	CC	CC	CC	CC	CC	CC	CC	CC	CC	CC	CC	CC	CC	CC	CC	CC	CC	CC	CC	CC	CC	CC	CC	CC	CC	CC	CC	CC	CC	CC	GG	CC	CC	CC	CC
AX-89423498	A/G	1A	519267205	+	IWGSCv1.0	NA	NA	NA	NA	NA	GG	GG	GG	GG	GG	GG	GG	GG	GG	GG	GG	AA	GG	GG	AA	GG	GG	GG	GG	AA	GG	AA	GG	AA	GG	GG	AA	GG	AA	GG	AA	AA	GG	AA	GG	AA	AA	GG	GG
AX-110937281	T/C	1A	519626949	+	IWGSCv1.0	NA	NA	NA	NA	NA	CC	CC	CC	CC	CC	CC	CC	CC	CC	CC	CC	TT	CC	CC	TT	CC	CC	CC	CC	TT	CC	TT	CC	TT	CC	CC	TT	CC	TT	CC	TT	TT	CC	TT	TT	TT	TT	CC	CC
AX-110556753	C/T	1A	519632543	+	IWGSCv1.0	NA	NA	NA	NA	NA	CC	CC	CC	CC	CC	CC	CC	CC	CC	CC	CC	CC	CC	CC	CC	CC	CC	CC	CC	CC	CC	CC	CC	CC	CC	CC	CC	CC	CC	CC	CC	CC	CC	CC	TT	CC	CC	CC	CC
AX-110099417	A/T	1A	519681835	+	IWGSCv1.0	NA	NA	NA	NA	NA	TT	TT	TT	TT	TT	TT	TT	TT	TT	TT	TT	AA	TT	TT	AA	TT	TT	TT	TT	AA	TT	AA	TT	AA	TT	TT	AA	TT	AA	TT	AA	AA	TT	AA	AA	AA	AA	TT	TT
AX-109400055	A/G	1A	519816592	+	IWGSCv1.0	NA	NA	NA	NA	NA	GG	AG	GG	GG	GG	GG	GG	GG	GG	GG	GG	AA	GG	GG	AA	GG	GG	GG	GG	AA	GG	AA	GG	AA	GG	GG	AA	GG	AA	GG	AA	AA	GG	AA	GG	AA	AA	GG	GG
AX-109357178	A/C	1A	519891239	+	IWGSCv1.0	NA	NA	NA	NA	NA	CC	CC	CC	CC	CC	CC	CC	CC	CC	CC	CC	AA	CC	AA	AA	CC	CC	CC	CC	AA	CC	AA	CC	AA	CC	CC	NN	CC	NN	CC	AC	NN	CC	NN	CC	AA	AC	CC	CC
AX-111045044	C/T	1A	519905770	+	IWGSCv1.0	NA	NA	NA	NA	NA	NN	TT	TT	TT	TT	TT	TT	TT	TT	TT	TT	CC	TT	CC	CC	TT	TT	TT	TT	CC	TT	CC	TT	CC	TT	TT	CC	TT	CC	TT	CC	CC	TT	CC	CC	CC	CC	TT	TT
AX-110659236	C/T	1A	519964353	+	IWGSCv1.0	NA	NA	NA	NA	NA	CC	CC	CC	CC	CC	CC	CC	CC	CC	CC	CC	CC	CC	CC	CC	CC	CC	CC	CC	CC	CC	CC	CC	CC	CC	CC	CC	CC	CC	CC	CC	CC	CC	CC	TT	CC	CC	CC	CC
AX-108844886	T/C	1A	520122965	+	IWGSCv1.0	NA	NA	NA	NA	NA	TT	TT	TT	TT	TT	TT	TT	TT	TT	TT	TT	TT	TT	TT	TT	TT	TT	TT	TT	TT	TT	TT	TT	TT	TT	TT	TT	TT	TT	TT	TT	TT	TT	TT	CC	TT	TT	TT	TT
AX-109427254	C/T	1A	520344188	+	IWGSCv1.0	NA	NA	NA	NA	NA	CC	CC	CC	CC	CC	CC	CC	CC	CC	CC	CC	CC	CC	CC	CC	CC	CC	CC	CC	CC	CC	CC	CC	CC	CC	CC	CC	CC	CC	CC	CC	CC	CC	CC	TT	CC	CC	CC	CC
AX-111505195	T/G	1A	520355465	+	IWGSCv1.0	NA	NA	NA	NA	NA	GG	GG	GG	GG	GG	GG	GG	GG	GG	GG	GG	TT	GG	TT	TT	GG	GG	GG	GG	TT	GG	TT	GG	TT	GG	GG	TT	GG	TT	GG	TT	TT	GG	TT	GG	TT	TT	GG	GG
AX-109873900	T/C	1A	520409523	+	IWGSCv1.0	NA	NA	NA	NA	NA	NN	CC	CC	CC	CC	CC	TC	CC	CC	CC	NN	TT	NN	TT	TT	CC	CC	CC	CC	TT	CC	TT	CC	TT	CC	CC	TT	CC	TT	TT	TT	TT	CC	TT	NN	TT	TT	CC	CC
AX-110995984	C/T	1A	520418074	+	IWGSCv1.0	NA	NA	NA	NA	NA	TC	NN	TT	CC	TT	CC	TT	TT	TT	TT	CC	TT	CC	TT	TT	CC	TT	TT	TT	TT	TT	TT	CC	TT	CC	TT	TT	TT	TT	TT	TT	TT	TT	TT	CC	TT	TT	TC	TT
AX-111453167	T/C	1A	520578552	+	IWGSCv1.0	NA	NA	NA	NA	NA	CC	CC	CC	TT	CC	CC	CC	CC	CC	CC	CC	TT	TT	TT	TT	CC	CC	CC	CC	TT	CC	TT	CC	TT	CC	CC	TT	CC	CC	TC	TT	NN	CC	TT	CC	TT	TT	CC	CC
AX-109603005	C/T	1A	520605915	+	IWGSCv1.0	NA	NA	NA	NA	NA	TT	CC	TT	CC	TT	CC	TT	TT	TT	TT	TT	CC	CC	CC	CC	TT	TT	TT	TT	CC	TT	CC	TT	CC	CC	TT	CC	TT	TT	CC	CC	CC	TT	CC	CC	CC	CC	NN	TT
AX-109926186	C/G	1A	521236445	+	IWGSCv1.0	NA	NA	NA	NA	NA	GG	GG	GG	GG	GG	GG	GG	GG	GG	GG	GG	GG	GG	GG	GG	GG	GG	GG	GG	GG	GG	GG	GG	GG	GG	GG	GG	GG	GG	GG	GG	GG	GG	GG	GG	GG	GG	GG	GG
AX-110396621	A/G	1A	521253242	+	IWGSCv1.0	NA	NA	NA	NA	NA	AG	AA	GG	AA	GG	AA	AA	GG	AA	AA	GG	AA	AA	AA	GG	GG	GG	GG	AA	AA	GG	AA	GG	AA	AA	AA	AA	GG	GG	AA	AA	AA	AA	AA	AA	AA	AA	AA	AA
AX-109274407	G/A	1A	521841963	+	IWGSCv1.0	NA	NA	NA	NA	NA	GG	AA	AA	GG	AA	AA	NN	AA	AA	AG	AA	AG	AG	AA	AA	AA	AA	AA	AG	AG	AA	AG	AA	AG	AA	AG	GG	AA	AA	AA	GG	AG	AA	AG	AA	GG	AG	AG	GG
AX-109859361	C/T	1A	521901757	+	IWGSCv1.0	NA	NA	NA	NA	NA	CC	TT	CC	CC	CC	TT	CC	CC	TT	CC	CC	CC	CC	TT	CC	CC	CC	CC	CC	CC	CC	CC	CC	CC	TT	CC	CC	CC	CC	TT	CC	CC	CC	CC	TT	CC	CC	TC	CC
AX-109460135	G/A	1A	521909956	+	IWGSCv1.0	NA	NA	NA	NA	NA	GG	AG	GG	GG	GG	AA	GG	GG	AG	GG	GG	GG	GG	AG	GG	GG	GG	GG	GG	GG	GG	GG	GG	GG	AG	GG	GG	GG	GG	AG	GG	GG	GG	GG	AA	GG	GG	GG	GG
AX-109480654	C/T	1A	521929063	+	IWGSCv1.0	NA	NA	NA	NA	NA	CC	NN	CC	CC	CC	TT	CC	CC	TT	CC	CC	CC	CC	TT	CC	CC	CC	CC	CC	CC	CC	CC	CC	CC	TT	CC	CC	CC	CC	TC	CC	CC	CC	CC	TT	CC	CC	TC	CC
AX-109291705	C/T	1A	521943264	+	IWGSCv1.0	NA	NA	NA	NA	NA	CC	TT	CC	CC	CC	TT	CC	CC	TT	CC	CC	CC	CC	TT	CC	CC	CC	CC	CC	CC	CC	CC	CC	CC	TT	CC	CC	CC	CC	TT	CC	CC	CC	CC	TT	CC	CC	TC	CC
AX-110971776	C/T	1A	521948120	+	IWGSCv1.0	NA	NA	NA	NA	NA	CC	NN	CC	CC	CC	TT	CC	CC	TT	CC	CC	CC	CC	TT	CC	CC	CC	CC	CC	CC	CC	CC	CC	CC	TT	CC	CC	CC	CC	TT	CC	CC	CC	CC	TT	CC	CC	TC	CC
AX-109385673	G/A	1A	521975874	+	IWGSCv1.0	NA	NA	NA	NA	NA	GG	AA	GG	GG	GG	AA	GG	GG	AA	GG	GG	GG	GG	AA	GG	GG	GG	GG	GG	GG	GG	GG	GG	GG	AA	GG	GG	GG	GG	AA	GG	GG	GG	GG	NN	GG	GG	AG	GG
AX-109836653	G/A	1A	521987272	+	IWGSCv1.0	NA	NA	NA	NA	NA	GG	AA	GG	GG	GG	AA	GG	GG	AA	GG	GG	GG	GG	AA	GG	GG	GG	GG	GG	GG	GG	GG	GG	GG	AA	GG	GG	GG	GG	AA	GG	GG	GG	GG	AA	GG	GG	AG	GG
AX-108786259	A/C	1A	522002944	+	IWGSCv1.0	NA	NA	NA	NA	NA	AC	AA	CC	AC	CC	AA	CC	CC	AA	CC	CC	AC	AC	AA	CC	CC	CC	CC	AC	AC	CC	AC	CC	AC	AA	CC	AC	CC	CC	AA	AC	AC	CC	AC	AA	AC	AC	NN	CC
AX-110560002	C/T	1A	522124848	+	IWGSCv1.0	NA	NA	NA	NA	NA	CC	TT	CC	CC	CC	TT	CC	CC	TT	CC	CC	CC	CC	TT	CC	CC	CC	CC	CC	CC	CC	CC	CC	CC	TT	CC	CC	CC	CC	TT	CC	CC	CC	CC	TT	CC	CC	TC	CC
AX-110597663	A/G	1A	522132070	+	IWGSCv1.0	NA	NA	NA	NA	NA	AA	GG	AA	AA	AA	GG	AA	AA	GG	AA	AA	AA	AA	GG	AA	AA	AA	AA	AA	AA	AA	AA	AA	AA	GG	AA	AA	AA	AA	GG	AA	AA	AA	AA	GG	AA	AA	AG	AA
AX-111079826	C/T	1A	522149465	+	IWGSCv1.0	NA	NA	NA	NA	NA	CC	TT	CC	CC	CC	TT	CC	CC	TT	CC	CC	CC	CC	TT	CC	CC	CC	CC	CC	CC	CC	CC	CC	CC	TT	CC	CC	CC	CC	TT	CC	CC	CC	CC	TT	CC	CC	TC	CC
AX-108931576	T/C	1A	522152681	+	IWGSCv1.0	NA	NA	NA	NA	NA	TT	CC	TT	TT	TT	CC	TT	TT	CC	TT	TT	TT	TT	CC	TT	TT	TT	TT	TT	TT	TT	TT	TT	TT	CC	TT	TT	TT	TT	CC	TT	TT	TT	TT	CC	TT	TT	TC	TT
AX-111539408	T/C	1A	522164856	+	IWGSCv1.0	NA	NA	NA	NA	NA	TT	TC	NN	TT	NN	CC	TC	CC	CC	CC	NN	TT	TT	CC	CC	NN	CC	TC	TT	TT	NN	TT	CC	TT	CC	CC	TT	CC	CC	NN	TT	TT	CC	TT	NN	TT	TT	CC	CC
AX-111761395	T/C	1A	522915087	+	IWGSCv1.0	NA	NA	NA	NA	NA	TC	CC	CC	TT	CC	CC	CC	CC	CC	CC	CC	TT	TT	CC	CC	CC	CC	CC	TT	TT	CC	TT	CC	TT	CC	CC	TT	CC	CC	CC	TT	TT	TT	TT	CC	TT	TT	CC	CC
AX-109425297	T/C	1A	523030643	+	IWGSCv1.0	NA	NA	NA	NA	NA	TT	CC	CC	TT	CC	CC	CC	CC	CC	CC	CC	TT	TT	CC	CC	CC	CC	CC	TT	TT	CC	TT	CC	TT	CC	CC	TT	CC	CC	CC	TT	TT	TT	TT	CC	TT	TT	CC	CC
AX-110026141	T/G	1A	524387425	+	IWGSCv1.0	NA	NA	NA	NA	NA	NN	NN	GG	TT	GG	GG	GG	GG	GG	GG	GG	TT	TT	GG	GG	GG	GG	GG	TT	TT	GG	TT	GG	TT	GG	GG	TT	GG	NN	GG	TT	TT	TT	TT	GG	TT	TT	GG	GG
AX-109937019	T/C	1A	525123787	+	IWGSCv1.0	NA	NA	NA	NA	NA	TT	TC	CC	TT	CC	CC	CC	CC	CC	CC	CC	TT	TT	CC	TC	CC	CC	CC	TT	TT	CC	TT	NN	TT	CC	CC	TT	CC	CC	CC	TT	TT	TT	TT	CC	TT	TT	CC	CC
AX-110589670	A/G	1A	526908615	+	IWGSCv1.0	NA	NA	NA	NA	NA	AA	NN	NN	AG	AA	GG	AA	AA	GG	AA	AA	AA	AA	GG	AA	AA	AA	NN	AA	AA	AA	AA	AA	AA	GG	AA	AA	AA	AA	GG	AA	AA	AA	AA	GG	AA	AA	NN	AA
AX-110981297	C/T	1A	527095488	+	IWGSCv1.0	NA	NA	NA	NA	NA	CC	TT	CC	CC	CC	TT	CC	CC	TT	CC	CC	CC	CC	TT	CC	CC	CC	CC	CC	CC	CC	CC	CC	CC	TT	CC	CC	CC	CC	TT	CC	CC	CC	CC	TT	CC	CC	TC	CC
AX-111702009	A/T	1A	527392930	+	IWGSCv1.0	NA	NA	NA	NA	NA	AT	TT	TT	AA	TT	NN	TT	TT	TT	TT	TT	AA	AA	TT	TT	TT	TT	TT	AA	AA	TT	AA	TT	AA	TT	TT	AA	TT	TT	TT	AA	AA	AA	AA	TT	AA	AA	NN	TT
AX-109994140	T/G	1A	527493448	+	IWGSCv1.0	NA	NA	NA	NA	NA	GG	TG	GG	GG	GG	TG	GG	GG	TG	GG	GG	GG	GG	TG	GG	GG	GG	GG	GG	GG	GG	GG	GG	GG	TG	GG	GG	GG	GG	TG	GG	GG	GG	GG	TG	GG	GG	GG	GG
AX-111128415	G/A	1A	527738028	+	IWGSCv1.0	NA	NA	NA	NA	NA	GG	AA	GG	GG	GG	AA	GG	GG	AA	GG	GG	GG	GG	AA	GG	GG	GG	GG	GG	GG	GG	GG	GG	GG	AA	GG	GG	GG	GG	AA	GG	GG	GG	GG	AA	GG	GG	AG	GG
AX-111511867	T/G	1A	527884699	+	IWGSCv1.0	NA	NA	NA	NA	NA	TG	GG	GG	TT	NN	GG	GG	GG	GG	GG	GG	TT	TT	GG	GG	GG	GG	GG	TT	TT	GG	TT	GG	TT	GG	GG	TT	GG	GG	GG	TT	TT	TT	TT	GG	TT	TT	GG	NN
AX-110122042	T/C	1A	528633639	+	IWGSCv1.0	NA	NA	NA	NA	NA	TT	CC	NN	TT	CC	CC	CC	CC	CC	CC	CC	TT	TT	CC	CC	CC	CC	CC	TT	TT	CC	TT	CC	TT	CC	CC	TT	CC	CC	CC	TT	TT	TT	TT	CC	TT	TT	CC	CC
AX-110049263	T/C	1A	529255784	+	IWGSCv1.0	NA	NA	NA	NA	NA	TC	CC	CC	TT	CC	CC	CC	CC	CC	CC	CC	TT	TT	CC	CC	CC	CC	CC	TT	TT	CC	TT	CC	TT	CC	CC	TT	CC	CC	CC	TT	TT	TT	TT	CC	TT	TT	CC	CC
AX-110145411	C/A	1A	529425176	+	IWGSCv1.0	NA	NA	NA	NA	NA	AC	AA	AC	CC	NN	NN	AA	AA	AA	AA	AA	CC	CC	AA	AA	AA	AA	AA	CC	CC	AA	CC	AA	CC	AA	AA	CC	AA	AA	AA	CC	CC	CC	CC	AA	CC	CC	AA	AA
AX-109938803	T/C	1A	529583616	+	IWGSCv1.0	NA	NA	NA	NA	NA	NN	CC	CC	TT	CC	CC	CC	CC	CC	CC	CC	TT	TT	CC	NN	CC	CC	CC	TT	TT	NN	TT	CC	TT	NN	CC	TT	CC	CC	CC	TT	TT	TT	TT	CC	TT	TT	TC	CC
AX-94495502	A/G	1A	531230742	+	IWGSCv1.0	NA	NA	NA	NA	NA	AA	AA	AA	AA	AA	AA	AA	AA	AA	AA	AA	AA	AA	AA	AA	AA	AA	AA	AA	AA	AA	AA	AA	AA	AA	AA	AA	AA	AA	AA	AA	AA	AA	AA	AA	AA	AA	AA	AA
AX-111064559	C/T	1A	531358038	+	IWGSCv1.0	NA	NA	NA	NA	NA	CC	CC	CC	CC	CC	CC	CC	CC	CC	CC	CC	CC	CC	CC	CC	CC	CC	CC	CC	CC	CC	CC	CC	CC	CC	CC	CC	CC	CC	CC	CC	CC	CC	CC	CC	CC	CC	CC	CC
AX-110674338	G/A	1A	531480978	+	IWGSCv1.0	NA	NA	NA	NA	NA	AA	AA	AA	AA	AG	AA	AA	AA	GG	AA	GG	AA	AA	AA	GG	GG	AA	AA	GG	AA	AA	AA	GG	AA	AA	AA	AA	GG	GG	GG	AA	AA	GG	AA	AA	AA	AA	AA	AA
AX-111783739	T/C	1A	531668765	+	IWGSCv1.0	NA	NA	NA	NA	NA	CC	CC	CC	CC	TC	CC	CC	TC	CC	CC	TT	CC	CC	CC	TT	TT	CC	CC	TT	CC	CC	CC	TT	CC	CC	CC	CC	TT	TT	TT	NN	CC	TT	CC	CC	CC	CC	CC	CC
AX-108782680	C/T	1A	531677407	+	IWGSCv1.0	NA	NA	NA	NA	NA	CC	CC	CC	CC	CC	CC	CC	CC	CC	CC	CC	CC	CC	CC	CC	CC	CC	CC	CC	CC	CC	CC	CC	CC	CC	CC	CC	CC	CC	CC	CC	CC	CC	CC	CC	CC	CC	CC	CC
AX-109825005	C/A	1A	531723634	+	IWGSCv1.0	NA	NA	NA	NA	NA	AA	AA	AA	AA	AC	AA	AA	AA	AA	AA	CC	AA	AA	AA	CC	CC	AA	AA	CC	AA	AA	AA	CC	AA	AA	AA	AA	AA	CC	CC	AA	AA	CC	CC	AA	AA	AA	AA	AA
AX-110595454	C/T	1A	531823904	+	IWGSCv1.0	NA	NA	NA	NA	NA	TC	TC	TC	TC	TC	NN	TT	NN	TT	TT	CC	NN	TT	NN	CC	CC	NN	NN	CC	TC	NN	NN	CC	TC	NN	TC	NN	TT	CC	CC	NN	TT	CC	CC	NN	NN	TC	TT	TC
AX-111512044	T/G	1A	531869042	+	IWGSCv1.0	NA	NA	NA	NA	NA	NN	TG	TT	TG	NN	TT	TT	TT	TT	TT	TG	TT	TT	TT	TG	TG	TT	TT	TG	TT	TT	TT	TG	TT	TT	TT	TT	TT	TG	TG	TT	TT	TG	TG	TT	TT	TT	TT	TT
AX-109408386	T/C	1A	532065433	+	IWGSCv1.0	NA	NA	NA	NA	NA	TT	TT	TT	TT	TT	TT	TT	TT	TT	TT	TT	TT	TT	TT	TT	TT	TT	TT	TT	TT	TT	TT	TT	TT	TT	TT	TT	TT	TT	TT	TT	TT	TT	CC	TT	TT	TT	TT	TT
AX-109105167	G/A	1A	532073164	+	IWGSCv1.0	NA	NA	NA	NA	NA	GG	AG	GG	GG	GG	GG	GG	GG	GG	GG	GG	GG	GG	GG	GG	GG	GG	GG	GG	GG	GG	GG	GG	GG	GG	GG	GG	GG	GG	GG	GG	GG	GG	AG	GG	GG	GG	GG	GG
AX-110909710	T/C	1A	532262547	+	IWGSCv1.0	NA	NA	NA	NA	NA	CC	NN	TT	NN	TT	TT	CC	TT	CC	CC	TT	TT	TT	CC	TT	TT	TT	TT	TT	CC	TT	CC	TT	CC	TT	CC	TT	TT	TT	TT	TT	CC	CC	TT	TT	TT	CC	TT	TT
AX-111054747	A/G	1A	532385473	+	IWGSCv1.0	NA	NA	NA	NA	NA	AG	AA	AA	GG	NN	NN	NN	AA	AA	AA	AA	GG	GG	GG	AA	AA	AA	AA	AA	AA	AA	AA	AA	AA	AA	AA	AA	AA	AA	AA	AA	AA	AA	GG	AA	AA	GG	AA	AA
AX-109863129	T/G	1A	532673880	+	IWGSCv1.0	NA	NA	NA	NA	NA	TT	TT	TT	TT	TT	TT	TT	TT	TT	TT	TT	TT	TT	TT	TT	TT	TT	TT	TT	TT	TT	TT	TT	TT	TT	TT	TT	TT	TT	TT	TT	TT	TT	TT	TT	TT	TT	TT	TT
AX-110980250	C/T	1A	532807304	+	IWGSCv1.0	NA	NA	NA	NA	NA	CC	CC	NN	CC	CC	CC	CC	CC	CC	CC	CC	CC	CC	CC	CC	CC	CC	CC	CC	CC	CC	CC	CC	CC	CC	CC	CC	CC	CC	CC	CC	CC	CC	CC	CC	CC	CC	CC	CC
AX-111452805	C/A	1A	532935325	+	IWGSCv1.0	NA	NA	NA	NA	NA	CC	CC	CC	CC	CC	CC	CC	CC	CC	CC	CC	CC	CC	CC	CC	CC	CC	CC	CC	CC	CC	CC	CC	CC	CC	CC	CC	CC	CC	CC	CC	CC	CC	CC	CC	CC	CC	CC	CC
AX-111804987	G/T	1A	533314990	+	IWGSCv1.0	NA	NA	NA	NA	NA	GG	GG	GG	GG	GG	GG	GG	GG	GG	GG	GG	GG	GG	GG	GG	GG	GG	GG	GG	GG	GG	GG	GG	GG	GG	GG	GG	GG	GG	GG	GG	GG	GG	GG	GG	GG	GG	GG	GG
AX-111029377	T/C	1A	533323218	+	IWGSCv1.0	NA	NA	NA	NA	NA	TT	TT	TT	TT	TT	TT	TT	TT	TT	TT	TT	TT	TT	TT	TT	TT	TT	TT	TT	TT	TT	TT	TT	TT	TT	TT	TT	TT	TT	TT	TT	TT	TT	TT	TT	TT	TT	TT	TT
AX-94976888	A/T	1A	533447513	+	IWGSCv1.0	NA	NA	NA	NA	NA	AA	NN	AA	AA	AA	AA	AA	AA	AA	AA	AA	AA	AA	AA	AA	AA	AA	AA	AA	AA	AA	AA	AA	AA	AA	AA	AA	AA	AA	AA	AA	AA	AA	AA	AA	AA	AA	AA	AA
AX-110673287	G/C	1A	533671394	+	IWGSCv1.0	NA	NA	NA	NA	NA	GG	GG	GG	GG	GG	GG	GG	GG	GG	GG	GG	GG	GG	GG	GG	GG	GG	GG	GG	GG	GG	GG	GG	GG	GG	GG	GG	GG	GG	GG	GG	GG	GG	GG	GG	GG	GG	GG	GG
AX-109302230	C/T	1A	533737180	+	IWGSCv1.0	NA	NA	NA	NA	NA	CC	CC	CC	CC	CC	CC	CC	NN	CC	CC	CC	CC	CC	CC	CC	CC	CC	CC	CC	CC	CC	CC	CC	CC	CC	CC	CC	CC	CC	CC	CC	CC	CC	CC	CC	CC	CC	CC	CC
AX-111065926	A/G	1A	533753963	+	IWGSCv1.0	NA	NA	NA	NA	NA	AG	NN	GG	AA	AG	GG	GG	GG	GG	GG	GG	GG	AA	GG	GG	GG	GG	GG	GG	GG	GG	GG	GG	GG	GG	GG	GG	GG	GG	GG	GG	GG	GG	AA	GG	GG	AA	GG	GG
AX-111479453	G/A	1A	533764851	+	IWGSCv1.0	NA	NA	NA	NA	NA	AG	GG	GG	AA	AG	GG	GG	GG	GG	GG	GG	GG	AA	GG	GG	GG	GG	GG	GG	GG	GG	GG	GG	GG	GG	GG	GG	GG	GG	GG	GG	GG	GG	AA	GG	GG	AA	GG	GG
AX-108760958	T/C	1A	534025922	+	IWGSCv1.0	NA	NA	NA	NA	NA	TC	TT	TT	TC	TC	TT	TT	TT	TT	TT	TT	TT	TC	TT	TT	TT	TT	TT	TT	TT	TT	TT	TT	TT	TT	TT	TT	TT	TT	TT	TT	TT	TT	TC	TT	TT	TC	TT	TT
AX-111687975	G/A	1A	534055716	+	IWGSCv1.0	NA	NA	NA	NA	NA	GG	GG	GG	GG	GG	GG	GG	GG	GG	GG	GG	GG	GG	GG	GG	GG	GG	GG	GG	GG	GG	GG	GG	GG	GG	GG	GG	GG	GG	GG	GG	GG	GG	GG	GG	GG	GG	GG	GG
AX-109094916	T/G	1A	534060608	+	IWGSCv1.0	NA	NA	NA	NA	NA	TG	TT	TT	GG	TG	TT	TT	TT	TT	TT	TT	TT	GG	TT	TT	TT	TT	TT	TT	TT	TT	TT	TT	TT	TT	TT	TT	TT	TT	TT	TT	TT	TT	GG	TT	TT	GG	TT	TT
AX-86178153	G/C	1A	534201557	+	IWGSCv1.0	NA	NA	NA	NA	NA	CG	GG	GG	CC	CG	GG	GG	GG	GG	GG	GG	GG	CC	GG	GG	GG	GG	GG	GG	GG	GG	GG	GG	GG	GG	GG	GG	GG	CC	GG	GG	GG	GG	CC	GG	GG	CC	GG	GG
AX-109621954	T/C	1A	534419894	+	IWGSCv1.0	NA	NA	NA	NA	NA	TC	TT	TT	CC	TC	TT	TT	TT	TT	TT	TT	TT	CC	TT	TT	TT	TT	TT	TT	TT	TT	TT	TT	TT	TT	TT	TT	TT	CC	TT	TT	TT	TT	CC	TT	TT	CC	TT	TT
AX-94433660	A/G	1A	534565713	+	IWGSCv1.0	NA	NA	NA	NA	NA	NN	AA	AA	GG	NN	AA	AA	AA	AA	AA	AA	AA	GG	AA	AA	AA	AA	AA	AA	AA	AA	AA	AA	AA	AA	AA	AA	AA	GG	AA	AA	AA	AA	GG	AA	AA	GG	AA	AA
AX-109489075	T/C	1A	534839220	+	IWGSCv1.0	NA	NA	NA	NA	NA	TC	TT	TT	CC	TC	TT	TT	TT	TT	TT	TT	TT	CC	TT	TT	TT	TT	TT	TT	TT	TT	TT	TT	TT	TT	TT	TT	TT	CC	TT	TT	TT	TT	CC	TT	TT	CC	TT	TT
AX-111485169	G/T	1A	534849354	+	IWGSCv1.0	NA	NA	NA	NA	NA	TT	GG	GG	NN	NN	GG	GG	GG	GG	GG	GG	GG	TT	GG	GG	GG	GG	GG	GG	GG	GG	GG	GG	GG	GG	GG	GG	GG	TT	GG	GG	GG	GG	TT	GG	GG	NN	GG	GG
AX-110379520	G/A	1A	534974982	+	IWGSCv1.0	NA	NA	NA	NA	NA	AA	GG	GG	AA	AA	GG	GG	GG	AA	GG	GG	GG	AA	GG	GG	GG	GG	GG	GG	GG	GG	GG	GG	GG	GG	GG	GG	GG	AA	GG	GG	GG	GG	AA	GG	GG	AA	GG	GG
AX-109031859	C/T	1A	535081926	+	IWGSCv1.0	NA	NA	NA	NA	NA	TC	TT	TT	CC	TC	TT	TT	TT	TT	TT	TT	TT	CC	TT	TT	TT	TT	TT	TT	TT	TT	TT	TT	TT	CC	TT	TT	TT	CC	TT	TT	TT	TT	CC	TT	TT	CC	TT	TT
AX-111506913	C/A	1A	535279797	+	IWGSCv1.0	NA	NA	NA	NA	NA	AA	AA	AC	AC	AA	NN	AA	AA	AA	AA	AA	AA	AC	AA	AA	AA	AA	AA	AA	AA	AA	AA	AA	AA	CC	AA	AA	AA	NN	AA	AA	AA	AA	AC	AA	AA	NN	AA	AA
AX-110398021	G/T	1A	535302162	+	IWGSCv1.0	NA	NA	NA	NA	NA	TT	TT	TT	TT	TT	TT	TT	TT	TT	TT	TT	TT	TT	TT	TT	TT	TT	TT	TT	TT	TT	TT	TT	TT	GG	TT	TT	TT	TT	TT	TT	TT	TT	TT	TT	TT	TT	TT	TT
AX-111617687	G/A	1A	535310824	+	IWGSCv1.0	NA	NA	NA	NA	NA	AG	GG	GG	AA	AA	GG	GG	GG	GG	GG	GG	GG	AA	GG	GG	GG	GG	GG	GG	GG	GG	GG	GG	GG	GG	GG	GG	GG	AA	GG	GG	GG	GG	AA	GG	GG	AA	GG	GG
AX-109338114	C/T	1A	535323443	+	IWGSCv1.0	NA	NA	NA	NA	NA	CC	CC	CC	CC	NN	CC	CC	CC	CC	CC	CC	CC	CC	CC	CC	CC	CC	CC	CC	CC	CC	NN	CC	CC	CC	CC	CC	CC	CC	CC	CC	CC	CC	CC	CC	CC	CC	CC	CC
AX-111166388	G/C	1A	535329892	+	IWGSCv1.0	NA	NA	NA	NA	NA	CG	NN	CC	GG	CG	CC	CC	CC	CC	CC	CC	CC	GG	CC	CC	CC	CC	CC	GG	CC	CC	CC	CC	CC	CC	CC	CC	CC	GG	CC	CC	CC	CC	GG	CC	CC	GG	CC	CC
AX-108762060	T/C	1A	535339764	+	IWGSCv1.0	NA	NA	NA	NA	NA	CC	CC	CC	TC	CC	CC	CC	CC	CC	CC	CC	CC	CC	CC	CC	CC	CC	CC	CC	CC	CC	CC	CC	CC	CC	CC	CC	CC	CC	CC	CC	CC	CC	CC	CC	CC	CC	CC	CC
AX-111454199	G/C	1A	535387284	+	IWGSCv1.0	NA	NA	NA	NA	NA	CG	CC	CC	GG	CG	CC	CC	CC	CC	CC	CC	CC	GG	CC	CC	CC	CC	CC	GG	CC	CC	CC	CC	CC	CC	CC	CC	CC	GG	CC	CC	CC	CC	GG	CC	CC	GG	CC	CC
AX-110980965	A/G	1A	535390593	+	IWGSCv1.0	NA	NA	NA	NA	NA	AG	GG	GG	AA	AG	GG	GG	GG	GG	GG	GG	GG	AA	GG	GG	GG	GG	GG	AA	GG	GG	GG	GG	AG	GG	GG	GG	GG	AA	GG	GG	GG	GG	AA	GG	GG	AA	GG	GG
AX-109580770	A/G	1A	535394925	+	IWGSCv1.0	NA	NA	NA	NA	NA	AA	AA	AA	AA	AA	AA	AA	AA	AA	AA	AA	AA	AA	AA	AA	AA	AA	AA	AA	AA	AA	AA	AA	AA	AA	AA	AA	AA	AA	AA	AA	AA	AA	AA	AA	AA	AA	AA	AA
AX-109957442	A/C	1A	535402002	+	IWGSCv1.0	NA	NA	NA	NA	NA	AA	AA	AA	AA	AA	AA	AA	AA	AA	AA	AA	AA	AA	AA	AA	AA	AA	AA	AA	AA	AA	AA	AA	AA	AA	AA	AA	AA	AA	AA	AA	AA	AA	AA	AA	AA	AA	AA	AA
AX-109923808	G/A	1A	535416481	+	IWGSCv1.0	NA	NA	NA	NA	NA	GG	GG	GG	GG	GG	GG	GG	GG	GG	GG	GG	GG	GG	GG	GG	GG	GG	GG	GG	GG	GG	GG	GG	GG	GG	GG	GG	GG	GG	GG	GG	GG	GG	GG	GG	GG	GG	GG	GG
AX-110959058	T/C	1A	535422769	+	IWGSCv1.0	NA	NA	NA	NA	NA	TC	CC	CC	TT	TC	CC	TT	CC	CC	TT	CC	CC	TT	CC	CC	CC	CC	CC	TT	TT	TT	TT	CC	CC	CC	TT	CC	CC	TT	CC	CC	TT	CC	TT	CC	CC	TT	CC	CC
AX-110524127	G/C	1A	535434495	+	IWGSCv1.0	NA	NA	NA	NA	NA	CC	CC	CC	CC	CC	CC	GG	CC	CC	GG	CC	CC	CC	CC	CC	CC	CC	CC	CC	GG	GG	GG	CC	CC	CC	GG	CC	CC	CC	CC	CC	GG	CC	CC	CC	CC	CC	CC	CC
AX-109530053	T/G	1A	535444846	+	IWGSCv1.0	NA	NA	NA	NA	NA	TT	TT	TT	TT	TT	TT	GG	TT	TT	GG	TT	TT	TT	TT	TT	TT	TT	TT	TT	GG	GG	GG	TT	TT	TT	GG	TT	TT	TT	TT	TT	GG	TT	TT	TT	TT	TT	TT	TT
AX-109981273	G/A	1A	535451786	+	IWGSCv1.0	NA	NA	NA	NA	NA	AG	AG	AA	GG	AG	AG	AG	AG	AG	AG	AA	AA	GG	AA	AA	AA	AA	AA	GG	AA	AG	AA	AA	AA	AA	AA	AA	AA	GG	AA	AA	AA	AG	GG	AA	AA	GG	AG	AG
AX-110471077	A/G	1A	535497456	+	IWGSCv1.0	NA	NA	NA	NA	NA	AG	GG	GG	AA	AG	GG	GG	GG	GG	GG	GG	GG	AA	GG	GG	GG	GG	GG	AA	GG	GG	GG	GG	GG	GG	GG	GG	GG	AA	GG	GG	GG	GG	AA	GG	GG	AA	GG	GG
AX-109849752	A/C	1A	535716169	+	IWGSCv1.0	NA	NA	NA	NA	NA	AC	NN	AA	CC	AC	AA	AA	AA	AA	AA	AA	AA	CC	AA	AA	AA	AA	AA	CC	AA	AA	AA	AA	AA	AA	AA	AA	AA	CC	AA	AA	AA	AA	CC	AA	AA	CC	AA	AA
AX-110373703	T/C	1A	535733133	+	IWGSCv1.0	NA	NA	NA	NA	NA	TT	TT	TT	TT	TT	TT	TT	TT	TT	TT	TT	TT	TT	TT	TT	TT	TT	TT	TT	TT	TT	TT	TT	TT	TT	TT	TT	TT	TT	TT	TT	TT	TT	TT	TT	TT	TT	TT	TT
AX-111826929	A/G	1A	535756654	+	IWGSCv1.0	NA	NA	NA	NA	NA	AG	AA	AA	GG	AG	AA	AA	AA	AA	AA	AA	AA	GG	AA	AA	AA	AA	AA	GG	AA	AA	AA	AA	AA	AA	AA	AA	AA	GG	AA	AA	AA	AA	GG	AA	AA	GG	AA	AA
AX-109409080	G/A	1A	535919484	+	IWGSCv1.0	NA	NA	NA	NA	NA	AG	GG	GG	AA	AG	GG	GG	GG	GG	GG	GG	GG	AA	GG	GG	GG	GG	GG	AA	GG	GG	GG	GG	GG	GG	GG	GG	GG	AA	GG	GG	GG	GG	AA	GG	GG	AA	GG	GG
AX-109903014	A/C	1A	536207822	+	IWGSCv1.0	NA	NA	NA	NA	NA	NN	AA	AA	CC	AC	AA	AA	AA	AA	AA	AA	AA	CC	AA	AA	AA	AA	AA	CC	AA	AA	AA	AA	AA	AA	AA	AA	AA	CC	AA	AA	AA	AA	CC	AA	AA	CC	AA	AA
AX-110095330	G/A	1A	536660255	+	IWGSCv1.0	NA	NA	NA	NA	NA	GG	GG	GG	GG	GG	GG	GG	GG	GG	GG	GG	GG	GG	GG	GG	GG	GG	GG	GG	GG	GG	GG	GG	GG	GG	GG	GG	GG	GG	GG	GG	GG	GG	GG	GG	GG	GG	GG	GG
AX-110363276	G/C	1A	536666081	+	IWGSCv1.0	NA	NA	NA	NA	NA	NN	CG	GG	NN	GG	GG	GG	GG	GG	GG	GG	GG	GG	GG	GG	GG	GG	GG	GG	GG	GG	GG	GG	GG	GG	GG	GG	GG	GG	GG	GG	GG	GG	GG	GG	GG	GG	GG	GG
AX-110422170	A/G	1A	536686940	+	IWGSCv1.0	NA	NA	NA	NA	NA	AA	AA	AA	AA	AA	AA	AA	AA	AA	AA	AA	AA	AA	AA	AA	AA	AA	AA	AA	AA	AA	AA	AA	AA	AA	AA	AA	AA	AA	AA	AA	AA	AA	AA	AA	AA	AA	AA	AA
AX-110142186	C/T	1A	536927512	+	IWGSCv1.0	NA	NA	NA	NA	NA	CC	CC	CC	CC	CC	CC	CC	CC	CC	CC	CC	CC	CC	CC	CC	CC	CC	CC	CC	CC	CC	CC	CC	CC	CC	CC	CC	CC	CC	CC	CC	CC	CC	CC	CC	CC	CC	CC	CC
AX-110451271	T/C	1A	536959958	+	IWGSCv1.0	NA	NA	NA	NA	NA	CC	CC	CC	CC	CC	CC	CC	CC	CC	CC	CC	CC	CC	CC	CC	CC	CC	CC	CC	CC	CC	CC	CC	CC	CC	CC	CC	CC	CC	CC	CC	CC	CC	CC	CC	CC	CC	CC	CC
AX-108880253	A/G	1A	537046264	+	IWGSCv1.0	NA	NA	NA	NA	NA	GG	GG	GG	GG	GG	AA	GG	GG	GG	GG	GG	GG	GG	GG	GG	GG	GG	GG	GG	GG	GG	GG	GG	GG	GG	GG	GG	GG	GG	GG	GG	GG	GG	GG	GG	GG	GG	GG	GG
AX-109450963	C/T	1A	537062312	+	IWGSCv1.0	NA	NA	NA	NA	NA	TC	TT	TT	CC	TC	CC	TT	TT	TT	TT	TT	TT	CC	CC	TT	TT	TT	TT	CC	TT	TT	TT	TT	TT	TT	TT	TT	TT	CC	TT	TT	TT	TT	CC	TT	TT	CC	TT	TT
AX-111028735	A/T	1A	537072032	+	IWGSCv1.0	NA	NA	NA	NA	NA	AT	TT	TT	AT	AT	AT	TT	TT	TT	TT	TT	TT	AA	AA	TT	TT	TT	TT	AA	TT	TT	TT	TT	TT	TT	TT	TT	TT	AA	TT	TT	TT	TT	AA	TT	TT	AA	TT	TT
AX-109821562	C/T	1A	537075264	+	IWGSCv1.0	NA	NA	NA	NA	NA	TT	TT	TT	TT	TT	CC	TT	TT	TT	TT	TT	TT	TT	TT	TT	TT	TT	TT	TT	TT	TT	TT	TT	TT	TT	TT	TT	TT	TT	TT	TT	TT	TT	TT	TT	TT	TT	TT	TT
AX-110019639	T/C	1A	537081071	+	IWGSCv1.0	NA	NA	NA	NA	NA	CC	CC	NN	CC	CC	TT	CC	CC	CC	CC	CC	CC	CC	CC	CC	CC	CC	CC	CC	CC	CC	CC	CC	CC	CC	CC	CC	CC	CC	CC	CC	CC	CC	CC	CC	CC	CC	CC	CC
AX-110562440	G/A	1A	537353589	+	IWGSCv1.0	NA	NA	NA	NA	NA	AG	AA	AA	GG	AG	GG	GG	AA	GG	GG	AA	AA	GG	GG	GG	AA	AA	AA	GG	GG	GG	GG	AA	AA	AA	GG	AA	AA	GG	AA	AA	GG	AA	GG	AA	AA	GG	AA	AA
AX-110597912	C/T	1A	537536932	+	IWGSCv1.0	NA	NA	NA	NA	NA	TC	TT	TT	CC	TC	CC	CC	NN	CC	CC	TT	TT	CC	CC	CC	TT	TT	TT	CC	CC	CC	CC	TT	TT	TT	CC	TT	TT	CC	TT	TT	CC	TT	CC	TT	TT	CC	TT	TT
AX-89516631	T/C	1A	537551572	+	IWGSCv1.0	NA	NA	NA	NA	NA	NN	CC	CC	TT	TC	NN	TT	CC	TT	TT	CC	CC	TT	TT	TT	CC	CC	CC	TT	TT	TT	TT	CC	CC	CC	TT	CC	CC	TT	CC	CC	TT	CC	TT	CC	CC	TT	CC	CC
AX-109971811	A/C	1A	537619068	+	IWGSCv1.0	NA	NA	NA	NA	NA	AA	NN	CC	AA	AC	NN	AA	CC	AA	AA	NN	CC	AA	AA	AA	CC	CC	CC	AA	AA	AA	AA	CC	CC	CC	AA	CC	CC	AA	CC	NN	AA	CC	AA	NN	CC	AA	CC	CC
AX-89528363	G/A	1A	537826012	+	IWGSCv1.0	NA	NA	NA	NA	NA	AG	AA	AA	GG	AG	GG	GG	AA	GG	GG	AA	AA	GG	GG	GG	AA	AA	AA	GG	GG	GG	GG	AA	AA	AA	GG	AA	AA	GG	AA	AA	GG	AA	GG	AA	AA	GG	AA	AA
AX-111718097	T/C	1A	537828607	+	IWGSCv1.0	NA	NA	NA	NA	NA	TC	CC	CC	TT	TC	TT	TT	CC	TT	TT	CC	CC	TT	TT	TT	CC	CC	CC	TT	TT	TT	TT	CC	CC	CC	TT	CC	CC	TT	CC	CC	TT	CC	TT	CC	CC	TT	CC	CC
AX-111234298	T/C	1A	537890865	+	IWGSCv1.0	NA	NA	NA	NA	NA	TC	CC	CC	TT	TC	TT	TT	CC	TT	TT	CC	CC	TT	TT	TT	CC	CC	CC	TT	CC	TT	CC	CC	CC	CC	TT	CC	CC	TT	CC	CC	CC	CC	TT	CC	CC	TT	CC	CC
AX-109376027	T/C	1A	537962268	+	IWGSCv1.0	NA	NA	NA	NA	NA	TC	CC	CC	TT	TC	TT	CC	CC	CC	CC	CC	CC	TT	TT	CC	CC	CC	CC	TT	CC	CC	CC	CC	CC	CC	CC	CC	CC	TC	CC	CC	CC	CC	TT	CC	CC	TT	CC	CC
AX-109943839	A/G	1A	537967649	+	IWGSCv1.0	NA	NA	NA	NA	NA	AG	GG	GG	AA	AG	AA	GG	GG	GG	GG	GG	GG	AA	AA	GG	GG	GG	GG	AA	GG	GG	GG	GG	GG	GG	GG	GG	GG	AA	GG	GG	GG	GG	AA	GG	GG	AA	GG	GG
AX-110464527	T/C	1A	538235443	+	IWGSCv1.0	NA	NA	NA	NA	NA	TC	CC	CC	TT	TC	TT	CC	CC	CC	CC	CC	CC	TT	TT	CC	CC	CC	CC	TT	CC	CC	CC	CC	CC	CC	CC	CC	CC	TT	CC	CC	CC	CC	TT	CC	CC	TT	CC	TC
AX-109860769	G/A	1A	538493273	+	IWGSCv1.0	NA	NA	NA	NA	NA	AG	AG	AG	GG	NN	GG	AG	AG	AG	AG	AG	AG	GG	GG	AG	AG	AG	AG	GG	AG	AG	AG	AG	AG	AG	AG	AG	AG	GG	AG	AG	AA	AG	GG	AG	AG	GG	AG	AG
AX-108842729	C/T	1A	538521388	+	IWGSCv1.0	NA	NA	NA	NA	NA	TC	TT	NN	CC	TC	CC	TT	TT	TT	TT	TT	TT	CC	CC	TT	TT	TT	TT	CC	TT	TT	TT	TT	TT	TT	TT	TT	TT	CC	TT	TT	TT	TT	CC	TT	TT	CC	TT	NN
AX-110420426	A/G	1A	538605978	+	IWGSCv1.0	NA	NA	NA	NA	NA	AG	GG	GG	AA	AG	AA	GG	GG	GG	GG	GG	GG	AA	AA	GG	GG	GG	GG	AA	GG	GG	GG	GG	GG	GG	GG	GG	GG	AA	GG	GG	GG	GG	AA	GG	GG	AA	GG	GG
AX-109364165	T/C	1A	538664526	+	IWGSCv1.0	NA	NA	NA	NA	NA	TC	CC	CC	TT	TC	TT	CC	CC	CC	CC	CC	CC	TT	TT	CC	CC	CC	CC	TT	CC	CC	CC	CC	CC	CC	CC	CC	CC	TT	CC	CC	CC	CC	TT	CC	CC	TT	CC	CC
AX-109909778	C/T	1A	538670502	+	IWGSCv1.0	NA	NA	NA	NA	NA	TC	TT	TT	CC	TC	CC	TT	TT	TT	TT	TT	TT	CC	CC	TT	TT	TT	TT	CC	TT	TT	TT	TT	TT	TT	TT	TT	TT	CC	TT	TT	TT	TT	CC	TT	TT	CC	TT	TT
AX-110167069	C/G	1A	538774232	+	IWGSCv1.0	NA	NA	NA	NA	NA	CG	GG	GG	CG	CG	CC	GG	GG	GG	GG	GG	GG	CC	CC	GG	GG	GG	GG	CC	GG	GG	GG	GG	GG	GG	GG	GG	GG	CC	GG	GG	GG	GG	CC	GG	GG	CC	GG	GG
AX-109908980	C/A	1A	538776422	+	IWGSCv1.0	NA	NA	NA	NA	NA	AC	AA	AA	CC	AC	CC	AA	AA	AA	AA	AA	AA	CC	CC	AA	AA	AA	AA	CC	AA	AA	AA	AA	AA	AA	AA	AA	AA	CC	AA	AA	AA	AA	CC	AA	NN	CC	AA	AA
AX-109056166	G/C	1A	538854675	+	IWGSCv1.0	NA	NA	NA	NA	NA	CG	CC	CC	GG	CG	GG	CC	CC	CC	CC	CC	CC	GG	GG	CC	CC	CC	CC	GG	CC	CC	CC	CC	CC	CC	CC	CC	CC	GG	CC	CC	CC	CC	GG	CC	CC	GG	CC	CC
AX-109949821	A/G	1A	539084987	+	IWGSCv1.0	NA	NA	NA	NA	NA	AG	GG	GG	AA	AG	AA	GG	GG	GG	GG	GG	GG	AA	AA	GG	GG	GG	GG	AA	GG	GG	GG	GG	GG	GG	GG	GG	GG	AA	GG	GG	GG	GG	AA	GG	GG	AA	GG	GG
AX-111236764	G/A	1A	539225942	+	IWGSCv1.0	NA	NA	NA	NA	NA	AG	AA	AA	GG	AG	GG	AA	AA	AA	AA	AA	AA	GG	GG	AA	AA	AA	AA	GG	AG	AA	AA	AA	AA	AA	AA	AA	AA	GG	AA	AA	AA	AG	GG	AA	AA	GG	AA	AA
AX-109325400	C/T	1A	539268290	+	IWGSCv1.0	NA	NA	NA	NA	NA	TC	TT	TT	CC	TC	CC	TT	TT	TT	TT	TT	TT	CC	CC	TT	TT	TT	TT	CC	TT	TT	TT	TT	TT	TT	TT	TT	TT	CC	TT	TT	TT	TT	CC	NN	TT	CC	TT	TT
AX-109582696	C/T	1A	539275600	+	IWGSCv1.0	NA	NA	NA	NA	NA	TC	TT	TT	CC	TC	CC	TT	TT	TT	TT	TT	TT	CC	CC	TT	TT	TT	TT	CC	TT	TT	TT	TT	TT	TT	TT	TT	TT	CC	TT	TT	TT	TT	CC	TT	TT	CC	TT	TT
AX-110084994	A/G	1A	539315190	+	IWGSCv1.0	NA	NA	NA	NA	NA	AG	GG	GG	AA	AG	AA	GG	GG	GG	GG	GG	GG	AA	AA	GG	GG	GG	GG	AA	GG	GG	GG	GG	GG	GG	GG	GG	GG	AA	GG	GG	GG	GG	AA	GG	GG	AA	GG	GG
AX-110429338	T/C	1A	539329948	+	IWGSCv1.0	NA	NA	NA	NA	NA	TC	CC	CC	TT	TC	TT	CC	CC	CC	CC	CC	CC	TT	TT	CC	CC	CC	CC	TT	CC	CC	CC	CC	CC	CC	CC	CC	CC	TT	CC	CC	CC	CC	TT	CC	CC	TT	CC	CC
AX-111501182	C/G	1A	539422051	+	IWGSCv1.0	NA	NA	NA	NA	NA	CG	GG	GG	CC	CG	CC	GG	GG	GG	GG	GG	GG	CC	CC	GG	GG	GG	GG	CC	GG	GG	GG	GG	GG	GG	GG	GG	GG	CC	GG	GG	GG	GG	CC	GG	GG	CC	GG	GG
AX-111041465	T/C	1A	539598045	+	IWGSCv1.0	NA	NA	NA	NA	NA	TC	CC	CC	NN	TC	TT	TT	CC	TT	TT	CC	CC	TT	TT	TT	CC	CC	CC	TT	TT	TT	TT	CC	CC	CC	TT	CC	CC	TT	CC	CC	TT	CC	TT	CC	CC	TT	CC	CC
AX-108857471	C/T	1A	539702199	+	IWGSCv1.0	NA	NA	NA	NA	NA	TC	NN	NN	CC	TC	CC	TT	TT	TT	TT	TT	TT	CC	CC	TT	TT	TT	TT	CC	TT	TT	TT	TT	TT	TT	TT	TT	TT	CC	TT	TT	TT	TT	CC	TT	TT	CC	TT	TT
AX-110594754	G/C	1A	539896669	+	IWGSCv1.0	NA	NA	NA	NA	NA	CG	CC	CC	GG	CC	GG	GG	CC	GG	GG	CC	CC	GG	GG	GG	CC	CC	CC	GG	GG	GG	GG	CC	CC	CC	GG	CC	CC	GG	CC	CC	GG	CC	GG	CC	CC	GG	CC	CC
AX-110571229	A/G	1A	539970107	+	IWGSCv1.0	NA	NA	NA	NA	NA	AG	NN	GG	AA	GG	AA	GG	GG	GG	GG	GG	GG	AA	AA	GG	GG	GG	GG	GG	GG	GG	GG	GG	GG	GG	GG	GG	GG	AA	AA	GG	GG	GG	AA	GG	GG	AA	GG	GG
AX-109428760	A/C	1A	539978222	+	IWGSCv1.0	NA	NA	NA	NA	NA	CC	CC	CC	CC	CC	AA	CC	CC	CC	CC	CC	CC	CC	CC	CC	CC	CC	CC	CC	CC	CC	CC	CC	CC	CC	CC	CC	CC	CC	CC	CC	CC	CC	CC	CC	CC	CC	CC	CC
AX-111654095	C/T	1A	540048458	+	IWGSCv1.0	NA	NA	NA	NA	NA	TT	TT	TT	TT	TT	CC	TT	TT	TT	TT	TT	TT	TT	TT	TT	TT	TT	TT	TT	TT	TT	TT	TT	TT	TT	TT	TT	TT	TT	TT	TT	TT	TT	TT	TT	TT	TT	TT	TT
AX-109397953	G/A	1A	540411449	+	IWGSCv1.0	NA	NA	NA	NA	NA	GG	GG	GG	GG	GG	GG	GG	GG	GG	GG	GG	GG	GG	GG	GG	GG	GG	GG	GG	GG	GG	GG	GG	GG	GG	GG	GG	GG	GG	GG	GG	GG	GG	GG	AG	GG	GG	GG	GG
AX-109863848	T/C	1A	540413542	+	IWGSCv1.0	NA	NA	NA	NA	NA	TT	TT	TT	TT	TT	TT	TT	TT	TT	TT	TT	TT	TT	TT	TT	TT	TT	TT	TT	TT	TT	TT	TT	TT	TT	TT	TT	TT	TT	TT	TT	TT	TT	TT	CC	TT	TT	TT	TT
AX-89373031	A/C	1A	540648013	+	IWGSCv1.0	NA	NA	NA	NA	NA	AA	AA	AA	AA	AA	AA	AA	AA	AA	AA	AA	AA	AA	AA	AA	AA	AA	AA	AA	AA	AA	AA	AA	AA	AA	AA	AA	AA	AA	AA	AA	AA	AA	AA	CC	CC	AA	AA	AA
AX-108770145	T/G	1A	540656663	+	IWGSCv1.0	NA	NA	NA	NA	NA	TG	NN	TG	TG	TT	TG	TT	TT	TT	TT	TT	TT	TT	TT	TT	TT	NN	TT	TT	TT	TG	TT	TT	TT	TT	TT	TT	TT	TT	TT	TT	TT	TT	TT	GG	GG	TT	TT	TT
AX-110414542	G/T	1A	540667921	+	IWGSCv1.0	NA	NA	NA	NA	NA	NN	GG	GG	GG	GG	GG	GG	GG	GG	GG	GG	GG	GG	GG	GG	GG	GG	GG	GG	GG	GG	GG	GG	GG	GG	GG	GG	GG	GG	GG	GG	GG	GG	GG	TT	TT	GG	GG	GG
AX-110905309	C/G	1A	540730311	+	IWGSCv1.0	NA	NA	NA	NA	NA	CC	CC	CC	CC	CG	CC	CC	CC	CC	GG	CC	CC	CC	CC	CC	CC	CC	CC	CC	CC	CC	CC	CC	CC	CC	CC	CC	CC	CC	CC	CC	CC	CC	CC	GG	GG	CC	CC	CC
AX-108767286	A/G	1A	540890740	+	IWGSCv1.0	NA	NA	NA	NA	NA	GG	GG	GG	GG	GG	AA	GG	GG	GG	GG	GG	GG	GG	GG	GG	GG	GG	GG	GG	GG	GG	GG	GG	GG	GG	GG	GG	GG	GG	GG	GG	GG	GG	GG	GG	GG	GG	GG	GG
AX-111474637	T/C	1A	541073933	+	IWGSCv1.0	NA	NA	NA	NA	NA	CC	CC	CC	CC	CC	TT	CC	CC	CC	CC	CC	CC	CC	CC	CC	CC	CC	CC	CC	CC	CC	CC	CC	CC	CC	CC	CC	CC	CC	CC	CC	CC	CC	CC	CC	CC	CC	CC	CC
AX-109031990	A/G	1A	541159007	+	IWGSCv1.0	NA	NA	NA	NA	NA	GG	GG	GG	GG	GG	AA	GG	GG	GG	GG	GG	GG	GG	GG	GG	GG	GG	GG	GG	GG	GG	GG	GG	GG	GG	GG	GG	GG	GG	GG	GG	GG	GG	GG	GG	GG	GG	GG	GG
AX-109981793	C/G	1A	541236453	+	IWGSCv1.0	NA	NA	NA	NA	NA	CG	CG	CG	CG	NN	CG	CG	CG	CG	CC	CG	CG	CG	CG	CG	CG	CG	CG	CG	CG	CG	CG	CG	CG	CC	CG	CG	CG	CG	CG	CG	CG	CG	CG	CC	CC	CG	CG	CG
AX-111571300	T/C	1A	541388664	+	IWGSCv1.0	NA	NA	NA	NA	NA	CC	CC	CC	CC	CC	TT	CC	CC	CC	CC	CC	CC	CC	CC	CC	CC	CC	CC	CC	CC	CC	CC	CC	CC	CC	CC	CC	CC	CC	CC	CC	CC	CC	CC	CC	CC	CC	CC	CC
AX-86185079	C/T	1A	541469213	+	IWGSCv1.0	NA	NA	NA	NA	NA	CC	CC	CC	CC	TC	CC	CC	CC	CC	TT	CC	CC	CC	CC	CC	CC	CC	CC	CC	CC	CC	CC	CC	CC	TC	CC	CC	CC	CC	CC	CC	CC	CC	CC	TC	NN	CC	CC	CC
AX-111065765	T/C	1A	541475310	+	IWGSCv1.0	NA	NA	NA	NA	NA	CC	CC	CC	CC	CC	TT	CC	CC	CC	CC	CC	CC	CC	CC	CC	CC	CC	CC	CC	CC	CC	CC	CC	CC	CC	CC	CC	CC	CC	CC	CC	CC	CC	CC	CC	CC	CC	CC	CC
AX-111573424	G/A	1A	542082213	+	IWGSCv1.0	NA	NA	NA	NA	NA	AA	AA	AA	AA	AA	GG	AA	AA	AA	AA	AA	AA	AA	AA	AA	AA	AA	AA	AA	AA	AA	AA	AA	AA	AA	AA	AA	AA	AA	AA	AA	AA	AA	AA	AA	AA	AA	AA	AA
AX-111683984	T/C	1A	542164470	+	IWGSCv1.0	NA	NA	NA	NA	NA	CC	TC	CC	CC	CC	TT	CC	CC	CC	CC	CC	CC	CC	CC	CC	CC	CC	CC	CC	CC	CC	CC	CC	CC	CC	CC	CC	CC	CC	CC	CC	CC	CC	CC	CC	CC	CC	CC	CC
AX-109912468	C/T	1A	542188129	+	IWGSCv1.0	NA	NA	NA	NA	NA	TT	CC	TC	NN	TT	NN	TT	TT	TT	TT	TT	TT	TT	TT	TT	TT	TT	TT	TT	TT	TT	TT	TT	TT	CC	TT	TT	TT	TT	TT	TT	TT	TT	TT	TT	CC	TT	TC	TT
AX-108957555	T/C	1A	542361459	+	IWGSCv1.0	NA	NA	NA	NA	NA	TT	TT	TT	TT	TT	CC	TT	TT	TT	TT	TT	TT	NN	TT	TT	TT	TT	TT	TT	TT	TT	TT	TT	TT	TT	TT	TT	TT	TT	TT	TT	TT	TT	TT	TT	TT	TT	TT	TT
AX-110044439	A/C	1A	542404089	+	IWGSCv1.0	NA	NA	NA	NA	NA	AA	AA	AA	AA	AA	CC	AA	AA	AA	AA	AA	AA	NN	AA	AA	AA	AA	AA	AA	AA	AA	AA	AA	AA	AA	AA	AA	AA	AA	AA	AA	AA	AA	AA	AA	AA	AA	AA	AA
AX-111043857	C/T	1A	542429785	+	IWGSCv1.0	NA	NA	NA	NA	NA	NN	CC	TC	TT	NN	CC	TT	TT	TC	TT	TT	TT	CC	TT	TT	TT	TT	TT	CC	TT	TT	TT	TT	TT	CC	TT	TT	TT	TT	TT	TT	TT	CC	TT	NN	CC	TT	TC	TT
AX-108813396	G/A	1A	542441762	+	IWGSCv1.0	NA	NA	NA	NA	NA	NN	NN	AA	NN	AA	GG	AA	AA	AA	AA	AA	AA	AG	AA	AA	AA	AA	AA	AA	AA	AA	AA	AA	AA	AA	AA	AA	AA	AA	AA	AA	AA	AA	AA	AA	AA	AA	AA	AA
AX-109368532	T/C	1A	542455741	+	IWGSCv1.0	NA	NA	NA	NA	NA	CC	TC	CC	CC	CC	TT	CC	CC	CC	CC	CC	CC	TC	CC	CC	CC	CC	CC	TT	CC	CC	CC	CC	CC	NN	CC	CC	CC	CC	CC	CC	CC	TT	CC	CC	NN	CC	TC	CC
AX-111149608	G/A	1A	542692511	+	IWGSCv1.0	NA	NA	NA	NA	NA	AA	AG	AA	AA	AA	GG	AA	AA	AA	AA	AA	AA	AA	AA	AA	AA	AA	AA	GG	AA	AA	AA	AA	AA	GG	AA	AA	AA	AA	AA	AA	AA	GG	AA	AA	GG	AA	AG	AA
AX-109341206	C/T	1A	542723514	+	IWGSCv1.0	NA	NA	NA	NA	NA	CC	CC	CC	CC	CC	TT	CC	CC	CC	CC	CC	CC	CC	CC	CC	CC	CC	CC	CC	CC	CC	CC	CC	CC	CC	CC	CC	CC	CC	CC	CC	CC	CC	CC	CC	CC	CC	CC	CC
AX-110986688	A/G	1A	542747918	+	IWGSCv1.0	NA	NA	NA	NA	NA	GG	GG	GG	GG	GG	AA	GG	GG	GG	GG	GG	GG	GG	GG	GG	GG	GG	GG	GG	GG	GG	GG	GG	GG	GG	GG	GG	GG	GG	GG	GG	GG	GG	GG	GG	GG	GG	GG	GG
AX-108748702	T/C	1A	542756215	+	IWGSCv1.0	NA	NA	NA	NA	NA	CC	CC	NN	CC	CC	TT	CC	CC	CC	CC	CC	CC	CC	CC	CC	CC	CC	CC	CC	CC	CC	CC	CC	CC	CC	CC	CC	CC	CC	CC	CC	CC	CC	CC	CC	CC	CC	CC	CC
AX-110551474	C/A	1A	542827940	+	IWGSCv1.0	NA	NA	NA	NA	NA	AA	CC	AA	AA	AA	CC	AA	AA	AA	AA	AA	AA	AA	AA	AA	AA	AA	AA	CC	AA	AA	AA	AA	AA	CC	AA	AA	AA	AA	AA	AA	AA	CC	AA	AA	CC	AA	AA	AA
AX-111151046	C/T	1A	542867345	+	IWGSCv1.0	NA	NA	NA	NA	NA	TT	CC	TT	TT	TT	CC	TT	TT	TT	TT	TT	TT	TT	TT	TT	TT	TT	TT	CC	TT	TT	TT	TT	TT	CC	TT	TT	TT	TT	TT	TT	TT	CC	TT	TT	CC	TT	NN	TT
AX-108850971	C/T	1A	543139703	+	IWGSCv1.0	NA	NA	NA	NA	NA	TT	CC	TT	TT	TT	CC	TT	TT	TT	TT	TT	TT	TT	TT	TT	TT	TT	TT	CC	TT	TT	TT	TT	TT	TT	TT	TC	TT	TT	TT	TT	TT	CC	TT	TT	CC	TT	TC	TT
AX-109370468	G/A	1A	543187044	+	IWGSCv1.0	NA	NA	NA	NA	NA	AG	NN	AA	AG	NN	GG	AA	AA	AA	AA	AA	AA	AA	AA	AA	AA	AA	AA	AA	AA	AA	AA	AA	AA	AA	AA	AA	AA	AA	AA	AA	AA	AA	AA	AA	AA	AA	AA	AA
AX-108745439	G/A	1A	543190746	+	IWGSCv1.0	NA	NA	NA	NA	NA	GG	GG	GG	GG	GG	AA	GG	GG	GG	GG	GG	GG	GG	GG	GG	GG	GG	GG	GG	GG	GG	GG	GG	GG	GG	GG	GG	GG	GG	GG	GG	GG	GG	GG	GG	GG	GG	GG	GG
AX-111582916	C/T	1A	543253376	+	IWGSCv1.0	NA	NA	NA	NA	NA	CC	CC	CC	CC	CC	TT	CC	CC	CC	CC	CC	CC	CC	CC	CC	CC	CC	CC	CC	CC	CC	CC	CC	CC	CC	CC	CC	CC	CC	CC	CC	CC	CC	CC	CC	CC	CC	CC	CC
AX-111570550	G/A	1A	543386170	+	IWGSCv1.0	NA	NA	NA	NA	NA	AA	GG	AA	AA	AA	GG	AA	AA	AA	AA	AA	AA	AA	AA	AA	AA	AA	AA	GG	AA	AA	AA	AA	AA	AA	AA	AA	AA	AA	AA	AA	AA	GG	AA	AA	GG	AA	AG	AA
AX-111688135	G/A	1A	543480297	+	IWGSCv1.0	NA	NA	NA	NA	NA	GG	GG	GG	GG	GG	AA	GG	GG	GG	GG	GG	GG	GG	GG	GG	GG	GG	GG	GG	GG	GG	GG	GG	GG	GG	GG	GG	GG	GG	GG	GG	GG	GG	GG	GG	GG	GG	GG	GG
AX-108734580	T/C	1A	543618224	+	IWGSCv1.0	NA	NA	NA	NA	NA	CC	CC	CC	CC	CC	TT	CC	CC	CC	CC	CC	CC	CC	CC	CC	CC	CC	CC	CC	CC	CC	CC	CC	CC	CC	CC	CC	CC	CC	CC	CC	CC	CC	CC	CC	CC	CC	CC	CC
AX-110441349	A/G	1A	543689925	+	IWGSCv1.0	NA	NA	NA	NA	NA	GG	AG	AG	GG	GG	AA	GG	GG	GG	GG	GG	NN	GG	GG	NN	GG	GG	GG	GG	GG	GG	GG	GG	GG	GG	GG	GG	GG	GG	NN	NN	GG	GG	GG	GG	GG	GG	GG	GG
AX-109650855	G/A	1A	543764119	+	IWGSCv1.0	NA	NA	NA	NA	NA	GG	GG	GG	GG	GG	AA	GG	GG	GG	GG	GG	GG	GG	GG	GG	GG	GG	GG	GG	GG	GG	GG	GG	GG	GG	GG	GG	GG	GG	GG	GG	GG	GG	GG	GG	GG	GG	GG	GG
AX-109861530	C/A	1A	543929733	+	IWGSCv1.0	NA	NA	NA	NA	NA	AA	AA	AA	AA	AA	CC	AA	AA	AA	AA	AA	AA	AA	AA	AA	AA	AA	AA	AA	AA	AA	AA	AA	AA	AA	AA	AA	AA	AA	AA	AA	AA	AA	AA	AA	AA	AA	AA	AA
AX-109506550	G/A	1A	543949426	+	IWGSCv1.0	NA	NA	NA	NA	NA	AA	AA	AA	AA	AA	GG	AA	AA	AA	AA	AA	AA	AA	AA	AA	AA	AA	AA	AA	AA	AA	AA	AA	AA	AA	AA	AA	AA	AA	AA	AA	AA	AA	AA	AA	AA	AA	AA	AA
AX-110937452	T/C	1A	544035610	+	IWGSCv1.0	NA	NA	NA	NA	NA	CC	CC	CC	CC	CC	TT	CC	CC	CC	CC	CC	CC	CC	CC	CC	CC	CC	CC	CC	CC	CC	CC	CC	CC	CC	CC	CC	CC	CC	CC	CC	CC	CC	CC	CC	CC	CC	CC	CC
AX-109473031	G/C	1A	544085787	+	IWGSCv1.0	NA	NA	NA	NA	NA	GG	GG	GG	GG	CG	GG	CC	GG	GG	CC	CC	GG	CC	GG	GG	GG	GG	GG	CC	GG	GG	GG	CC	GG	CC	GG	GG	CC	GG	GG	GG	GG	CC	CC	CC	GG	CC	CG	CC
AX-110991294	A/C	1A	544149912	+	IWGSCv1.0	NA	NA	NA	NA	NA	CC	CC	CC	CC	CC	AA	CC	CC	CC	CC	CC	CC	CC	CC	CC	CC	CC	CC	CC	CC	CC	CC	CC	CC	CC	CC	CC	CC	CC	CC	CC	CC	CC	CC	CC	CC	CC	CC	CC
AX-89427288	C/A	1A	544176397	+	IWGSCv1.0	NA	NA	NA	NA	NA	CC	CC	CC	CC	AC	CC	AA	CC	CC	AA	AA	CC	AA	CC	CC	CC	CC	CC	AA	CC	CC	CC	AA	CC	AA	CC	CC	AA	CC	CC	CC	CC	AA	AA	AA	AA	AA	AC	AA
AX-111583223	A/G	1A	544196219	+	IWGSCv1.0	NA	NA	NA	NA	NA	AA	AA	AA	AA	AA	GG	AA	AA	AA	AA	AA	AA	AA	AA	AA	AA	AA	AA	AA	AA	AA	AA	AA	AA	AA	AA	AA	AA	AA	AA	AA	AA	AA	AA	AA	AA	AA	AA	AA
AX-110072313	G/T	1A	544376155	+	IWGSCv1.0	NA	NA	NA	NA	NA	GG	GG	GG	GG	GG	TT	GG	GG	GG	GG	GG	GG	GG	GG	GG	GG	GG	GG	GG	GG	GG	GG	GG	GG	GG	GG	GG	GG	GG	GG	GG	GG	GG	GG	GG	GG	GG	GG	GG
AX-110433259	A/G	1A	544389031	+	IWGSCv1.0	NA	NA	NA	NA	NA	AA	AA	AA	AA	AA	AA	AG	AA	AA	AG	AG	AA	AG	AA	AA	AA	AA	AA	AG	AA	AA	AA	AG	AG	AG	AA	AG	AG	AA	AA	AA	AA	AG	AG	AG	AA	AG	AG	AG
AX-108940828	T/C	1A	544434606	+	IWGSCv1.0	NA	NA	NA	NA	NA	TT	TT	TT	TT	TT	TT	TT	TT	TT	TT	TT	TT	TT	TT	TT	TT	TT	TT	TT	TT	TT	TT	TT	TT	TT	TT	TT	TT	TT	TT	TT	TT	TT	TT	CC	TT	TT	TT	TT
AX-111490895	C/T	1A	544457194	+	IWGSCv1.0	NA	NA	NA	NA	NA	TC	NN	CC	NN	CC	CC	CC	CC	CC	CC	CC	CC	CC	CC	CC	CC	CC	CC	CC	CC	CC	CC	CC	CC	CC	CC	CC	CC	CC	CC	CC	CC	CC	CC	TT	CC	CC	CC	CC
AX-111099322	A/G	1A	544473817	+	IWGSCv1.0	NA	NA	NA	NA	NA	AA	AA	AA	AA	AG	AA	GG	AA	AA	GG	GG	AA	GG	AA	AA	AA	AA	AA	GG	AA	AA	AA	GG	GG	GG	AA	GG	GG	AA	AA	AA	AA	GG	GG	GG	AA	GG	AG	GG
AX-110378928	G/T	1A	544594992	+	IWGSCv1.0	NA	NA	NA	NA	NA	GG	GG	GG	GG	TG	GG	TT	GG	GG	TT	TT	GG	GG	GG	GG	GG	GG	GG	GG	GG	GG	GG	TT	GG	GG	GG	GG	TT	GG	GG	GG	GG	GG	TT	TT	GG	TT	TG	TT
AX-110418726	C/T	1A	545756588	+	IWGSCv1.0	NA	NA	NA	NA	NA	TT	TT	TT	TT	TT	CC	TT	TT	TT	TT	TT	TT	TT	TT	TT	TT	TT	TT	TT	TT	TT	TT	TT	TT	TT	TT	TT	TT	TT	TT	TT	TT	TT	TT	TT	TT	TT	TT	TT
AX-111662237	G/T	1A	545860197	+	IWGSCv1.0	NA	NA	NA	NA	NA	TT	TT	TT	TT	TT	GG	TT	TT	TT	TT	TT	TT	TT	TT	TT	TT	TT	TT	TT	TT	TT	TT	TT	TT	TT	TT	TT	TT	NN	TG	TT	TT	TT	TT	TT	TT	TT	TG	TT
AX-110524849	A/G	1A	545869616	+	IWGSCv1.0	NA	NA	NA	NA	NA	GG	GG	GG	NN	GG	AA	GG	GG	GG	GG	GG	GG	GG	GG	GG	GG	GG	GG	GG	GG	GG	GG	GG	GG	GG	GG	GG	GG	GG	GG	GG	GG	GG	GG	GG	GG	GG	AG	GG
AX-109437466	C/G	1A	545885982	+	IWGSCv1.0	NA	NA	NA	NA	NA	GG	NN	GG	GG	GG	CC	GG	GG	GG	GG	GG	GG	GG	GG	GG	GG	GG	GG	GG	GG	GG	GG	GG	GG	GG	GG	GG	GG	GG	GG	GG	GG	GG	GG	GG	GG	GG	CG	GG
AX-110982898	A/G	1A	545924330	+	IWGSCv1.0	NA	NA	NA	NA	NA	GG	GG	GG	GG	GG	AA	GG	GG	GG	GG	GG	GG	GG	GG	GG	GG	GG	GG	GG	GG	GG	GG	GG	GG	GG	GG	GG	GG	GG	GG	GG	GG	GG	GG	GG	GG	GG	AG	GG
AX-109963346	T/C	1A	546014330	+	IWGSCv1.0	NA	NA	NA	NA	NA	CC	CC	CC	CC	CC	TT	CC	CC	CC	CC	CC	CC	CC	CC	CC	CC	CC	CC	CC	CC	CC	CC	CC	CC	CC	CC	CC	CC	CC	CC	CC	CC	CC	CC	CC	CC	CC	TC	CC
AX-111520973	T/C	1A	546018057	+	IWGSCv1.0	NA	NA	NA	NA	NA	CC	NN	CC	CC	CC	TT	CC	CC	CC	CC	CC	CC	CC	CC	CC	CC	CC	CC	CC	CC	CC	CC	CC	CC	CC	CC	CC	CC	CC	CC	CC	CC	CC	CC	CC	CC	CC	TC	CC
AX-111466144	T/C	1A	546049489	+	IWGSCv1.0	NA	NA	NA	NA	NA	CC	CC	CC	CC	CC	TT	CC	CC	CC	CC	CC	CC	CC	CC	CC	CC	CC	CC	CC	CC	CC	CC	CC	CC	CC	CC	CC	CC	CC	CC	CC	CC	CC	CC	CC	CC	CC	NN	CC
AX-111019903	T/C	1A	546124529	+	IWGSCv1.0	NA	NA	NA	NA	NA	CC	TC	CC	TT	CC	NN	CC	CC	CC	CC	CC	TT	CC	CC	TT	CC	CC	CC	CC	CC	CC	CC	CC	CC	CC	CC	CC	CC	TT	CC	CC	CC	CC	CC	CC	CC	CC	TC	CC
AX-110045822	A/C	1A	546154832	+	IWGSCv1.0	NA	NA	NA	NA	NA	CC	CC	CC	CC	CC	AA	CC	CC	CC	CC	CC	CC	CC	CC	CC	CC	CC	CC	CC	CC	CC	CC	CC	CC	CC	CC	CC	CC	CC	CC	CC	CC	CC	CC	CC	CC	CC	AC	CC
AX-111655340	T/C	1A	546178925	+	IWGSCv1.0	NA	NA	NA	NA	NA	CC	TT	CC	TT	CC	TT	CC	CC	CC	CC	CC	TT	CC	CC	TT	CC	CC	CC	CC	CC	CC	CC	CC	CC	CC	CC	CC	CC	TT	CC	CC	CC	CC	CC	CC	CC	CC	TC	CC
AX-109363314	C/G	1A	546193813	+	IWGSCv1.0	NA	NA	NA	NA	NA	GG	NN	GG	CC	GG	CC	GG	GG	GG	GG	GG	NN	GG	GG	NN	GG	GG	GG	GG	GG	GG	GG	GG	GG	GG	GG	GG	GG	NN	GG	GG	GG	GG	GG	GG	GG	GG	CG	GG
AX-108919489	G/A	1A	546196410	+	IWGSCv1.0	NA	NA	NA	NA	NA	AG	NN	AA	GG	AA	GG	AA	AA	AA	AA	AA	AG	AA	AA	NN	AA	AA	AA	AA	AA	AA	AA	AA	AA	AA	AA	AA	AA	AG	AA	AA	AA	AA	AA	AA	AA	AA	AG	AA
AX-110098740	T/C	1A	546217425	+	IWGSCv1.0	NA	NA	NA	NA	NA	CC	CC	CC	CC	CC	TT	CC	CC	CC	CC	CC	CC	CC	CC	CC	CC	CC	CC	CC	CC	CC	CC	CC	CC	CC	CC	CC	CC	CC	CC	CC	CC	CC	CC	CC	CC	CC	TC	CC
AX-108828163	G/A	1A	546269305	+	IWGSCv1.0	NA	NA	NA	NA	NA	AA	AA	AA	GG	AA	GG	AA	AA	AA	AA	AA	GG	AA	AA	GG	AA	AA	AA	AA	NN	AA	AA	AA	AA	AA	AA	AA	AA	GG	AA	AA	AA	AA	AA	AA	AA	AA	NN	NN
AX-110086651	T/C	1A	546317709	+	IWGSCv1.0	NA	NA	NA	NA	NA	CC	CC	CC	TT	CC	NN	CC	CC	CC	CC	CC	TT	CC	CC	TT	CC	CC	CC	CC	CC	CC	CC	CC	CC	CC	CC	CC	CC	TT	CC	CC	CC	CC	CC	CC	CC	CC	TC	CC
AX-111762598	A/C	1A	546330851	+	IWGSCv1.0	NA	NA	NA	NA	NA	CC	CC	CC	CC	CC	AA	CC	CC	CC	CC	CC	CC	CC	CC	CC	CC	CC	CC	CC	CC	CC	CC	CC	CC	CC	CC	CC	CC	CC	CC	CC	CC	CC	CC	CC	CC	CC	AC	CC
AX-111450961	G/A	1A	546502829	+	IWGSCv1.0	NA	NA	NA	NA	NA	AA	AA	AA	AA	AA	GG	AA	AA	AA	AA	AA	AA	AA	AA	AA	AA	AA	AA	AA	AA	AA	AA	AA	AA	AA	AA	AA	AA	AA	AA	AA	AA	AA	AA	AA	AA	AA	AG	AA
AX-109398836	C/T	1A	546801076	+	IWGSCv1.0	NA	NA	NA	NA	NA	TT	TT	TT	TT	TT	CC	TT	TT	TT	TT	TT	TT	TT	TT	TT	TT	TT	TT	TT	TT	TT	TT	TT	TT	TT	TT	TT	TT	TT	TT	TT	TT	TT	TT	TT	TT	TT	TC	TT
AX-110029564	A/G	1A	547008793	+	IWGSCv1.0	NA	NA	NA	NA	NA	GG	GG	GG	NN	GG	AA	GG	GG	GG	GG	GG	NN	GG	GG	NN	GG	GG	GG	GG	GG	GG	GG	GG	GG	GG	GG	GG	GG	AG	GG	GG	GG	GG	GG	AA	GG	GG	AG	GG
AX-110167565	A/C	1A	547135692	+	IWGSCv1.0	NA	NA	NA	NA	NA	AC	CC	CC	NN	CC	NN	CC	CC	CC	CC	CC	NN	CC	CC	NN	CC	CC	CC	CC	CC	CC	CC	CC	CC	CC	CC	CC	CC	AC	CC	CC	CC	CC	CC	CC	CC	CC	AC	CC
AX-111536049	C/T	1A	547274299	+	IWGSCv1.0	NA	NA	NA	NA	NA	TT	NN	TT	TT	TT	CC	TT	TT	TT	TT	TT	TT	TT	TT	TT	TT	TT	TT	TT	TT	TT	TT	TT	TT	TT	TT	TT	TT	TT	TT	TT	TT	TT	TT	TT	TT	TT	TC	TT
AX-111074875	G/A	1A	547293671	+	IWGSCv1.0	NA	NA	NA	NA	NA	AA	AA	AA	AA	AA	GG	AA	AA	AA	AA	AA	AA	AA	AA	AA	AA	AA	AA	AA	AA	AA	AA	AA	AA	AA	AA	AA	AA	AA	AA	AA	AA	AA	AA	AA	AA	AA	AG	AA
AX-110013061	C/T	1A	547319566	+	IWGSCv1.0	NA	NA	NA	NA	NA	TT	TT	TT	TT	TT	CC	TT	TT	TT	TT	TT	TT	TT	TT	TT	TT	TT	TT	TT	TT	TT	TT	TT	TT	TT	TT	TT	TT	TT	TT	TT	TT	TT	TT	CC	TT	TT	TC	TT
AX-111636070	G/A	1A	547892109	+	IWGSCv1.0	NA	NA	NA	NA	NA	AA	AG	AA	AA	AA	GG	AA	AA	AA	AA	AA	AA	AA	AA	GG	AA	AA	AA	GG	AA	GG	AA	AA	AA	AA	AA	AA	AA	GG	AA	AA	AA	GG	GG	AA	AA	AA	AG	AA
AX-110480800	G/A	1A	548491213	+	IWGSCv1.0	NA	NA	NA	NA	NA	AA	GG	AA	NN	AG	GG	GG	AA	AA	AA	AA	GG	AA	GG	GG	AA	AA	AA	AA	AA	AA	NN	AA	AA	AA	GG	AA	AA	GG	AA	GG	AA	AA	GG	AA	AA	GG	AG	AA
AX-109321621	C/T	1A	548520538	+	IWGSCv1.0	NA	NA	NA	NA	NA	TT	NN	TT	TT	TT	CC	TT	TT	TT	TT	TT	CC	TT	TT	NN	TT	TT	TT	TT	TT	TT	TT	TT	TT	TT	TT	TT	TT	CC	TT	CC	TT	TT	CC	TT	NN	CC	TC	TT
AX-111021532	C/A	1A	548533072	+	IWGSCv1.0	NA	NA	NA	NA	NA	AA	CC	AA	AA	AA	CC	AA	AA	AA	AA	AA	CC	AA	AA	CC	AA	AA	AA	AA	AA	AA	AA	AA	AA	AA	AA	AA	AA	AA	AA	CC	AA	AA	AA	AA	AA	AA	AC	AA
AX-108824925	T/C	1A	548561793	+	IWGSCv1.0	NA	NA	NA	NA	NA	TC	TC	TC	TC	TC	TT	TC	TC	TC	TC	TC	TT	TC	TC	TT	TC	TC	TC	NN	TC	TC	TC	TC	TC	TC	TC	TC	TC	TC	TC	TT	TC	TC	TC	TC	TC	TC	NN	TC
AX-111156568	T/A	1A	548573715	+	IWGSCv1.0	NA	NA	NA	NA	NA	AA	TT	AA	AA	AA	TT	AA	AA	AA	AA	AA	TT	AA	AA	AA	AA	AA	AA	AA	AA	AA	AA	AA	AA	AA	AA	AA	AA	AA	AA	TT	AA	AA	AA	AA	AA	AA	AT	AA
AX-110456528	A/G	1A	548989701	+	IWGSCv1.0	NA	NA	NA	NA	NA	GG	GG	GG	GG	GG	AA	GG	GG	GG	GG	GG	GG	GG	GG	GG	GG	GG	GG	GG	GG	GG	GG	GG	GG	GG	GG	GG	GG	GG	GG	GG	GG	GG	GG	GG	GG	GG	AG	GG
AX-109971623	C/T	1A	549011020	+	IWGSCv1.0	NA	NA	NA	NA	NA	TT	TT	NN	TT	TC	CC	TC	TT	TC	TT	TT	TT	TT	TC	TT	TT	CC	CC	TT	TT	TT	TT	TT	TT	TT	NN	TT	TT	TT	TT	TT	TT	TC	TT	TT	TT	TT	CC	CC
AX-108760772	G/A	1A	549073797	+	IWGSCv1.0	NA	NA	NA	NA	NA	AG	AG	NN	AA	AA	GG	AA	AA	AA	AA	AA	AA	AA	AA	AA	AA	AA	AA	AA	AA	AA	AA	AA	AA	AA	AA	AA	AA	AA	AA	AA	AA	AA	AA	AA	AA	AA	AG	AA
AX-109477991	C/T	1A	549130964	+	IWGSCv1.0	NA	NA	NA	NA	NA	TT	TT	TT	TT	TT	CC	TT	TT	TT	TT	TT	TT	TT	TT	TT	TT	TT	TT	TT	TT	TT	TT	TT	TT	TT	TT	TT	TT	TT	TT	TT	TT	TT	TT	TT	TT	TT	TC	TT
AX-110981116	T/C	1A	549498871	+	IWGSCv1.0	NA	NA	NA	NA	NA	CC	CC	CC	CC	CC	TT	CC	CC	CC	CC	CC	CC	CC	CC	CC	CC	CC	CC	CC	CC	CC	CC	CC	CC	CC	CC	CC	CC	CC	CC	CC	CC	CC	CC	CC	CC	CC	TC	CC
AX-110617786	T/C	1A	549522798	+	IWGSCv1.0	NA	NA	NA	NA	NA	CC	CC	CC	CC	CC	TT	CC	CC	CC	CC	CC	CC	CC	CC	CC	CC	CC	CC	CC	CC	CC	CC	CC	CC	CC	CC	CC	CC	CC	CC	CC	CC	CC	CC	CC	CC	CC	TC	CC
AX-109966090	T/C	1A	549606316	+	IWGSCv1.0	NA	NA	NA	NA	NA	CC	CC	CC	CC	CC	TT	CC	CC	CC	CC	CC	CC	CC	CC	CC	CC	CC	CC	CC	CC	CC	CC	CC	CC	CC	CC	CC	CC	CC	CC	CC	CC	CC	CC	CC	CC	CC	TC	CC
AX-110036750	A/C	1A	549629436	+	IWGSCv1.0	NA	NA	NA	NA	NA	CC	CC	CC	CC	CC	AA	CC	CC	CC	CC	CC	CC	CC	CC	CC	CC	CC	CC	CC	CC	CC	CC	CC	CC	CC	CC	CC	CC	CC	CC	CC	CC	CC	CC	CC	CC	CC	AC	CC
AX-108935155	C/T	1A	549673052	+	IWGSCv1.0	NA	NA	NA	NA	NA	TT	TT	TT	TT	TT	CC	TT	TT	TT	TT	TT	TT	TT	TT	TT	TT	TT	TT	TT	TT	TT	TT	TT	TT	TT	TT	TT	TT	TT	TT	TT	TT	TT	TT	TT	TT	TT	TC	TT
AX-108998468	G/A	1A	549693752	+	IWGSCv1.0	NA	NA	NA	NA	NA	AA	AA	AA	AA	AA	GG	AA	AA	AA	AA	AA	AA	AA	AA	AA	AA	AA	AA	AA	AA	AA	AA	AA	AA	AA	AA	AA	AA	AA	AA	AA	AA	AA	AA	AA	AA	AA	AG	AA
AX-110942270	G/C	1A	549715158	+	IWGSCv1.0	NA	NA	NA	NA	NA	CC	CC	CC	CC	CC	GG	CC	CC	CC	CC	CC	CC	CC	CC	CC	CC	CC	CC	CC	CC	CC	CC	CC	CC	CC	CC	CC	CC	CC	CC	CC	CC	CC	CC	CC	CC	CC	CG	CC
AX-109035047	A/G	1A	549752470	+	IWGSCv1.0	NA	NA	NA	NA	NA	GG	GG	GG	GG	GG	AA	GG	GG	GG	GG	GG	GG	GG	GG	GG	GG	GG	GG	GG	GG	GG	GG	GG	GG	GG	GG	GG	GG	GG	GG	GG	GG	GG	GG	GG	GG	GG	AG	GG
AX-109979744	C/T	1A	549825006	+	IWGSCv1.0	NA	NA	NA	NA	NA	TT	NN	TT	TT	TT	CC	TT	TT	TT	TT	TT	TT	TT	TT	TT	TT	TT	TT	TT	TT	TT	TT	TT	TT	TT	TT	TT	TT	TT	TT	TT	TT	TT	TT	TT	TT	TT	TC	TT
AX-111672037	T/C	1A	549852037	+	IWGSCv1.0	NA	NA	NA	NA	NA	CC	CC	CC	CC	CC	TT	CC	CC	CC	CC	CC	CC	CC	CC	CC	CC	CC	CC	CC	CC	CC	CC	CC	CC	CC	CC	CC	CC	CC	CC	CC	CC	CC	CC	CC	CC	CC	TC	CC
AX-109990530	G/A	1A	551278174	+	IWGSCv1.0	NA	NA	NA	NA	NA	NN	AA	AA	AA	AA	GG	AA	AA	AA	AA	AA	AA	AA	AA	AA	AA	AA	AA	GG	AA	AA	AA	AA	AA	AA	AA	AA	AA	AA	AA	AA	AA	AA	AA	AA	AA	AA	AG	AA
AX-111552537	T/G	1A	551304355	+	IWGSCv1.0	NA	NA	NA	NA	NA	TT	GG	TT	GG	TG	TT	NN	TT	GG	GG	TT	GG	GG	GG	GG	GG	TT	TT	TT	GG	GG	GG	TT	GG	GG	GG	GG	TT	TT	GG	GG	GG	GG	GG	GG	GG	GG	TG	GG
AX-111537155	T/C	1A	551400200	+	IWGSCv1.0	NA	NA	NA	NA	NA	TC	TT	TC	TT	TT	TT	TT	TC	TT	TT	TC	TT	TT	TT	TT	TT	TC	TC	TC	TT	TT	TT	TC	TT	TT	TT	TT	TC	TT	TT	TT	TT	TT	TT	TT	TT	TT	TT	TT
AX-110634811	A/G	1A	551440160	+	IWGSCv1.0	NA	NA	NA	NA	NA	AG	AA	GG	AA	NN	AA	AA	GG	AA	AA	GG	AA	AA	AA	AA	AA	GG	GG	GG	AA	AA	AA	GG	AA	AA	AA	AA	GG	AA	AA	AA	AA	AA	AA	AA	AA	AA	AA	AA
AX-110585300	T/C	1A	551443433	+	IWGSCv1.0	NA	NA	NA	NA	NA	TC	TT	NN	TT	TC	TT	TT	NN	TT	TT	TC	TT	TT	TT	TT	TT	CC	CC	CC	TT	TT	TT	TC	TT	TT	TT	TT	NN	TT	TT	TT	TT	TT	TT	TT	TT	TT	TT	TT
AX-110074581	C/T	1A	551481250	+	IWGSCv1.0	NA	NA	NA	NA	NA	TC	CC	TT	CC	TC	CC	CC	TT	CC	CC	TT	CC	CC	CC	CC	CC	TT	TT	NN	CC	CC	CC	TT	CC	CC	CC	CC	TT	CC	CC	CC	CC	CC	CC	CC	CC	CC	CC	CC
AX-111475984	G/A	1A	551486105	+	IWGSCv1.0	NA	NA	NA	NA	NA	AG	AA	GG	NN	AG	GG	AA	GG	AA	AA	GG	AA	AA	AA	AA	AA	GG	GG	GG	AA	AA	AA	GG	AA	NN	AA	AA	GG	AA	AA	AA	AA	AA	AA	AA	AA	AA	AG	AA
AX-109556338	G/T	1A	551490202	+	IWGSCv1.0	NA	NA	NA	NA	NA	TG	TT	GG	TT	TG	GG	TT	GG	TT	TT	GG	TT	TT	TT	TT	TT	GG	GG	GG	TT	TT	TT	GG	TT	TT	TT	TT	GG	TT	TT	TT	TT	TT	TT	TT	TT	TT	TG	TT
AX-110398738	G/A	1A	551502224	+	IWGSCv1.0	NA	NA	NA	NA	NA	AG	NN	GG	AA	AG	GG	AA	GG	AA	AA	GG	AA	AA	AA	AA	AA	GG	GG	GG	AA	AA	AA	GG	AA	AA	AA	AA	GG	AA	AA	AA	AA	AA	AA	AA	AA	AA	AG	AA
AX-109447466	A/G	1A	551505603	+	IWGSCv1.0	NA	NA	NA	NA	NA	AG	GG	AA	GG	NN	AA	GG	AA	GG	GG	AA	GG	GG	GG	GG	GG	AA	AA	AA	GG	GG	GG	AA	GG	GG	GG	GG	AA	GG	GG	GG	GG	GG	GG	GG	GG	GG	AG	GG
AX-110502553	C/T	1A	551526834	+	IWGSCv1.0	NA	NA	NA	NA	NA	TC	CC	CC	CC	TC	CC	TT	CC	CC	TT	CC	CC	CC	CC	CC	CC	CC	CC	CC	TT	CC	TT	CC	TT	TT	TT	TT	CC	TT	TT	CC	TT	TT	CC	CC	TT	CC	CC	CC
AX-110911457	G/C	1A	551539984	+	IWGSCv1.0	NA	NA	NA	NA	NA	CG	CC	CC	CC	CG	GG	GG	CC	CC	GG	CC	CC	CC	CC	CC	CC	CC	CC	CC	GG	CC	GG	CC	GG	GG	GG	GG	CC	GG	GG	CC	GG	GG	CC	CC	GG	CC	CG	CC
AX-89322863	C/T	1A	551604699	+	IWGSCv1.0	NA	NA	NA	NA	NA	TT	TT	TT	TT	TT	NN	TT	TT	TT	TT	TT	TT	TT	TT	TT	TT	TT	TT	TT	TT	TT	TT	TT	TT	TT	TT	TT	TT	TT	TT	TT	TT	TT	TT	TT	TT	TT	TC	TT
AX-109095170	G/C	1A	551910214	+	IWGSCv1.0	NA	NA	NA	NA	NA	CC	CC	CC	CC	CC	GG	CC	CC	CC	CC	CC	CC	NN	CC	CC	CC	CC	CC	CC	CC	CC	CC	CC	CC	CC	CC	CC	CC	CC	CC	CC	CC	CC	CC	CC	CC	CC	CG	CC
AX-111652275	C/T	1A	551979324	+	IWGSCv1.0	NA	NA	NA	NA	NA	CC	CC	NN	CC	TC	CC	CC	CC	CC	CC	CC	TT	NN	CC	TT	TT	TT	TT	TT	CC	CC	CC	CC	CC	CC	CC	CC	CC	CC	CC	TT	CC	CC	CC	CC	CC	CC	TC	TT
AX-111556391	A/C	1A	552118586	+	IWGSCv1.0	NA	NA	NA	NA	NA	AA	AA	CC	AA	AC	AA	AA	AA	AA	AA	AA	CC	NN	AA	CC	CC	CC	CC	CC	AA	AA	AA	AA	AA	AA	AA	AA	AA	AA	AA	CC	AA	AA	AA	AA	AA	AA	AC	CC
AX-108798656	T/G	1A	552146953	+	IWGSCv1.0	NA	NA	NA	NA	NA	TT	TT	GG	TT	TT	TT	TT	TT	TT	TT	TT	GG	GG	TT	GG	GG	GG	GG	GG	TT	TT	TT	TT	TT	TT	TT	TT	TT	TT	TT	GG	TT	TT	TT	TT	TT	TT	TG	GG
AX-110909230	A/G	1A	552153036	+	IWGSCv1.0	NA	NA	NA	NA	NA	AA	AA	GG	AG	AG	NN	NN	AA	AA	AA	AA	GG	GG	AA	GG	GG	GG	GG	GG	AA	AA	NN	AA	AA	AA	AA	AA	AA	AA	AA	GG	AA	AA	AA	AA	AA	AA	AG	GG
AX-109329575	C/A	1A	553534802	+	IWGSCv1.0	NA	NA	NA	NA	NA	AA	AC	AA	AA	AA	CC	AA	CC	CC	AA	CC	AA	CC	CC	CC	AA	AA	AA	CC	AA	CC	AA	CC	CC	CC	AA	CC	CC	AA	AA	CC	AA	AA	CC	CC	CC	AA	AC	AA
AX-109276847	A/G	1A	553900373	+	IWGSCv1.0	NA	NA	NA	NA	NA	GG	AG	GG	GG	GG	AA	NN	GG	GG	GG	GG	GG	GG	GG	GG	GG	GG	GG	GG	GG	GG	GG	GG	GG	GG	GG	GG	GG	GG	GG	GG	GG	GG	GG	GG	GG	GG	AG	GG
AX-108756794	C/G	1A	554008515	+	IWGSCv1.0	NA	NA	NA	NA	NA	GG	CC	GG	GG	GG	CC	GG	CC	CG	GG	CC	GG	CG	CG	CG	GG	GG	GG	CG	GG	CC	GG	CC	CC	CC	GG	CC	CG	GG	GG	CG	GG	GG	CC	CC	CC	GG	NN	GG
AX-109522878	C/T	1A	554063638	+	IWGSCv1.0	NA	NA	NA	NA	NA	TC	CC	TT	TT	TC	CC	CC	CC	CC	CC	CC	CC	CC	CC	CC	TT	TT	TT	CC	CC	CC	CC	CC	CC	CC	CC	CC	CC	TT	TT	CC	CC	CC	CC	CC	CC	TT	CC	TT
AX-108745367	A/G	1A	554125839	+	IWGSCv1.0	NA	NA	NA	NA	NA	GG	NN	GG	AA	GG	AA	GG	AA	GG	GG	AA	GG	GG	GG	GG	GG	GG	GG	GG	GG	AA	GG	AA	AA	AA	GG	AA	GG	GG	GG	GG	GG	GG	AA	AA	AA	AA	AG	GG
AX-111080463	T/C	1A	554202653	+	IWGSCv1.0	NA	NA	NA	NA	NA	CC	TT	CC	TT	CC	TT	CC	TT	CC	CC	TT	CC	CC	CC	CC	CC	CC	CC	CC	CC	TT	CC	TT	TT	TT	CC	TT	CC	CC	CC	CC	CC	CC	TT	TT	TT	TT	TC	CC
AX-109885353	G/A	1A	554229370	+	IWGSCv1.0	NA	NA	NA	NA	NA	NN	GG	NN	AA	AA	GG	AA	GG	AA	AA	GG	AA	AA	AA	AA	AA	AA	NN	AA	AA	GG	AA	GG	AA	GG	AA	AA	AA	AA	AA	AA	AA	AA	GG	GG	GG	AA	AG	AA
AX-109469169	T/C	1A	554237820	+	IWGSCv1.0	NA	NA	NA	NA	NA	CC	TT	CC	CC	CC	TT	CC	TT	CC	CC	TT	CC	CC	CC	CC	CC	CC	CC	CC	CC	TT	CC	TT	CC	TT	CC	CC	CC	CC	CC	CC	CC	CC	TT	TT	TT	CC	TC	CC
AX-111211940	G/T	1A	554242902	+	IWGSCv1.0	NA	NA	NA	NA	NA	NN	GG	TG	TT	TT	GG	TT	GG	TT	TT	GG	TT	TT	TT	TT	TG	TG	TG	TT	TT	GG	TT	GG	TG	GG	TT	TG	TT	TT	TG	TT	TT	TT	GG	GG	GG	TT	NN	TG
AX-89713082	G/A	1A	554536304	+	IWGSCv1.0	NA	NA	NA	NA	NA	AG	GG	GG	AA	GG	GG	AA	GG	AA	AA	GG	GG	AA	AA	AA	GG	GG	GG	AA	AA	GG	AA	GG	GG	GG	AA	GG	AA	AA	GG	GG	AA	AA	GG	GG	GG	GG	GG	GG
AX-110427234	T/G	1A	555605469	+	IWGSCv1.0	NA	NA	NA	NA	NA	GG	GG	GG	GG	GG	TT	GG	GG	GG	GG	GG	GG	GG	GG	GG	GG	GG	GG	GG	GG	GG	GG	GG	GG	GG	GG	GG	GG	GG	GG	GG	GG	GG	GG	GG	GG	GG	TG	GG
AX-108957432	T/C	1A	555807373	+	IWGSCv1.0	NA	NA	NA	NA	NA	CC	CC	CC	CC	CC	TT	CC	CC	CC	CC	CC	CC	CC	CC	CC	CC	CC	CC	CC	CC	CC	CC	CC	CC	CC	CC	CC	CC	CC	CC	CC	CC	CC	CC	CC	CC	CC	TC	CC
AX-109968061	G/A	1A	555817271	+	IWGSCv1.0	NA	NA	NA	NA	NA	GG	GG	GG	AA	AG	GG	GG	AA	AA	GG	AA	GG	AA	AA	AA	GG	GG	GG	AA	GG	AA	GG	AA	AA	GG	GG	AA	AA	AA	GG	AA	GG	GG	AA	AA	GG	GG	GG	GG
AX-110471753	G/A	1A	555951314	+	IWGSCv1.0	NA	NA	NA	NA	NA	GG	GG	GG	AG	GG	GG	GG	GG	GG	GG	GG	GG	AG	GG	AG	GG	GG	GG	AG	GG	AG	GG	GG	AG	GG	GG	AG	GG	GG	GG	AG	GG	GG	AG	AG	GG	GG	GG	GG
AX-110947788	G/A	1A	556031297	+	IWGSCv1.0	NA	NA	NA	NA	NA	GG	GG	GG	AA	AG	GG	GG	GG	GG	GG	GG	GG	AA	GG	AA	GG	GG	GG	AA	GG	AA	GG	GG	AA	GG	GG	AA	GG	GG	GG	AA	GG	GG	AA	AA	GG	GG	GG	GG
AX-111668172	G/A	1A	556116794	+	IWGSCv1.0	NA	NA	NA	NA	NA	AA	AA	AA	AA	AA	GG	AA	AA	AA	AA	AA	AA	AA	AA	AA	AA	AA	AA	AA	AA	AA	AA	AA	AA	AA	AA	AA	AA	AA	AA	AA	AA	AA	AA	AA	AA	AA	AG	AA
AX-108792882	G/A	1A	556131036	+	IWGSCv1.0	NA	NA	NA	NA	NA	GG	GG	GG	AA	NN	GG	GG	GG	GG	GG	GG	GG	AA	GG	GG	GG	GG	GG	AA	GG	AA	GG	GG	AA	GG	GG	AA	GG	GG	GG	AA	GG	GG	AA	AA	GG	GG	GG	GG
AX-109311313	G/C	1A	556138837	+	IWGSCv1.0	NA	NA	NA	NA	NA	GG	GG	GG	NN	CG	GG	GG	GG	GG	GG	GG	GG	CC	GG	GG	GG	GG	GG	CC	GG	CC	GG	GG	CC	GG	GG	CC	GG	GG	GG	CC	GG	GG	CC	CC	GG	GG	GG	GG
AX-110421472	A/G	1A	556141818	+	IWGSCv1.0	NA	NA	NA	NA	NA	NN	AG	NN	NN	AG	AA	AA	AA	AA	AA	AA	AA	GG	AA	AA	AA	AA	AA	GG	AA	GG	AA	AA	GG	AA	AA	GG	AA	AA	AA	GG	AA	AA	GG	GG	AA	AA	AA	AA
AX-111652980	C/G	1A	556597097	+	IWGSCv1.0	NA	NA	NA	NA	NA	CG	NN	CG	GG	CG	CC	CC	CC	CC	CC	CC	CC	GG	CC	CC	CC	CC	CC	GG	CC	GG	CC	CC	GG	CC	CC	GG	CC	CC	CC	GG	CC	CC	GG	GG	CC	CC	CC	CC
AX-110642828	A/G	1A	556792279	+	IWGSCv1.0	NA	NA	NA	NA	NA	AA	AA	AA	GG	AG	AA	AA	AA	AA	AA	AA	AA	GG	AA	AA	AA	AA	AA	GG	AA	GG	AA	AA	GG	AA	AA	GG	AA	AA	AA	GG	AA	AA	GG	GG	AA	AA	AA	AA
AX-110489570	T/C	1A	556874407	+	IWGSCv1.0	NA	NA	NA	NA	NA	CC	CC	CC	CC	CC	TC	CC	CC	CC	CC	CC	CC	CC	CC	CC	CC	CC	CC	CC	CC	CC	CC	CC	CC	CC	CC	CC	CC	CC	CC	CC	CC	CC	CC	CC	CC	CC	TC	CC
AX-109284840	T/C	1A	556936527	+	IWGSCv1.0	NA	NA	NA	NA	NA	CC	CC	CC	CC	CC	NN	CC	CC	CC	CC	CC	CC	CC	CC	CC	CC	CC	CC	CC	CC	CC	CC	CC	CC	CC	CC	CC	CC	CC	CC	CC	CC	CC	CC	CC	CC	CC	TC	CC
AX-109322934	A/G	1A	556944051	+	IWGSCv1.0	NA	NA	NA	NA	NA	GG	GG	GG	GG	GG	AA	GG	GG	GG	GG	GG	GG	GG	GG	GG	GG	GG	GG	GG	GG	GG	GG	GG	GG	GG	GG	GG	GG	GG	GG	GG	GG	GG	GG	GG	GG	GG	AG	GG
AX-110623587	G/A	1A	556959798	+	IWGSCv1.0	NA	NA	NA	NA	NA	AA	AA	AA	AA	AA	GG	AA	AA	AA	AA	AA	AA	AA	AA	AA	AA	AA	AA	AA	AA	AA	AA	AA	AA	AA	AA	AA	AA	AA	AA	AA	AA	AA	AA	AA	AA	AA	AG	AA
AX-109483444	T/C	1A	557056493	+	IWGSCv1.0	NA	NA	NA	NA	NA	CC	CC	CC	TC	CC	TT	CC	CC	CC	CC	CC	CC	CC	CC	CC	CC	CC	CC	CC	CC	CC	CC	CC	CC	CC	CC	CC	CC	CC	CC	CC	CC	CC	CC	CC	CC	CC	TC	CC
AX-109979217	A/G	1A	557080012	+	IWGSCv1.0	NA	NA	NA	NA	NA	GG	GG	GG	GG	GG	NN	GG	GG	GG	GG	GG	GG	GG	GG	GG	GG	GG	GG	GG	GG	GG	GG	GG	GG	GG	GG	GG	GG	GG	GG	GG	GG	GG	GG	GG	GG	GG	AG	GG
AX-111515200	G/A	1A	557086809	+	IWGSCv1.0	NA	NA	NA	NA	NA	AA	AA	AA	AA	AA	GG	AA	NN	AA	AA	AA	AA	AA	AA	AA	AA	NN	AA	AA	AA	AA	NN	AA	AA	AA	AA	AA	AA	AA	AA	AA	AA	AA	NN	AA	AA	AA	AG	AA
AX-110556080	T/C	1A	557093793	+	IWGSCv1.0	NA	NA	NA	NA	NA	CC	CC	CC	CC	CC	NN	CC	CC	CC	CC	CC	CC	CC	CC	CC	CC	CC	CC	CC	CC	CC	CC	CC	CC	CC	CC	CC	CC	CC	CC	CC	CC	CC	CC	CC	NN	CC	NN	CC
AX-109000988	G/A	1A	557102533	+	IWGSCv1.0	NA	NA	NA	NA	NA	AA	GG	AA	AA	AA	GG	AA	AA	AA	AA	AA	AA	AA	AA	AA	AA	AA	AA	AA	AA	AA	AA	AA	AA	GG	AA	AA	AA	AA	AA	AA	AA	AA	AA	AA	AA	AA	AG	AA
AX-109391468	A/C	1A	557107955	+	IWGSCv1.0	NA	NA	NA	NA	NA	CC	CC	CC	CC	CC	AA	CC	CC	CC	CC	CC	CC	CC	CC	CC	CC	CC	CC	CC	CC	CC	CC	CC	CC	CC	CC	CC	CC	NN	CC	CC	CC	CC	CC	AC	CC	CC	AC	CC
AX-109421182	G/A	1A	557151766	+	IWGSCv1.0	NA	NA	NA	NA	NA	AA	AA	AA	AA	AA	GG	AA	AA	AA	AA	AA	AA	AA	AA	AA	AA	AA	AA	AA	AA	AA	AA	AA	AA	AA	AA	AA	AA	AA	AA	AA	AA	AA	AA	AA	AA	AA	AG	AA
AX-109455999	T/A	1A	557178325	+	IWGSCv1.0	NA	NA	NA	NA	NA	AA	AA	AA	AA	AA	TT	AA	AA	AA	AA	AA	AA	AA	AA	AA	AA	AA	AA	AA	AA	AA	AA	AA	AA	AA	AA	AA	AA	AA	AA	AA	AA	AA	AA	AA	AA	AA	AT	AA
AX-110519833	A/G	1A	557185674	+	IWGSCv1.0	NA	NA	NA	NA	NA	GG	AG	GG	GG	GG	AA	GG	GG	GG	GG	GG	GG	AG	GG	GG	GG	GG	GG	GG	GG	GG	GG	GG	GG	GG	GG	GG	GG	GG	GG	GG	GG	GG	GG	GG	GG	GG	AG	GG
AX-109290855	G/T	1A	557191072	+	IWGSCv1.0	NA	NA	NA	NA	NA	TG	TT	NN	TT	TT	GG	TT	TT	TT	NN	TT	TT	TT	TT	TT	TT	TT	TT	TT	TT	TT	TT	TT	TT	TT	TT	TT	TT	TT	TT	TT	TT	TT	TT	TT	TT	TT	TG	TT
AX-111474512	C/T	1A	557318017	+	IWGSCv1.0	NA	NA	NA	NA	NA	NN	TC	TT	TC	TT	CC	TC	TT	TT	TT	NN	TT	TT	TT	TT	TT	TT	TT	TT	TT	NN	TT	TT	TT	NN	TT	NN	TT	TT	NN	TT	TT	TT	TT	TT	TT	TT	TC	TC
AX-111515396	G/C	1A	557330111	+	IWGSCv1.0	NA	NA	NA	NA	NA	CC	CG	GG	CC	CC	GG	CC	CC	CC	CC	CC	CC	CC	CC	CC	CC	CC	CC	CC	CC	CC	CC	CC	CC	CC	CC	CC	CC	CC	CC	CC	CC	CC	CC	CC	CC	CC	CG	CC
AX-111674466	T/A	1A	557461086	+	IWGSCv1.0	NA	NA	NA	NA	NA	AA	AA	AA	NN	AA	TT	AA	AA	AA	AA	AA	AA	TT	AA	AA	AA	AA	AA	AA	AA	AA	AA	AA	AA	AA	AA	AA	AA	AA	AA	AA	AA	AA	TT	TT	AA	AA	AT	AA
AX-109423347	T/C	1A	557487909	+	IWGSCv1.0	NA	NA	NA	NA	NA	CC	CC	CC	CC	CC	TT	CC	CC	CC	CC	CC	CC	TT	CC	CC	CC	CC	CC	CC	CC	CC	CC	CC	CC	CC	CC	CC	CC	CC	CC	CC	CC	CC	TC	TC	CC	CC	TC	CC
AX-109033881	G/T	1A	557512592	+	IWGSCv1.0	NA	NA	NA	NA	NA	TT	TT	TT	TT	TT	GG	TT	TT	TT	TT	TT	TT	GG	TT	TT	TT	TT	NN	TT	TT	TT	TT	NN	TT	TT	TT	TT	TT	TT	TT	TT	TT	TT	GG	GG	TT	TT	TG	TT
AX-109878966	G/A	1A	557559265	+	IWGSCv1.0	NA	NA	NA	NA	NA	AA	AA	AA	AA	AA	GG	AA	AA	AA	AA	AA	AA	GG	AA	AA	AA	AA	AA	AA	AA	AA	AA	AA	AA	AA	AA	AA	AA	AA	AA	AA	AA	AA	GG	GG	AA	AA	AG	AA
AX-109989566	T/C	1A	557823608	+	IWGSCv1.0	NA	NA	NA	NA	NA	CC	TC	CC	CC	CC	TT	CC	CC	CC	CC	CC	CC	TT	CC	CC	CC	CC	CC	CC	CC	CC	CC	CC	CC	CC	CC	NN	CC	CC	CC	CC	CC	CC	CC	NN	CC	CC	TC	CC
AX-108805402	A/G	1A	557861625	+	IWGSCv1.0	NA	NA	NA	NA	NA	GG	GG	GG	GG	GG	AA	GG	GG	GG	GG	GG	GG	AA	GG	GG	GG	GG	GG	GG	GG	GG	GG	GG	GG	GG	GG	GG	GG	GG	GG	GG	GG	GG	GG	GG	GG	GG	AG	GG
AX-109851861	A/C	1A	557867883	+	IWGSCv1.0	NA	NA	NA	NA	NA	CC	CC	CC	NN	CC	AA	CC	CC	CC	CC	CC	CC	CC	CC	CC	CC	CC	CC	CC	CC	CC	CC	CC	CC	CC	CC	CC	CC	CC	CC	CC	CC	CC	AA	AA	CC	CC	AC	CC
AX-110677029	T/G	1A	557874229	+	IWGSCv1.0	NA	NA	NA	NA	NA	GG	NN	GG	GG	GG	TT	GG	GG	GG	GG	GG	GG	GG	GG	GG	GG	GG	GG	GG	GG	GG	GG	GG	GG	GG	GG	GG	GG	GG	GG	GG	GG	GG	TT	TT	TT	GG	TG	GG
AX-111529661	A/G	1A	557894568	+	IWGSCv1.0	NA	NA	NA	NA	NA	GG	GG	GG	GG	GG	AA	GG	GG	GG	GG	GG	GG	GG	GG	GG	GG	GG	GG	GG	GG	GG	GG	GG	GG	GG	GG	GG	GG	GG	GG	GG	GG	GG	AA	AA	AA	GG	AG	GG
AX-111570496	G/A	1A	557931942	+	IWGSCv1.0	NA	NA	NA	NA	NA	AA	GG	AA	GG	AG	GG	AA	GG	GG	AA	GG	GG	AA	GG	GG	AA	AA	AA	GG	AA	AA	AA	GG	GG	GG	AA	GG	AA	GG	AA	GG	AA	AA	GG	GG	GG	GG	AG	AA
AX-110932656	G/A	1A	557952520	+	IWGSCv1.0	NA	NA	NA	NA	NA	GG	AA	GG	GG	GG	GG	GG	GG	GG	GG	GG	GG	GG	GG	GG	GG	GG	GG	GG	GG	GG	GG	GG	GG	AA	GG	GG	GG	GG	GG	GG	GG	GG	GG	GG	AA	GG	GG	GG
AX-108919258	T/C	1A	557970079	+	IWGSCv1.0	NA	NA	NA	NA	NA	CC	CC	CC	CC	CC	CC	CC	CC	CC	CC	CC	CC	CC	CC	CC	CC	CC	CC	CC	CC	CC	CC	CC	CC	CC	CC	CC	CC	CC	CC	CC	CC	CC	CC	CC	CC	CC	CC	CC
AX-108833182	C/G	1A	557992712	+	IWGSCv1.0	NA	NA	NA	NA	NA	CC	CC	CC	CC	CC	CG	CC	CC	CC	CC	CC	CC	CC	CC	CC	CC	CC	CC	CC	CC	CC	CC	CC	CC	CC	CC	CC	CC	CC	CC	CC	CC	CC	CC	CC	CC	CC	CC	CC
AX-109992793	T/C	1A	558038909	+	IWGSCv1.0	NA	NA	NA	NA	NA	CC	TC	CC	CC	CC	TT	CC	NN	CC	CC	CC	CC	CC	CC	CC	CC	CC	CC	CC	CC	CC	CC	CC	CC	CC	CC	CC	CC	CC	CC	CC	CC	CC	CC	CC	CC	CC	TC	CC
AX-109864251	A/G	1A	558069469	+	IWGSCv1.0	NA	NA	NA	NA	NA	GG	GG	GG	GG	GG	AA	GG	GG	GG	GG	GG	GG	GG	GG	GG	GG	GG	GG	GG	GG	GG	GG	GG	GG	GG	GG	GG	GG	GG	GG	GG	GG	GG	GG	GG	GG	GG	AG	GG
AX-109863502	A/G	1A	558084898	+	IWGSCv1.0	NA	NA	NA	NA	NA	GG	GG	GG	GG	GG	AA	GG	GG	GG	GG	GG	GG	GG	GG	GG	GG	GG	GG	GG	GG	GG	GG	GG	GG	GG	GG	GG	GG	GG	GG	GG	GG	GG	GG	GG	GG	GG	AG	GG
AX-108839268	G/A	1A	558093309	+	IWGSCv1.0	NA	NA	NA	NA	NA	AA	AA	AA	AA	AA	GG	AA	AA	AA	AA	AA	AA	AA	AA	AA	AA	AA	AA	AA	AA	AA	AA	AA	AA	AA	AA	AA	AA	AA	AA	AA	AA	AA	AA	AA	AA	AA	GG	AA
AX-110415838	A/G	1A	558098839	+	IWGSCv1.0	NA	NA	NA	NA	NA	GG	GG	GG	GG	GG	NN	GG	GG	GG	GG	GG	GG	GG	GG	GG	GG	GG	GG	GG	GG	GG	GG	GG	GG	GG	GG	GG	GG	GG	GG	GG	GG	GG	GG	GG	GG	GG	AG	GG
AX-111092563	G/A	1A	558104001	+	IWGSCv1.0	NA	NA	NA	NA	NA	AA	AA	AA	AA	AA	GG	AA	AA	AA	AA	AA	AA	AA	AA	AA	AA	AA	AA	AA	AA	AA	AA	AA	NN	AA	AA	AA	AA	AA	AA	AA	AA	AA	NN	NN	AA	AA	AG	AA
AX-109933492	C/A	1A	558130342	+	IWGSCv1.0	NA	NA	NA	NA	NA	AA	AA	AA	AA	AA	CC	AA	AA	AA	AA	AA	AA	AA	AA	AA	AA	AA	AA	AA	AA	AA	AA	AA	AA	AA	AA	AA	AA	AA	AA	AA	AA	AA	AA	AA	AA	AA	AC	AA
AX-111598106	G/A	1A	558147717	+	IWGSCv1.0	NA	NA	NA	NA	NA	AA	AA	AA	GG	AA	GG	AA	GG	GG	AA	GG	GG	AA	AA	GG	AA	AA	AA	GG	AA	AA	AA	GG	GG	AA	AA	GG	AA	GG	AA	GG	AA	AA	GG	GG	AA	GG	AG	AA
AX-109024808	A/G	1A	558150594	+	IWGSCv1.0	NA	NA	NA	NA	NA	GG	GG	GG	GG	GG	AA	GG	GG	GG	GG	GG	GG	GG	GG	GG	GG	GG	GG	GG	GG	GG	GG	GG	GG	GG	GG	GG	GG	GG	GG	GG	GG	GG	GG	GG	GG	GG	AG	GG
AX-110371966	G/A	1A	558154565	+	IWGSCv1.0	NA	NA	NA	NA	NA	AA	AA	AA	AA	AA	GG	AA	AA	AA	AA	AA	AA	AA	AA	AA	AA	AA	AA	AA	AA	AA	AA	AA	AA	AA	AA	AA	AA	AA	AA	AA	AA	AA	AA	AA	AA	AA	NN	AA
AX-109297814	A/G	1A	558168166	+	IWGSCv1.0	NA	NA	NA	NA	NA	GG	GG	GG	NN	GG	AA	GG	AA	AA	GG	AA	AA	GG	GG	AA	GG	GG	GG	AA	GG	GG	GG	AA	AA	GG	GG	AA	GG	AA	GG	NN	GG	GG	AA	NN	GG	NN	AG	GG
AX-110913608	C/T	1A	558182242	+	IWGSCv1.0	NA	NA	NA	NA	NA	TT	TT	TT	CC	TT	CC	TT	CC	CC	TT	CC	CC	TT	NN	CC	TT	TT	TT	CC	TT	TT	TT	CC	CC	TT	TT	CC	TT	CC	TT	CC	TT	TT	CC	CC	TT	CC	NN	TT
AX-110529019	G/A	1A	558206907	+	IWGSCv1.0	NA	NA	NA	NA	NA	AA	NN	AA	GG	AA	GG	AA	GG	GG	AA	GG	GG	AA	AA	GG	AA	AA	AA	GG	AA	AA	AA	GG	GG	AA	AA	GG	AA	GG	AA	GG	AA	AA	GG	GG	AA	GG	AG	AA
AX-111459447	T/C	1A	558275988	+	IWGSCv1.0	NA	NA	NA	NA	NA	TC	CC	CC	TC	CC	TT	CC	TC	TC	CC	TC	TC	CC	CC	TC	CC	CC	CC	TC	CC	CC	CC	TC	TC	CC	CC	TC	CC	TC	TT	TC	CC	CC	TC	TC	CC	TC	TC	CC
AX-108791814	G/A	1A	558291861	+	IWGSCv1.0	NA	NA	NA	NA	NA	AG	AA	AA	GG	AA	GG	AA	GG	GG	AA	GG	GG	AA	AA	GG	AA	AA	AA	GG	AA	AA	AA	GG	GG	AA	AA	GG	AA	GG	GG	GG	AA	AA	GG	GG	AA	GG	AG	AA
AX-109440785	T/C	1A	558331943	+	IWGSCv1.0	NA	NA	NA	NA	NA	TC	CC	CC	TT	CC	TT	CC	TT	TT	CC	TT	TT	CC	CC	TT	CC	CC	CC	TT	CC	CC	CC	TT	TT	CC	CC	TT	CC	TT	TT	TT	CC	CC	TT	NN	CC	TT	TC	CC
AX-108939959	A/C	1A	558356765	+	IWGSCv1.0	NA	NA	NA	NA	NA	NN	CC	CC	AA	CC	AA	CC	AA	AA	CC	AA	AA	CC	CC	AA	CC	CC	CC	AA	CC	CC	CC	AA	AA	CC	CC	AA	CC	AA	AA	AA	CC	CC	AA	AA	CC	AA	AC	CC
AX-108899193	C/T	1A	558436205	+	IWGSCv1.0	NA	NA	NA	NA	NA	TC	TT	TT	CC	TT	CC	TT	CC	CC	TT	CC	CC	TT	TT	CC	TT	TT	TT	CC	TT	TT	TT	CC	CC	TT	TT	CC	TT	CC	CC	CC	TT	TT	CC	CC	TT	CC	TC	TT
AX-111575702	T/C	1A	558472576	+	IWGSCv1.0	NA	NA	NA	NA	NA	TC	CC	NN	TT	CC	TT	CC	TT	TT	CC	TT	TT	CC	CC	TT	CC	CC	CC	TT	CC	CC	CC	TT	TT	CC	CC	TT	CC	TT	TT	TT	CC	CC	TT	TT	CC	TT	TC	CC
AX-111530982	A/G	1A	558491925	+	IWGSCv1.0	NA	NA	NA	NA	NA	GG	GG	GG	GG	GG	AA	GG	GG	GG	GG	GG	GG	GG	GG	GG	GG	GG	GG	GG	GG	GG	GG	GG	GG	GG	GG	GG	GG	GG	GG	GG	GG	GG	GG	GG	GG	GG	AG	GG
AX-110920215	T/G	1A	558497650	+	IWGSCv1.0	NA	NA	NA	NA	NA	GG	GG	GG	GG	GG	TT	GG	GG	GG	GG	GG	GG	GG	GG	GG	GG	GG	GG	GG	GG	GG	GG	GG	GG	GG	GG	GG	GG	GG	GG	GG	GG	GG	GG	GG	GG	GG	TG	GG
AX-109414027	G/A	1A	558500274	+	IWGSCv1.0	NA	NA	NA	NA	NA	AA	NN	AA	GG	AA	GG	AA	GG	GG	AA	GG	GG	AA	AA	NN	AA	AA	AA	GG	AA	GG	AA	GG	GG	AA	AA	GG	AA	GG	AA	GG	NN	AA	GG	GG	AA	GG	AG	AA
AX-111549506	T/G	1A	558507227	+	IWGSCv1.0	NA	NA	NA	NA	NA	GG	GG	GG	NN	GG	NN	GG	NN	TT	GG	TT	TT	GG	TT	TT	GG	GG	GG	TT	GG	TT	GG	NN	TT	GG	GG	TT	GG	TT	GG	TT	GG	GG	TT	TT	GG	GG	TG	GG
AX-110653047	T/C	1A	558517781	+	IWGSCv1.0	NA	NA	NA	NA	NA	CC	CC	CC	CC	CC	TT	CC	CC	CC	CC	CC	CC	CC	CC	CC	CC	CC	CC	CC	CC	CC	CC	CC	CC	CC	CC	CC	CC	CC	CC	CC	CC	CC	CC	CC	CC	CC	TC	CC
AX-110456554	G/A	1A	558535114	+	IWGSCv1.0	NA	NA	NA	NA	NA	NN	NN	AA	GG	AA	GG	AA	GG	GG	AA	GG	GG	NN	GG	GG	AA	AA	AA	GG	AA	GG	AA	GG	GG	AA	NN	GG	AA	GG	NN	GG	AA	AA	GG	GG	AA	AA	AG	AA
AX-109935342	A/G	1A	558551236	+	IWGSCv1.0	NA	NA	NA	NA	NA	GG	GG	GG	GG	GG	AA	GG	GG	GG	GG	GG	GG	GG	GG	GG	GG	GG	GG	GG	GG	GG	GG	GG	GG	GG	GG	GG	GG	GG	GG	GG	GG	GG	GG	GG	GG	GG	AG	GG
AX-111591309	T/C	1A	558560244	+	IWGSCv1.0	NA	NA	NA	NA	NA	TC	NN	CC	CC	NN	TT	CC	CC	CC	CC	CC	CC	CC	CC	CC	CC	CC	CC	CC	CC	CC	CC	CC	CC	CC	CC	NN	CC	CC	CC	CC	CC	CC	CC	CC	CC	CC	TC	CC
AX-109420718	A/G	1A	558597261	+	IWGSCv1.0	NA	NA	NA	NA	NA	GG	GG	GG	AA	GG	AA	GG	AA	AA	GG	AA	AA	GG	AA	AA	NN	GG	GG	AA	GG	AA	GG	AA	GG	GG	GG	GG	GG	AA	GG	AA	GG	GG	AA	AA	GG	GG	AG	GG
AX-111666702	T/C	1A	558600446	+	IWGSCv1.0	NA	NA	NA	NA	NA	CC	CC	CC	TT	CC	TT	CC	TT	TT	CC	TT	TT	CC	TT	TT	CC	CC	CC	TT	CC	TT	CC	TT	CC	CC	CC	CC	CC	TT	CC	TT	CC	CC	TT	TT	CC	CC	TC	CC
AX-111640318	C/T	1A	558610492	+	IWGSCv1.0	NA	NA	NA	NA	NA	TT	NN	TT	NN	TT	NN	TT	CC	CC	TT	CC	CC	TT	CC	CC	TT	TT	TT	CC	TT	CC	TT	CC	TT	TT	TT	TT	TT	CC	TT	NN	TC	TC	CC	CC	TT	TT	TC	TT
AX-109291326	T/C	1A	558701824	+	IWGSCv1.0	NA	NA	NA	NA	NA	CC	CC	CC	CC	CC	TT	CC	CC	CC	CC	CC	CC	CC	CC	CC	CC	CC	CC	CC	CC	CC	CC	CC	CC	CC	CC	CC	CC	CC	CC	CC	CC	CC	CC	CC	CC	CC	TC	CC
AX-110438204	G/C	1A	558706038	+	IWGSCv1.0	NA	NA	NA	NA	NA	CC	CC	CC	GG	CC	GG	CC	GG	GG	CC	GG	GG	CC	GG	GG	CC	CC	CC	GG	CC	GG	CC	GG	CC	CC	CC	CC	CC	GG	CC	GG	CC	CC	GG	GG	CC	CC	NN	CC
AX-110129682	C/G	1A	558718929	+	IWGSCv1.0	NA	NA	NA	NA	NA	GG	GG	GG	GG	GG	CC	GG	GG	GG	GG	GG	GG	GG	GG	GG	GG	GG	GG	GG	GG	GG	GG	GG	GG	GG	GG	GG	GG	GG	GG	GG	GG	GG	GG	GG	GG	GG	CG	GG
AX-111465026	T/C	1A	558755633	+	IWGSCv1.0	NA	NA	NA	NA	NA	CC	CC	CC	CC	CC	TT	CC	CC	CC	CC	CC	CC	CC	CC	CC	CC	CC	CC	CC	CC	CC	CC	CC	CC	CC	CC	CC	CC	CC	CC	CC	CC	CC	CC	CC	CC	CC	TC	CC
AX-110371908	G/A	1A	558758093	+	IWGSCv1.0	NA	NA	NA	NA	NA	AA	AA	AA	GG	AA	GG	AA	GG	GG	AA	GG	GG	AA	GG	GG	AA	AA	AA	GG	AA	GG	AA	GG	AA	AA	AA	AA	AA	GG	AA	GG	AA	AA	GG	GG	AA	AA	AG	AA
AX-111605773	A/C	1A	558828976	+	IWGSCv1.0	NA	NA	NA	NA	NA	CC	CC	CC	CC	CC	AA	CC	CC	CC	CC	CC	CC	CC	CC	CC	CC	CC	CC	CC	CC	CC	CC	CC	CC	CC	CC	CC	CC	CC	CC	CC	CC	CC	CC	CC	CC	CC	AC	CC
AX-109830091	T/C	1A	558852548	+	IWGSCv1.0	NA	NA	NA	NA	NA	CC	CC	CC	CC	CC	TT	CC	CC	CC	CC	CC	CC	CC	CC	CC	CC	CC	CC	CC	CC	CC	CC	CC	CC	CC	CC	CC	CC	CC	CC	CC	CC	CC	CC	CC	CC	CC	TC	CC
AX-110951674	C/G	1A	558875381	+	IWGSCv1.0	NA	NA	NA	NA	NA	GG	GG	GG	GG	GG	CC	GG	GG	GG	GG	GG	GG	GG	GG	GG	GG	GG	GG	GG	GG	GG	GG	GG	GG	GG	GG	GG	GG	GG	GG	GG	GG	GG	GG	GG	GG	GG	CG	GG
AX-111492381	T/C	1A	558941705	+	IWGSCv1.0	NA	NA	NA	NA	NA	CC	CC	CC	CC	CC	NN	CC	CC	CC	CC	CC	CC	CC	CC	CC	CC	CC	CC	CC	CC	CC	CC	CC	CC	CC	CC	CC	CC	CC	CC	CC	CC	CC	CC	CC	CC	CC	TC	CC
AX-109408645	G/C	1A	558946814	+	IWGSCv1.0	NA	NA	NA	NA	NA	CC	CC	CC	GG	CC	GG	CC	GG	GG	CC	GG	GG	CC	GG	GG	CC	CC	CC	GG	CC	GG	CC	GG	CC	CC	CC	CC	CC	GG	CC	GG	CC	CC	GG	GG	CC	CC	CG	CC
AX-111563261	G/C	1A	558951322	+	IWGSCv1.0	NA	NA	NA	NA	NA	CC	CC	CC	CC	CC	GG	CC	CC	CC	CC	CC	CC	CC	CC	CC	CC	CC	CC	CC	CC	CC	CC	CC	CC	CC	CC	CC	CC	CC	CC	CC	CC	CC	CC	CC	CC	CC	CG	CC
AX-110031486	T/C	1A	558956544	+	IWGSCv1.0	NA	NA	NA	NA	NA	CC	CC	CC	CC	CC	TT	CC	CC	CC	CC	CC	CC	CC	CC	CC	CC	CC	CC	CC	CC	CC	CC	CC	CC	CC	CC	CC	CC	CC	CC	CC	CC	CC	CC	CC	CC	CC	TC	CC
AX-111221442	G/A	1A	558965851	+	IWGSCv1.0	NA	NA	NA	NA	NA	AG	NN	AA	GG	AA	GG	AA	GG	GG	AA	GG	GG	NN	GG	GG	AA	NN	AG	GG	AA	GG	AA	GG	AA	AA	AA	AA	AA	GG	NN	GG	AG	AA	GG	GG	AA	AA	GG	AG
AX-110498458	C/G	1A	558973932	+	IWGSCv1.0	NA	NA	NA	NA	NA	GG	GG	GG	GG	GG	CC	GG	GG	GG	GG	GG	GG	GG	GG	GG	GG	GG	GG	GG	GG	GG	GG	GG	GG	GG	GG	GG	GG	GG	GG	GG	GG	GG	GG	GG	GG	GG	CG	GG
AX-109863953	A/G	1A	558976672	+	IWGSCv1.0	NA	NA	NA	NA	NA	GG	GG	GG	AA	GG	AA	GG	AA	AA	GG	AA	AA	GG	AA	AA	GG	GG	GG	AA	GG	AA	GG	AA	GG	GG	GG	GG	GG	AA	GG	AA	GG	GG	AA	AA	GG	GG	AG	GG
AX-109325895	G/A	1A	559010778	+	IWGSCv1.0	NA	NA	NA	NA	NA	AG	AG	NN	GG	AA	NN	AA	GG	GG	AA	GG	GG	AA	GG	GG	AA	AA	AA	GG	AA	GG	AA	GG	AA	AA	AA	AA	AA	GG	AA	GG	AA	AA	GG	GG	AA	AA	AG	AA
AX-111613362	A/G	1A	559043753	+	IWGSCv1.0	NA	NA	NA	NA	NA	GG	NN	GG	NN	GG	AA	GG	AG	AG	GG	AG	AG	GG	AG	AG	GG	GG	GG	AG	GG	AG	GG	AG	GG	GG	GG	GG	GG	AG	GG	AG	GG	GG	AG	AG	GG	GG	AG	GG
AX-109899907	C/G	1A	559049261	+	IWGSCv1.0	NA	NA	NA	NA	NA	GG	GG	GG	NN	GG	CC	GG	NN	CG	GG	NN	GG	GG	NN	NN	GG	GG	GG	NN	GG	NN	GG	GG	GG	GG	GG	GG	GG	NN	GG	NN	GG	GG	NN	NN	GG	GG	CG	GG
AX-109911670	T/G	1A	559055638	+	IWGSCv1.0	NA	NA	NA	NA	NA	GG	GG	GG	TT	GG	TT	GG	TT	TT	GG	TT	TT	GG	TT	TT	GG	GG	GG	TT	GG	TT	GG	TT	GG	GG	GG	GG	GG	TT	GG	TT	GG	GG	TT	TT	GG	GG	TG	GG
AX-109500783	T/C	1A	559222714	+	IWGSCv1.0	NA	NA	NA	NA	NA	CC	CC	CC	NN	CC	TT	CC	CC	CC	CC	CC	CC	CC	CC	CC	CC	CC	CC	CC	CC	CC	CC	CC	CC	CC	CC	CC	CC	CC	CC	CC	CC	CC	CC	CC	CC	CC	TC	CC
AX-109896024	A/G	1A	559296830	+	IWGSCv1.0	NA	NA	NA	NA	NA	GG	GG	GG	GG	GG	AA	GG	GG	GG	GG	GG	GG	GG	GG	GG	GG	GG	GG	GG	GG	GG	GG	GG	GG	GG	GG	GG	GG	GG	GG	GG	GG	GG	GG	GG	GG	GG	AG	GG
AX-109980771	T/C	1A	559332046	+	IWGSCv1.0	NA	NA	NA	NA	NA	CC	TC	CC	CC	CC	TT	CC	CC	CC	CC	CC	CC	CC	CC	CC	CC	CC	CC	CC	CC	CC	CC	CC	CC	CC	CC	CC	CC	CC	CC	CC	CC	CC	CC	CC	CC	CC	TC	CC
AX-108735609	T/G	1A	559342083	+	IWGSCv1.0	NA	NA	NA	NA	NA	GG	GG	GG	TT	GG	TT	TG	TT	TT	GG	TT	TT	GG	TT	TT	GG	GG	GG	TT	GG	TT	GG	TT	GG	GG	GG	GG	GG	TT	GG	TT	GG	GG	TT	TT	GG	GG	TG	GG
AX-109001647	A/G	1A	559346861	+	IWGSCv1.0	NA	NA	NA	NA	NA	GG	GG	GG	GG	GG	AA	GG	GG	GG	GG	GG	GG	GG	GG	GG	GG	GG	GG	GG	GG	GG	GG	GG	GG	GG	GG	GG	GG	GG	GG	GG	GG	GG	GG	GG	GG	GG	AG	GG
AX-110445934	G/T	1A	559547385	+	IWGSCv1.0	NA	NA	NA	NA	NA	TT	TT	TT	GG	TT	GG	TT	GG	GG	TT	GG	GG	TT	GG	GG	TT	TT	TT	GG	TT	GG	TT	GG	TT	TT	TT	TT	TT	GG	TT	GG	TT	TT	GG	GG	TT	TT	TG	TT
AX-110461480	G/A	1A	559574656	+	IWGSCv1.0	NA	NA	NA	NA	NA	AA	AA	AA	GG	AA	GG	AA	GG	GG	AA	GG	GG	AA	GG	GG	AA	AA	AA	GG	AA	GG	AA	GG	AA	AA	AA	AA	AA	GG	AA	GG	AA	AA	GG	GG	AA	AA	AG	AA
AX-108847399	C/T	1A	559580583	+	IWGSCv1.0	NA	NA	NA	NA	NA	TT	TT	TT	NN	TT	CC	TT	TC	TC	TT	TC	TC	TT	TC	TC	TT	TT	TT	TC	TT	TC	TT	TC	TT	TT	TT	TT	TT	TC	TT	NN	TT	TT	TC	TC	TT	TT	NN	TT
AX-111078826	G/A	1A	559586361	+	IWGSCv1.0	NA	NA	NA	NA	NA	AA	AG	AA	NN	AA	GG	AA	AG	AG	AA	AG	AG	AA	AG	NN	AA	AA	AA	AG	AA	AG	AA	AG	AA	AA	AA	AA	AA	AG	AA	AG	AA	AA	AG	AG	AA	AA	AG	AA
AX-108759840	T/C	1A	559621609	+	IWGSCv1.0	NA	NA	NA	NA	NA	CC	CC	CC	CC	CC	TT	CC	CC	CC	CC	CC	CC	CC	CC	CC	CC	CC	CC	CC	CC	CC	CC	CC	CC	CC	CC	CC	CC	CC	CC	CC	CC	CC	CC	CC	CC	CC	TC	CC
AX-108731110	G/A	1A	559624429	+	IWGSCv1.0	NA	NA	NA	NA	NA	AA	AA	AA	AA	AA	GG	AA	AA	AA	AA	AA	AA	AA	AA	AA	AA	AA	AA	AA	AA	AA	AA	AA	AA	AA	AA	AA	AA	AA	AA	AA	AA	AA	AA	AA	AA	AA	AG	AA
AX-108907130	G/C	1A	559709272	+	IWGSCv1.0	NA	NA	NA	NA	NA	CC	CC	CC	CC	CC	GG	CC	CC	CC	CC	CC	CC	CC	CC	CC	CC	CC	CC	CC	CC	CC	CC	CC	CC	CC	CC	CC	CC	CC	CC	CC	CC	CC	CC	CC	CC	CC	CG	CC
AX-110126713	A/C	1A	559790039	+	IWGSCv1.0	NA	NA	NA	NA	NA	CC	CC	CC	CC	CC	AA	CC	CC	CC	CC	CC	CC	CC	CC	CC	CC	CC	CC	CC	CC	CC	CC	CC	CC	CC	CC	CC	CC	CC	CC	CC	CC	CC	CC	CC	CC	CC	AC	CC
AX-111261705	G/A	1A	559799945	+	IWGSCv1.0	NA	NA	NA	NA	NA	AA	AA	AA	AA	AA	GG	AA	AA	AA	AA	AA	AA	AA	AA	AA	AA	AA	AA	AA	AA	AA	AA	AA	AA	AA	AA	AA	AA	AA	AA	AA	AA	AA	AA	AA	AA	AA	AG	AA
AX-108938540	G/A	1A	559832885	+	IWGSCv1.0	NA	NA	NA	NA	NA	AA	AA	AA	GG	AA	GG	AA	GG	AA	NN	AA	AA	AA	AA	AA	AA	AA	AA	AA	AA	AA	AA	AG	AA	AA	AA	AA	AA	AA	AA	AA	AA	AA	AA	AA	AA	AA	AG	AA
AX-110595645	T/G	1A	559836698	+	IWGSCv1.0	NA	NA	NA	NA	NA	GG	GG	GG	GG	GG	TT	GG	GG	GG	GG	GG	GG	GG	GG	GG	GG	GG	GG	GG	GG	GG	GG	GG	GG	GG	GG	GG	GG	GG	GG	GG	GG	GG	GG	GG	GG	GG	TG	GG
AX-111596079	G/C	1A	559878230	+	IWGSCv1.0	NA	NA	NA	NA	NA	NN	CC	CC	CG	CC	GG	CC	CG	CG	CC	CG	CG	CC	CG	CG	CC	CC	CC	CG	CC	CG	CC	CG	CC	CC	CC	CC	CC	CG	CC	CG	CC	CC	CG	CG	CC	CC	CG	CC
AX-109974146	C/T	1A	559881380	+	IWGSCv1.0	NA	NA	NA	NA	NA	TT	TT	TT	NN	TT	CC	TT	TC	TC	TT	TC	TC	TT	TC	TC	TT	TT	TT	TC	TT	TC	TT	TC	TT	TT	TT	TT	TT	TC	TT	TC	TT	TT	TC	NN	TT	TT	TC	TT
AX-108812007	T/C	1A	559885734	+	IWGSCv1.0	NA	NA	NA	NA	NA	CC	CC	CC	NN	CC	TT	CC	TC	NN	CC	NN	NN	CC	NN	NN	CC	CC	CC	CC	CC	NN	CC	TC	CC	CC	CC	CC	CC	TC	CC	TC	CC	CC	CC	NN	CC	CC	TC	CC
AX-108932280	G/A	1A	559929482	+	IWGSCv1.0	NA	NA	NA	NA	NA	AA	AA	AA	GG	AA	GG	AA	GG	GG	AA	GG	GG	AA	GG	GG	AA	AA	AA	GG	AA	GG	AA	GG	AA	AA	AA	AA	AA	GG	AA	GG	AA	AA	GG	GG	AA	AA	AG	AA
AX-110044678	T/C	1A	559940705	+	IWGSCv1.0	NA	NA	NA	NA	NA	CC	NN	CC	CC	CC	TT	CC	CC	CC	CC	CC	NN	CC	CC	NN	CC	CC	CC	CC	CC	CC	CC	NN	NN	NN	CC	CC	CC	CC	CC	CC	CC	NN	NN	CC	CC	CC	TC	CC
AX-109646362	T/C	1A	559976386	+	IWGSCv1.0	NA	NA	NA	NA	NA	CC	CC	CC	CC	CC	TT	CC	CC	CC	CC	CC	CC	CC	CC	CC	CC	CC	CC	CC	CC	CC	CC	CC	CC	CC	CC	CC	CC	CC	CC	CC	CC	CC	CC	CC	CC	CC	TC	CC
AX-110390222	G/A	1A	560095842	+	IWGSCv1.0	NA	NA	NA	NA	NA	AA	NN	AA	GG	AA	GG	AA	GG	GG	AA	GG	GG	AA	GG	GG	AA	AA	AA	GG	AA	GG	AA	NN	AA	AA	AA	AA	AA	GG	AA	GG	AA	NN	GG	GG	AA	AA	AG	AA
AX-110365321	G/C	1A	560232240	+	IWGSCv1.0	NA	NA	NA	NA	NA	GG	GG	GG	GG	GG	CG	GG	GG	GG	GG	GG	GG	GG	GG	GG	GG	GG	GG	GG	GG	GG	GG	GG	GG	GG	GG	GG	GG	GG	GG	GG	GG	GG	GG	GG	GG	GG	GG	GG
AX-108906319	A/C	1A	560459149	+	IWGSCv1.0	NA	NA	NA	NA	NA	CC	CC	CC	AA	CC	AA	CC	AA	AA	CC	AA	AA	CC	AA	AA	CC	CC	CC	AA	CC	AA	CC	AA	CC	CC	NN	CC	CC	AA	CC	AA	CC	CC	AA	AA	CC	CC	AC	CC
AX-109014157	G/A	1A	560467669	+	IWGSCv1.0	NA	NA	NA	NA	NA	AA	AA	AA	GG	AA	GG	AA	GG	GG	AA	GG	GG	AA	GG	GG	AA	AA	AA	GG	AA	GG	AA	GG	AA	AA	AA	AA	AA	GG	AA	GG	AA	AA	GG	GG	AA	AA	AG	AA
AX-109620332	G/A	1A	560490345	+	IWGSCv1.0	NA	NA	NA	NA	NA	AA	AA	AA	AA	AA	GG	AA	NN	AA	AA	AA	AA	AA	AA	AA	AA	AA	AA	AA	AA	AA	AA	AA	AA	AA	AA	AA	AA	AA	AA	AA	AA	AA	AA	AA	AA	AA	AG	AA
AX-110002164	T/C	1A	560522736	+	IWGSCv1.0	NA	NA	NA	NA	NA	CC	CC	CC	CC	CC	TT	CC	CC	CC	CC	CC	CC	CC	CC	CC	CC	CC	CC	CC	CC	CC	CC	CC	CC	CC	CC	CC	CC	CC	CC	CC	CC	CC	CC	CC	CC	CC	NN	CC
AX-109315690	T/C	1A	560549307	+	IWGSCv1.0	NA	NA	NA	NA	NA	TC	CC	CC	CC	CC	TT	CC	CC	CC	CC	CC	CC	CC	CC	CC	CC	CC	CC	CC	CC	CC	CC	CC	CC	CC	CC	CC	CC	CC	CC	CC	CC	TC	CC	CC	CC	CC	TC	CC
AX-109354574	C/T	1A	560566839	+	IWGSCv1.0	NA	NA	NA	NA	NA	TT	TT	TT	TT	TT	CC	TT	NN	TT	TT	TT	TT	TT	TT	TT	TT	TT	TT	TT	TT	TT	TT	TT	TT	TT	TT	TT	TT	TT	TT	TT	TT	TT	TT	TT	TT	TT	TC	TT
AX-110014905	G/A	1A	560578516	+	IWGSCv1.0	NA	NA	NA	NA	NA	AA	AG	AA	AA	AA	GG	AA	AA	AA	AA	AA	AA	AA	AA	AA	AA	AA	AA	AA	AA	AA	AA	AA	AA	AA	AA	AA	AA	AA	AA	AA	AA	AA	AA	AA	AA	AA	AG	AA
AX-111517864	T/C	1A	562154455	+	IWGSCv1.0	NA	NA	NA	NA	NA	CC	CC	CC	CC	CC	TT	CC	CC	CC	CC	CC	CC	CC	CC	CC	CC	CC	CC	CC	CC	CC	CC	CC	CC	CC	CC	CC	CC	CC	CC	CC	CC	CC	CC	CC	CC	CC	TC	CC
AX-109282085	T/C	1A	562878913	+	IWGSCv1.0	NA	NA	NA	NA	NA	TC	TC	TC	NN	NN	TT	TC	TC	CC	CC	CC	TC	CC	NN	TC	CC	NN	TC	NN	CC	CC	TC	CC	CC	TC	CC	CC	TC	CC	CC	NN	TC	NN	NN	TC	TC	NN	NN	NN
AX-109982824	C/T	1A	563285416	+	IWGSCv1.0	NA	NA	NA	NA	NA	CC	CC	CC	TT	CC	CC	NN	TC	TT	CC	TC	CC	TT	TT	NN	CC	CC	CC	TT	CC	CC	CC	TT	TT	CC	TT	TT	TT	CC	CC	NN	CC	NN	TT	CC	CC	TT	CC	TT
AX-110377259	C/T	1A	563308643	+	IWGSCv1.0	NA	NA	NA	NA	NA	TT	TT	TT	CC	TT	TT	CC	CC	CC	TT	CC	TT	CC	CC	CC	TT	TT	TT	CC	TT	TT	TT	CC	CC	TT	CC	CC	CC	TT	TT	CC	TT	CC	CC	TT	TT	CC	TT	CC
AX-110981360	G/T	1A	564308219	+	IWGSCv1.0	NA	NA	NA	NA	NA	GG	TG	GG	GG	GG	GG	GG	GG	GG	GG	GG	GG	GG	GG	GG	GG	GG	GG	GG	GG	GG	GG	GG	GG	GG	GG	GG	GG	GG	GG	GG	GG	GG	GG	GG	GG	GG	GG	GG
AX-109840927	C/T	1A	564392296	+	IWGSCv1.0	NA	NA	NA	NA	NA	TC	TT	TT	TT	TT	CC	TT	TT	TT	CC	TT	CC	CC	TT	CC	TT	TT	TT	TT	TT	TT	TT	TT	TT	TT	TT	TT	TT	TT	TT	TT	TT	TT	TT	CC	TT	TT	TC	TT
AX-109612421	G/A	1A	564471231	+	IWGSCv1.0	NA	NA	NA	NA	NA	AG	AG	GG	AG	AG	GG	AG	AG	AG	GG	AG	GG	GG	AG	GG	GG	GG	GG	AG	AG	AG	AG	AG	AG	AG	AG	AG	AG	AG	AG	AG	AG	AG	AG	GG	AG	AG	GG	AG
AX-111621002	C/T	1A	564561251	+	IWGSCv1.0	NA	NA	NA	NA	NA	TC	CC	CC	TT	TT	CC	TT	TT	CC	CC	TT	CC	CC	CC	CC	CC	CC	CC	TT	TT	TT	TT	TT	CC	CC	TT	CC	CC	TT	TT	TT	TT	TT	TT	CC	CC	CC	TC	TT
AX-89727488	T/C	1A	564573382	+	IWGSCv1.0	NA	NA	NA	NA	NA	CC	CC	CC	CC	CC	TT	CC	CC	CC	CC	CC	CC	CC	CC	CC	CC	CC	CC	CC	CC	CC	CC	CC	CC	CC	CC	CC	CC	CC	CC	CC	CC	CC	CC	CC	CC	CC	TC	CC
AX-111137623	G/A	1A	564599687	+	IWGSCv1.0	NA	NA	NA	NA	NA	GG	GG	GG	GG	GG	NN	GG	GG	GG	GG	GG	GG	GG	GG	GG	GG	GG	GG	GG	GG	GG	GG	GG	GG	GG	GG	GG	GG	GG	GG	GG	GG	GG	GG	GG	GG	GG	AG	GG
AX-110159620	G/A	1A	564637626	+	IWGSCv1.0	NA	NA	NA	NA	NA	GG	AG	GG	AG	GG	AG	GG	GG	AG	GG	GG	GG	GG	GG	GG	GG	GG	GG	GG	GG	GG	GG	GG	AG	AG	GG	AG	GG	GG	GG	GG	GG	GG	GG	GG	AG	AG	GG	GG
AX-110968399	C/G	1A	564758094	+	IWGSCv1.0	NA	NA	NA	NA	NA	GG	GG	GG	GG	GG	CC	GG	GG	GG	GG	GG	GG	GG	GG	GG	GG	GG	GG	GG	GG	GG	GG	GG	GG	GG	GG	GG	GG	GG	GG	GG	GG	GG	GG	GG	GG	GG	CG	GG
AX-108853215	T/C	1A	564765965	+	IWGSCv1.0	NA	NA	NA	NA	NA	TC	CC	TT	CC	CC	TT	CC	CC	CC	CC	CC	CC	CC	CC	TT	CC	NN	TT	CC	CC	CC	CC	CC	CC	CC	CC	CC	CC	CC	CC	CC	CC	CC	CC	CC	CC	CC	TC	CC
AX-109998186	G/C	1A	564802053	+	IWGSCv1.0	NA	NA	NA	NA	NA	CG	GG	GG	GG	CC	GG	CC	CC	GG	CC	CC	CC	CC	CC	GG	CC	GG	GG	CC	CC	CC	CC	CC	GG	GG	CC	GG	CC	CC	CC	CC	CC	CC	CC	CC	GG	GG	CG	CC
AX-110925917	G/T	1A	564865328	+	IWGSCv1.0	NA	NA	NA	NA	NA	TG	NN	GG	GG	TT	GG	TT	TT	TG	TT	TT	TT	TT	TT	GG	TT	GG	NN	TT	TT	TT	TT	TT	GG	GG	TT	GG	TT	TT	TT	TT	TT	TT	TT	TG	GG	GG	TG	TT
AX-110366086	T/C	1A	565022986	+	IWGSCv1.0	NA	NA	NA	NA	NA	NN	CC	NN	CC	CC	TT	CC	CC	CC	CC	CC	CC	CC	CC	TT	CC	TT	TT	CC	CC	CC	CC	CC	CC	CC	CC	CC	CC	CC	CC	CC	CC	CC	CC	CC	CC	CC	TC	CC
AX-109873132	T/G	1A	565061839	+	IWGSCv1.0	NA	NA	NA	NA	NA	TG	TT	TT	TT	GG	TT	GG	GG	TT	GG	GG	GG	GG	GG	TT	GG	TT	TT	GG	GG	GG	GG	GG	TT	TT	GG	TT	GG	GG	GG	GG	GG	GG	GG	GG	TT	TT	TG	GG
AX-110511618	T/G	1A	565066233	+	IWGSCv1.0	NA	NA	NA	NA	NA	TG	GG	TT	GG	GG	TT	GG	GG	GG	GG	GG	GG	GG	GG	TT	GG	TT	TT	GG	GG	GG	GG	GG	GG	GG	GG	GG	GG	GG	GG	GG	GG	GG	GG	GG	GG	GG	TG	GG
AX-108825869	T/G	1A	565145749	+	IWGSCv1.0	NA	NA	NA	NA	NA	GG	GG	GG	GG	GG	TT	GG	GG	GG	GG	GG	GG	GG	GG	GG	GG	GG	GG	GG	GG	GG	GG	GG	GG	GG	GG	GG	GG	GG	GG	GG	GG	GG	GG	GG	GG	GG	TG	GG
AX-109856118	T/C	1A	565148130	+	IWGSCv1.0	NA	NA	NA	NA	NA	CC	CC	CC	CC	CC	TT	CC	CC	CC	CC	CC	CC	CC	CC	CC	CC	CC	CC	CC	CC	CC	CC	CC	CC	CC	CC	CC	CC	CC	CC	CC	CC	CC	CC	CC	CC	CC	TC	CC
AX-109915617	T/C	1A	565250304	+	IWGSCv1.0	NA	NA	NA	NA	NA	CC	CC	CC	CC	CC	TT	CC	CC	CC	CC	CC	CC	CC	CC	CC	CC	CC	CC	CC	CC	CC	CC	CC	CC	CC	CC	CC	CC	CC	CC	CC	CC	CC	CC	CC	CC	CC	TC	CC
AX-108736278	G/T	1A	565328681	+	IWGSCv1.0	NA	NA	NA	NA	NA	TT	TT	TT	TT	TT	GG	TT	TT	TT	TT	TT	TT	TT	TT	TT	TT	TT	TT	TT	TT	TT	TT	TT	TT	TT	TT	TT	TT	TT	TT	TT	TT	TT	TT	TT	TT	TT	TG	TT
AX-110372856	C/T	1A	565351231	+	IWGSCv1.0	NA	NA	NA	NA	NA	TC	NN	CC	CC	TT	CC	TT	TT	TT	TT	TT	TT	TT	TT	CC	TT	CC	CC	TT	TT	NN	TT	TT	CC	TT	TT	CC	TT	TT	TT	TT	TT	TT	TT	TT	CC	CC	TC	TT
AX-111514462	A/G	1A	565378875	+	IWGSCv1.0	NA	NA	NA	NA	NA	GG	GG	GG	GG	GG	NN	GG	GG	GG	GG	GG	GG	GG	GG	GG	GG	GG	GG	GG	GG	GG	GG	GG	GG	GG	GG	GG	GG	GG	GG	GG	GG	GG	GG	GG	GG	GG	AG	GG
AX-108807975	C/T	1A	565398182	+	IWGSCv1.0	NA	NA	NA	NA	NA	TC	NN	CC	CC	TT	CC	TT	TT	TT	TT	TT	TT	TT	TT	CC	TT	CC	CC	TT	TT	TT	TT	TT	CC	TT	TT	CC	TT	TT	TT	TT	TT	TT	TT	TT	CC	CC	TC	TT
AX-111041785	C/G	1A	565467492	+	IWGSCv1.0	NA	NA	NA	NA	NA	GG	GG	GG	GG	GG	CC	GG	GG	GG	GG	GG	GG	GG	GG	GG	GG	GG	GG	GG	GG	GG	GG	GG	GG	GG	GG	GG	GG	GG	GG	GG	GG	GG	GG	GG	GG	GG	CG	GG
AX-109976569	A/G	1A	565518836	+	IWGSCv1.0	NA	NA	NA	NA	NA	GG	GG	GG	GG	GG	AA	GG	GG	GG	GG	GG	GG	GG	GG	GG	GG	GG	GG	GG	GG	GG	GG	GG	GG	GG	GG	GG	GG	GG	GG	GG	GG	GG	GG	GG	GG	GG	AG	GG
AX-110583498	T/C	1A	565614284	+	IWGSCv1.0	NA	NA	NA	NA	NA	CC	CC	CC	CC	CC	NN	CC	CC	CC	CC	CC	CC	CC	CC	CC	CC	CC	CC	CC	CC	CC	CC	CC	CC	CC	CC	CC	CC	CC	CC	CC	CC	CC	CC	CC	CC	CC	TC	CC
AX-110979221	G/C	1A	565754945	+	IWGSCv1.0	NA	NA	NA	NA	NA	CG	CC	GG	GG	CC	GG	CC	CC	CC	CC	CC	CC	CC	CC	GG	CC	GG	GG	CC	CC	CC	CC	CC	GG	CC	CC	GG	CC	CC	CC	CC	CC	CC	GG	CC	CC	GG	CG	CC
AX-110971082	A/G	1A	566004575	+	IWGSCv1.0	NA	NA	NA	NA	NA	GG	AG	AG	AG	GG	AA	GG	GG	GG	GG	GG	GG	GG	GG	GG	GG	GG	GG	GG	GG	GG	GG	GG	AA	GG	GG	AA	GG	GG	GG	GG	GG	GG	GG	GG	GG	AA	AG	GG
AX-108887336	G/A	1A	566043449	+	IWGSCv1.0	NA	NA	NA	NA	NA	AA	AA	GG	AA	AA	GG	AA	AA	AA	AA	AA	AA	AA	AA	NN	AA	GG	GG	AA	AA	AA	AA	AA	AA	AA	AA	AA	AA	AA	AA	AA	AA	AA	AA	AA	AA	AA	AG	AA
AX-109285690	A/C	1A	566063852	+	IWGSCv1.0	NA	NA	NA	NA	NA	CC	CC	CC	CC	CC	AA	CC	CC	CC	CC	CC	CC	CC	CC	CC	CC	CC	CC	CC	CC	CC	CC	CC	CC	CC	CC	CC	CC	CC	CC	CC	CC	CC	CC	CC	CC	CC	AC	CC
AX-111468045	G/C	1A	566109529	+	IWGSCv1.0	NA	NA	NA	NA	NA	CG	GG	CC	CC	GG	NN	GG	GG	GG	GG	GG	GG	GG	GG	CC	GG	CC	CC	GG	GG	GG	GG	GG	CC	GG	GG	CC	GG	GG	GG	GG	GG	GG	GG	GG	CC	CC	GG	GG
AX-109366144	C/A	1A	566121933	+	IWGSCv1.0	NA	NA	NA	NA	NA	AA	AA	AA	AA	AA	CC	AA	AA	AA	AA	AA	AA	AA	AA	AA	AA	AA	AA	AA	AA	AA	AA	AA	AA	AA	AA	AA	AA	AA	AA	AA	AA	AA	AA	AA	AA	AA	AC	AA
AX-108727206	A/C	1A	566126294	+	IWGSCv1.0	NA	NA	NA	NA	NA	CC	CC	CC	CC	CC	AA	CC	CC	CC	CC	CC	CC	CC	CC	CC	CC	CC	CC	CC	CC	CC	CC	CC	CC	CC	CC	CC	CC	CC	CC	CC	CC	CC	CC	CC	CC	CC	AC	CC
AX-111451551	C/T	1A	566163338	+	IWGSCv1.0	NA	NA	NA	NA	NA	TC	TT	CC	CC	TT	CC	TT	TT	TT	TT	TT	TT	TT	TT	CC	TT	CC	CC	TT	TT	TT	TT	TT	CC	TT	TT	CC	TT	TT	TT	TT	TT	TT	TT	TT	CC	CC	TC	TT
AX-110464607	T/G	1A	566170146	+	IWGSCv1.0	NA	NA	NA	NA	NA	GG	GG	GG	GG	GG	TT	GG	GG	GG	GG	GG	GG	GG	GG	GG	GG	GG	GG	GG	GG	GG	GG	GG	GG	GG	GG	GG	GG	GG	GG	GG	GG	GG	GG	GG	GG	GG	TG	GG
AX-110449906	C/T	1A	566220632	+	IWGSCv1.0	NA	NA	NA	NA	NA	TC	TT	CC	CC	TT	CC	TT	TT	TT	TT	TT	TT	TT	TT	CC	TT	CC	CC	TT	TT	TT	TT	TT	CC	TT	TT	CC	TT	TT	TT	TT	TT	TT	TT	TT	CC	CC	TC	TT
AX-110610820	C/A	1A	566226653	+	IWGSCv1.0	NA	NA	NA	NA	NA	AA	AA	AA	AA	AA	CC	AA	AA	AA	AA	AA	AA	AA	AA	AA	AA	AA	AA	AA	AA	AA	AA	AA	AA	AA	AA	AA	AA	AA	AA	AA	AA	AA	AA	AA	AA	AA	AC	AA
AX-110675521	T/C	1A	566239396	+	IWGSCv1.0	NA	NA	NA	NA	NA	CC	CC	CC	CC	CC	TT	CC	CC	CC	CC	CC	CC	CC	CC	CC	CC	CC	CC	CC	CC	CC	CC	CC	CC	CC	CC	CC	CC	CC	CC	CC	CC	CC	CC	CC	CC	CC	TC	CC
AX-108856649	G/C	1A	566483982	+	IWGSCv1.0	NA	NA	NA	NA	NA	CC	CC	NN	GG	GG	GG	CC	GG	CC	CC	GG	CC	CC	GG	CC	GG	CC	CC	CC	CC	CC	CC	GG	GG	CC	CC	GG	GG	GG	CC	CC	CC	CC	CC	CC	CC	GG	CG	CC
AX-111690678	T/C	1A	566497518	+	IWGSCv1.0	NA	NA	NA	NA	NA	TT	TT	TT	TC	TC	TT	TT	TC	TT	TT	TC	TT	TT	TC	TT	TC	TT	TT	TT	TT	TT	TT	TC	TC	TT	TT	TC	TC	TC	TT	TT	TT	TT	TT	TT	TT	TC	TT	TT
AX-110462912	A/G	1A	566594077	+	IWGSCv1.0	NA	NA	NA	NA	NA	AA	AA	AA	AA	AA	GG	AA	AA	AA	AA	AA	AA	AA	AA	AA	AA	AA	AA	AA	AA	AA	AA	AA	AA	AA	AA	AA	AA	AA	AA	AA	AA	AA	AA	AA	AA	AA	AA	AA
AX-108896384	A/G	1A	566639455	+	IWGSCv1.0	NA	NA	NA	NA	NA	AG	GG	NN	AA	AA	AA	AA	AA	AA	GG	AA	GG	GG	AA	AA	AA	AA	AA	GG	AA	AA	AA	AA	AA	GG	AA	AA	AA	AA	GG	AA	AA	AA	AA	GG	GG	AA	AA	AA
AX-109871818	T/C	1A	566878988	+	IWGSCv1.0	NA	NA	NA	NA	NA	CC	CC	CC	CC	CC	TT	CC	CC	CC	CC	CC	CC	CC	CC	CC	CC	CC	CC	CC	CC	CC	CC	CC	CC	CC	CC	CC	CC	CC	CC	CC	CC	CC	CC	CC	CC	CC	TC	CC
AX-111203882	C/T	1A	567326920	+	IWGSCv1.0	NA	NA	NA	NA	NA	TT	NN	TT	TT	TT	CC	TT	TT	TT	TT	TT	TT	TT	TT	TT	TT	TT	TT	TT	TT	TT	TT	TT	TT	TT	TT	TT	TT	TT	TT	TT	TT	TT	TT	TT	TT	TT	TC	TT
AX-108814458	C/T	1A	567366901	+	IWGSCv1.0	NA	NA	NA	NA	NA	TT	TC	NN	NN	TC	CC	TC	TC	TC	TC	NN	TC	TC	TC	TC	TC	TT	NN	TC	TC	TC	TC	TC	TC	TC	TC	TC	TC	TC	TC	CC	TC	TC	TC	TC	TC	NN	CC	TC
AX-109341225	C/T	1A	567371662	+	IWGSCv1.0	NA	NA	NA	NA	NA	CC	CC	CC	TT	TT	CC	TT	TT	TT	CC	TT	CC	CC	TT	CC	TT	CC	CC	CC	CC	TT	CC	TT	TT	CC	TT	TT	TT	TT	CC	CC	CC	TT	CC	CC	CC	TT	TC	TT
AX-110383681	T/G	1A	567479554	+	IWGSCv1.0	NA	NA	NA	NA	NA	TG	TT	GG	GG	GG	TT	GG	GG	GG	TT	GG	TT	TT	GG	GG	GG	GG	GG	TT	GG	GG	GG	GG	GG	TT	GG	NN	GG	GG	TT	GG	GG	GG	GG	TT	TT	GG	TG	GG
AX-111722295	C/T	1A	567522971	+	IWGSCv1.0	NA	NA	NA	NA	NA	TC	CC	TT	TT	TT	CC	TT	TT	TT	CC	TT	CC	CC	TT	TT	TT	TT	TT	CC	TT	TT	TT	TT	TT	CC	TT	TT	TT	TT	CC	TT	TT	TT	TT	CC	CC	TT	TC	TT
AX-110551387	G/A	1A	567566367	+	IWGSCv1.0	NA	NA	NA	NA	NA	GG	GG	NN	AA	AA	GG	AA	AA	AA	GG	AA	GG	GG	AA	GG	AA	GG	GG	GG	NN	AA	GG	AA	AA	GG	AA	AA	AA	AA	GG	GG	NN	AA	GG	GG	GG	AA	AG	AA
AX-108847203	A/G	1A	567714120	+	IWGSCv1.0	NA	NA	NA	NA	NA	AA	AA	AA	GG	GG	AA	GG	GG	GG	AA	GG	AA	AA	GG	AA	GG	AA	AA	AA	AA	GG	AA	GG	GG	AA	GG	GG	GG	GG	AA	AA	AA	GG	AA	AA	AA	GG	AG	GG
AX-109934862	C/G	1A	567976548	+	IWGSCv1.0	NA	NA	NA	NA	NA	CC	CC	CC	GG	GG	CC	GG	GG	GG	CC	GG	CC	CC	GG	CC	GG	CC	CC	CC	CC	GG	CC	GG	GG	CC	GG	GG	CC	GG	CC	CC	CC	GG	CC	CC	CC	GG	CG	GG
AX-111606101	C/G	1A	567987094	+	IWGSCv1.0	NA	NA	NA	NA	NA	GG	GG	GG	GG	GG	CC	GG	GG	GG	GG	GG	GG	GG	GG	GG	GG	GG	GG	GG	GG	GG	GG	GG	GG	GG	GG	GG	GG	GG	GG	GG	GG	GG	GG	GG	GG	GG	CG	GG
AX-111086613	G/A	1A	567994548	+	IWGSCv1.0	NA	NA	NA	NA	NA	AG	AA	GG	AA	AA	GG	AA	AA	AA	GG	AA	GG	GG	AA	GG	AA	GG	GG	AA	GG	GG	GG	AA	AA	AA	AA	AA	GG	AA	AA	NN	GG	AA	GG	GG	AA	AA	AG	AA
AX-108830739	A/G	1A	567996740	+	IWGSCv1.0	NA	NA	NA	NA	NA	GG	NN	GG	NN	GG	AA	GG	GG	GG	GG	GG	GG	GG	GG	GG	GG	GG	GG	GG	GG	GG	GG	GG	GG	GG	GG	GG	GG	GG	GG	GG	GG	GG	GG	GG	GG	GG	AG	GG
AX-111724995	G/A	1A	568008406	+	IWGSCv1.0	NA	NA	NA	NA	NA	AG	GG	AA	GG	GG	GG	GG	AA	GG	GG	GG	GG	GG	GG	AA	GG	AA	AA	AA	AA	GG	AA	GG	GG	GG	GG	GG	AA	AA	GG	AA	AA	GG	AA	GG	GG	GG	GG	GG
AX-109938781	G/A	1A	568035362	+	IWGSCv1.0	NA	NA	NA	NA	NA	AG	AA	GG	AA	AA	GG	AA	GG	AA	AA	AA	AA	AA	AA	GG	AA	GG	GG	GG	GG	AA	GG	AG	NN	AA	AA	AA	GG	GG	AA	GG	GG	AA	GG	AA	AA	NN	AG	AA
AX-111712644	T/C	1A	568055085	+	IWGSCv1.0	NA	NA	NA	NA	NA	CC	CC	CC	CC	CC	TT	CC	CC	CC	CC	CC	CC	CC	CC	CC	CC	CC	CC	CC	CC	CC	CC	CC	CC	CC	CC	CC	CC	CC	CC	CC	CC	CC	CC	CC	CC	CC	TC	CC
[truncated: 42,060 more rows]
[truncated: 205 more columns]
