# Supplementary material for: Genome-wide association study reveals new loci for yield-related traits in Sichuan wheat germplasm under stripe rust stress
Source: BMC Genomics. 2019 Aug 8;20:640. doi: 10.1186/s12864-019-6005-6 (PMC6688255; doi:10.1186/s12864-019-6005-6)
Supplement: Supplementary file 4 — Phenotypic variations for two sub-populations based on Q-matrix (XLSX 10 kb) [file 12864_2019_6005_MOESM4_ESM.xlsx]

## Sheet: Sheet1
Additional file 3 Phenotypic variations for two sub-populations based on Q-matrix
Trials	FTN*		SL (cm)		SlPS**		KPSl		KPS		KWPS (g)*		TKW (g)**		SlC*
	Sub-population 1	Sub-population 2	Sub-population 1	Sub-population 2	Sub-population 1	Sub-population 2	Sub-population 1	Sub-population 2	Sub-population 1	Sub-population 2	Sub-population 1	Sub-population 2	Sub-population 1	Sub-population 2	Sub-population 1	Sub-population 2
Min	6	6	9.3	9.9	19	18	3.7	3.7	41	43	1.21	1.44	24.26	31.58	1.54	1.58
Max	9	7	14.1	13.9	25	23	4.3	4.3	62	61	2.99	2.99	52.02	53.53	2.53	2.33
Mean	7	6	11.5	11.7	21	20	4	4.1	53	53	2.06	2.19	38.05	42.07	1.87	1.84
STDEV	0.95	0.5	1.51	0.77	2.49	1.06	0.45	0.11	6.81	3.9	0.39	0.3	37.14	4.85	0.26	0.14
CV	0.14	0.08	0.13	0.07	0.12	0.05	0.11	0.03	0.13	0.07	0.19	0.14	0.19	0.12	0.14	0.08
H’	0.54	0.5	0.82	0.75	0.68	0.61	0.69	0.8	0.83	0.86	0.47	0.83	0.47	0.75	0.88	0.69
FTN, Fertile tiller number; SL, Spike length; SlPS, Spikelet number per spike; KPSl, Kernel number per spikelet; KPS, Kernel number per spike; KWPS, Kernel weight per spike; TKW, Thousand-kernel weight; SlC, Spikelet compactness; cm, centimetre; g, gram.
STDEV, standard deviation; CV, coefficient of variation; H’, The Shannon-Weaver diversity index
*, Significant at p < 0.05; **, Significant at p < 0.01.
