# Supplementary material for: Genome-wide association study reveals new loci for yield-related traits in Sichuan wheat germplasm under stripe rust stress
Source: BMC Genomics. 2019 Aug 8;20:640. doi: 10.1186/s12864-019-6005-6 (PMC6688255; doi:10.1186/s12864-019-6005-6)
Supplement: Supplementary file 5 — The distribution of the favourable alleles in 244 wheat accessions (XLSX 25 kb) [file 12864_2019_6005_MOESM5_ESM.xlsx]

## Sheet: sheet1
Additional file 4 The distribution of the favourable alleles in 244 wheat accessions
Accessions	AX-110408975*	AX-109849833	AX-111525685	AX-109299717	AX-111471952	AX-108781797	AX-111079592	AX-110079477	AX-110647062	AX-109296730	AX-109993853*	AX-109830112*	AX-111088719	AX-109624254	AX-110717909	AX-110521338
AS1558	-	-	-	-	-	GG	GG	TT	AA	CC	-	-	-	GG	CC	TT
AS1590	TT	-	-	-	-	-	GG	TT	AA	CC	-	-	-	GG	CC	TT
AS1648	-	-	-	-	-	GG	GG	-	AA	-	-	-	-	-	-	-
AS1073	-	-	-	-	-	-	-	TT	AA	CC	-	-	-	GG	CC	-
AS1556	-	-	-	-	-	GG	GG	-	AA	-	-	-	-	-	-	-
AS1563	TT	-	-	-	-	GG	GG	TT	-	CC	-	-	CC	GG	CC	TT
AS1573	-	-	-	-	-	GG	GG	-	AA	-	-	-	-	-	-	-
AS1574	-	-	-	-	-	GG	-	TT	AA	CC	-	AA	-	GG	CC	-
AS1576	-	-	-	-	-	GG	GG	-	AA	-	-	-	-	-	-	-
AS1577	-	-	-	-	-	GG	GG	TT	AA	-	-	-	-	-	AA	-
AS1578	-	-	-	-	-	GG	GG	TT	AA	CC	-	AA	-	GG	CC	-
AS1580	-	-	-	-	-	-	-	TT	AA	CC	-	-	-	GG	CC	TT
AS1581	-	-	-	-	-	-	-	TT	AA	CC	-	-	-	GG	CC	TT
AS1582	-	-	-	-	-	GG	GG	TT	AA	CC	-	-	CC	GG	CC	-
AS1583	-	-	-	-	-	GG	GG	TT	AA	CC	-	-	-	-	AA	-
AS1587	-	-	-	-	-	GG	GG	-	AA	CC	-	-	-	GG	CC	-
AS1588	-	-	-	-	-	GG	-	-	AA	-	-	-	-	-	-	-
AS1589	-	-	-	-	-	GG	GG	-	AA	-	-	-	-	-	-	-
AS1591	-	-	-	-	-	GG	GG	TT	AA	CC	-	-	-	GG	CC	-
AS1592	TT	-	-	-	-	GG	GG	TT	AA	CC	-	AA	CC	-	AA	-
AS1593	-	-	-	-	-	GG	-	TT	AA	-	-	-	-	GG	CC	-
AS1594	TT	-	-	-	-	GG	GG	TT	AA	CC	-	AA	CC	-	-	-
AS1595	-	-	-	-	-	GG	GG	TT	AA	CC	-	AA	-	GG	CC	-
AS1596	TT	-	-	-	-	-	-	TT	AA	CC	-	-	-	GG	CC	TT
AS1597	TT	TT	GG	-	-	GG	GG	TT	AA	CC	-	-	-	GG	CC	TT
AS1598	-	-	-	-	-	GG	GG	TT	AA	CC	-	-	-	GG	CC	-
AS1599	TT	-	-	-	-	GG	GG	TT	AA	CC	-	-	-	GG	CC	TT
AS1635	-	-	-	-	GG	GG	-	TT	AA	CC	-	-	-	-	AA	TT
AS1641	-	-	-	-	-	GG	GG	TT	AA	-	-	-	-	GG	CC	-
AS1644	-	-	-	-	-	GG	GG	TT	AA	CC	-	AA	CC	-	-	TT
AS1646	-	-	-	-	-	GG	GG	TT	AA	-	-	-	-	-	-	-
AS1647	TT	-	-	-	-	GG	GG	TT	AA	CC	-	AA	CC	-	AA	-
AS1651	-	-	-	-	-	GG	GG	TT	AA	CC	-	-	-	-	-	TT
AS1655	TT	-	-	-	-	GG	GG	TT	AA	CC	-	AA	-	GG	CC	-
AS1656	-	-	-	-	GG	-	-	-	AA	CC	-	AA	-	GG	CC	-
AS1657	-	-	-	-	-	GG	GG	-	-	CC	-	AA	CC	GG	CC	-
AS1658	-	-	-	-	-	GG	GG	TT	AA	CC	-	AA	-	-	AA	-
AS1661	-	-	-	-	-	GG	-	-	AA	-	-	-	-	-	-	-
AS1664	-	-	-	-	-	GG	GG	-	AA	-	-	-	-	-	AA	-
AS1665	-	-	-	-	-	GG	GG	-	AA	CC	-	-	CC	-	AA	-
AS1667	-	-	-	-	-	GG	-	-	AA	-	-	-	-	GG	CC	-
AS1668	TT	-	-	-	-	-	-	TT	AA	CC	-	-	-	GG	CC	-
AS1669	-	-	-	-	-	GG	-	-	AA	-	-	-	-	-	-	-
AS1670	-	-	-	-	-	GG	-	-	AA	-	-	-	-	-	-	-
AS1672	-	-	-	-	-	GG	GG	TT	-	CC	-	-	-	-	-	-
AS1674	-	-	-	-	-	GG	GG	-	AA	CC	-	-	-	-	AA	-
AS1675	-	-	-	-	-	GG	GG	TT	AA	CC	-	AA	-	GG	CC	-
AS1676	-	-	-	-	-	GG	GG	-	AA	CC	-	-	-	-	-	TT
AS1679	TT	TT	GG	-	-	GG	GG	TT	AA	CC	-	-	-	GG	CC	TT
AS1697	TT	-	-	-	-	GG	GG	TT	AA	CC	-	-	-	-	AA	-
AS1698	-	-	-	-	-	GG	GG	TT	AA	CC	-	-	-	GG	CC	TT
AS1699	-	-	-	-	-	-	-	TT	AA	CC	-	-	-	GG	CC	-
AS1701	-	-	-	-	-	GG	GG	-	AA	-	-	-	-	-	-	-
AS1702	-	-	-	-	-	GG	GG	TT	AA	CC	-	AA	-	GG	CC	-
AS661571	-	-	-	-	-	GG	GG	TT	AA	CC	-	-	CC	GG	CC	-
AS661602	-	-	-	-	-	-	-	TT	-	CC	-	-	-	-	-	-
AS661626	TT	-	-	-	-	GG	-	TT	AA	CC	-	-	-	GG	CC	TT
AS661583	-	-	-	-	-	-	-	TT	AA	CC	-	-	CC	-	-	-
AS661655	TT	-	-	-	-	GG	GG	TT	-	CC	-	-	-	GG	CC	-
AS661642	TT	-	-	-	-	GG	GG	TT	-	-	-	-	-	-	AA	TT
AS661615	-	-	-	-	-	GG	-	-	-	CC	-	-	-	GG	-	-
AS661617	-	-	-	-	-	GG	-	TT	AA	CC	-	-	-	GG	CC	-
AS661593	-	-	-	-	-	GG	GG	TT	AA	CC	-	-	-	-	AA	-
AS661584	-	-	-	-	-	GG	-	-	AA	-	-	-	-	GG	CC	-
AS661634	-	-	-	-	-	GG	GG	TT	-	CC	-	-	-	GG	CC	-
AS661605	-	-	-	-	-	GG	GG	TT	AA	-	-	-	-	GG	CC	-
AS661658	-	-	-	-	-	-	-	TT	AA	CC	-	-	-	-	AA	-
AS661616	-	-	-	-	-	GG	GG	TT	AA	CC	-	-	-	GG	CC	TT
AS661637	-	-	-	-	-	GG	GG	TT	-	CC	-	-	-	-	-	-
AS661582	-	-	-	-	-	GG	GG	TT	AA	CC	-	-	-	-	-	TT
AS661586	-	-	-	-	-	GG	GG	TT	AA	CC	-	-	CC	-	AA	-
AS661609	-	-	-	-	-	GG	GG	TT	-	CC	-	-	-	GG	CC	-
AS661620	-	-	-	-	-	GG	GG	TT	AA	CC	-	-	CC	-	-	TT
AS661778	-	-	-	-	-	-	-	TT	-	-	-	-	-	GG	CC	-
AS661775	-	TT	GG	-	-	-	-	TT	AA	-	-	-	-	GG	CC	-
AS661599	TT	-	-	-	GG	GG	-	TT	AA	CC	-	-	-	GG	CC	TT
AS661777	-	-	-	-	-	-	-	TT	AA	-	-	AA	-	GG	CC	-
AS661619	-	TT	GG	-	-	GG	-	TT	AA	CC	-	-	CC	-	AA	-
AS661768	-	-	GG	-	-	-	-	TT	-	-	-	-	-	GG	CC	-
Chuanmai 28	TT	-	-	-	-	GG	GG	TT	-	CC	-	-	-	GG	CC	TT
Chuanmai 29	TT	-	-	-	GG	GG	GG	TT	-	-	-	-	CC	GG	CC	TT
Mianyang 27	TT	-	-	-	-	GG	GG	TT	-	CC	TT	AA	-	GG	CC	TT
Mianyang 28	TT	-	-	-	GG	GG	GG	TT	-	CC	TT	AA	-	GG	CC	TT
Chuanmai 30	TT	-	-	-	GG	GG	GG	TT	-	-	-	-	CC	GG	CC	TT
Chuanyu 14	TT	-	-	-	-	GG	GG	-	AA	CC	-	AA	CC	GG	CC	TT
Mianyang 26	TT	-	-	-	-	GG	GG	-	AA	CC	-	AA	-	GG	CC	TT
Panmai 6	TT	TT	GG	-	-	GG	GG	TT	-	CC	-	-	CC	GG	CC	-
Mianyang 29	TT	TT	GG	AA	-	GG	GG	TT	AA	-	TT	AA	CC	GG	CC	TT
Panmai 7	TT	-	-	-	GG	GG	GG	TT	-	CC	-	-	-	GG	CC	TT
Chuanmai 107	TT	TT	GG	AA	-	GG	GG	TT	-	CC	-	AA	-	GG	-	TT
Chuannong 7	TT	TT	GG	-	GG	-	-	TT	-	CC	-	-	-	GG	CC	-
Changmai 32	TT	TT	GG	-	GG	GG	GG	TT	-	CC	-	-	-	GG	CC	TT
Chuanmai 32	TT	TT	GG	-	-	GG	GG	TT	AA	CC	-	-	CC	GG	CC	TT
Chuannong 11	TT	TT	GG	-	-	GG	GG	TT	-	CC	-	-	-	GG	CC	TT
Miannong 7	TT	-	-	-	GG	GG	GG	TT	AA	CC	-	AA	-	GG	CC	TT
Chuanfu 5	TT	TT	GG	AA	-	GG	GG	TT	-	-	-	AA	-	GG	CC	TT
Chuanmai 33	TT	TT	GG	AA	-	GG	GG	TT	-	CC	-	-	-	GG	CC	TT
Chuanmai 35	TT	TT	GG	AA	-	GG	-	TT	AA	CC	-	-	-	GG	CC	TT
Chuanmai 36	TT	-	-	-	-	GG	GG	TT	AA	CC	-	AA	-	GG	CC	TT
Chuannong 12	TT	-	-	-	-	GG	GG	TT	-	CC	-	-	CC	GG	CC	TT
Chuannong 16	TT	-	-	-	-	GG	-	TT	AA	CC	-	-	CC	GG	CC	TT
Chuannong 17	TT	-	-	-	GG	GG	GG	TT	-	CC	-	-	CC	GG	CC	TT
Chuanyu 16	TT	-	-	-	GG	-	-	TT	AA	CC	-	-	CC	GG	CC	TT
Mianyang 31	TT	-	-	-	-	GG	-	TT	-	CC	-	-	-	-	CC	TT
Chuanmai 37	TT	TT	GG	AA	GG	GG	GG	TT	AA	CC	-	AA	CC	GG	CC	TT
Chuanmai 38	TT	-	-	-	-	GG	GG	TT	AA	CC	-	-	-	GG	CC	TT
Chuanmai 39	TT	TT	GG	AA	GG	-	-	TT	AA	CC	-	-	-	GG	CC	TT
Chuanmai 41	TT	-	-	-	-	GG	GG	TT	AA	CC	-	-	-	GG	CC	TT
Chuanmai 42	TT	-	-	-	-	GG	GG	TT	AA	CC	-	-	-	GG	CC	TT
Chuannong 10	TT	TT	GG	-	-	GG	GG	TT	-	CC	-	-	-	GG	CC	TT
Chuannong 18	TT	TT	GG	AA	GG	-	-	TT	AA	CC	-	AA	-	GG	CC	TT
Chuannong 19	TT	TT	GG	AA	GG	-	-	TT	AA	-	-	-	-	GG	CC	TT
Chuanyu 18	TT	TT	GG	AA	GG	-	-	TT	AA	CC	-	-	CC	GG	CC	TT
Chuanyu 19	TT	TT	GG	AA	GG	-	-	TT	AA	CC	-	AA	-	GG	CC	TT
Mianyang 30	TT	TT	GG	-	GG	GG	GG	TT	-	CC	TT	AA	-	GG	CC	TT
Mianyang 33	TT	-	-	-	-	GG	-	-	AA	CC	-	AA	-	GG	CC	TT
Mianyang 35	TT	TT	GG	AA	GG	GG	GG	TT	-	CC	-	AA	CC	GG	CC	TT
Neimai 8	TT	-	-	-	GG	GG	-	TT	-	CC	-	AA	CC	GG	CC	TT
Rongmai 2	TT	-	-	-	GG	GG	GG	TT	-	CC	-	-	-	GG	CC	TT
Xichang 18	TT	-	-	-	-	GG	GG	TT	-	CC	-	-	CC	GG	CC	TT
Xifu 12	TT	-	-	-	GG	GG	GG	TT	-	CC	-	-	CC	GG	CC	TT
Xikemai 1	TT	-	-	-	-	GG	-	TT	-	CC	-	AA	CC	GG	CC	TT
Chuanmai 43	TT	-	-	-	-	GG	GG	TT	-	CC	-	-	-	GG	CC	TT
Chuanmai 44	TT	-	-	-	-	GG	GG	TT	-	CC	-	-	CC	GG	CC	TT
Chuannong 21	TT	-	-	-	GG	-	-	TT	AA	CC	TT	AA	-	GG	CC	TT
Liangmai 2	TT	-	-	-	GG	GG	-	TT	AA	CC	TT	AA	-	GG	CC	TT
Mianmai 37	TT	-	-	-	GG	GG	-	TT	-	CC	TT	AA	-	GG	CC	TT
Mianmai 38	-	TT	GG	-	GG	-	-	TT	-	CC	-	-	CC	GG	CC	TT
Neimai 9	TT	-	-	-	-	GG	-	TT	-	CC	-	AA	CC	GG	CC	TT
Xichang 19	TT	TT	GG	-	GG	GG	GG	TT	-	CC	TT	AA	CC	GG	CC	TT
Xifu 13	TT	-	-	-	GG	GG	GG	TT	-	CC	-	-	CC	GG	CC	TT
Xingmai 2	TT	-	-	-	-	GG	-	TT	-	CC	-	AA	CC	GG	CC	TT
Chuanmai 45	TT	TT	GG	AA	-	GG	GG	TT	AA	CC	TT	AA	CC	GG	CC	TT
Chuanmai 46	TT	TT	GG	-	GG	GG	GG	TT	AA	CC	-	-	-	GG	CC	TT
Chuanmai 47	TT	-	-	-	GG	GG	GG	-	AA	CC	-	AA	-	GG	CC	TT
Chuannong 22	TT	-	-	-	-	GG	GG	TT	-	CC	-	AA	CC	GG	CC	TT
Chuannong 23	TT	-	-	-	-	-	-	TT	-	-	-	-	CC	GG	CC	TT
Kechengmai 1	TT	-	-	-	-	-	-	TT	AA	-	TT	AA	CC	GG	CC	TT
Liangmai 3	TT	TT	GG	AA	-	GG	-	TT	-	CC	-	-	-	GG	CC	TT
Mianmai 39	TT	TT	GG	-	GG	-	-	TT	-	CC	-	-	-	GG	CC	TT
Mianmai 40	TT	TT	GG	-	GG	-	-	TT	-	CC	TT	AA	CC	GG	CC	TT
Xikemai 2	TT	TT	GG	AA	GG	-	-	TT	-	CC	TT	AA	CC	GG	CC	TT
Changmai 26	TT	TT	GG	-	GG	GG	GG	TT	-	CC	TT	AA	CC	GG	CC	TT
Chuanmai 48	TT	TT	GG	AA	GG	GG	GG	TT	-	CC	TT	AA	-	GG	CC	TT
Chuanmai 49	TT	-	-	-	GG	GG	-	TT	-	CC	TT	AA	-	GG	CC	TT
Chuanyu 20	TT	-	-	-	GG	GG	-	TT	AA	CC	-	AA	CC	GG	CC	TT
Mianmai 41	TT	-	-	-	GG	-	-	TT	-	CC	TT	AA	CC	GG	CC	TT
Mianmai 42	TT	-	-	-	GG	GG	GG	TT	AA	-	TT	AA	CC	-	AA	TT
Xifu 14	-	-	-	-	-	-	GG	TT	AA	-	-	-	-	-	-	-
Zimai 1	TT	-	-	-	-	GG	GG	TT	AA	CC	TT	-	-	GG	CC	TT
Chengdianmai 1	TT	-	-	-	GG	GG	GG	-	AA	CC	-	AA	CC	GG	CC	TT
Chuannong 24	TT	TT	GG	AA	GG	-	-	TT	AA	CC	-	-	CC	GG	CC	TT
Chuannong 25	TT	TT	GG	AA	GG	-	-	TT	AA	CC	-	-	CC	GG	CC	TT
Chuanyu 21	TT	-	-	-	GG	-	-	TT	AA	CC	-	-	CC	GG	CC	TT
Liangmai 4	TT	TT	GG	AA	-	GG	GG	TT	-	CC	-	-	-	GG	CC	TT
Mianmai 1403	TT	TT	GG	-	GG	-	-	TT	-	CC	TT	AA	-	GG	CC	TT
Mianmai 45	TT	TT	GG	-	GG	-	-	TT	-	CC	TT	AA	-	GG	CC	TT
Neimai 11	TT	-	-	-	-	GG	-	TT	-	CC	-	AA	CC	GG	CC	TT
Rongmai 4	TT	-	-	-	-	GG	GG	TT	AA	CC	TT	-	-	GG	CC	TT
Shumai 375	TT	-	-	-	GG	GG	GG	TT	AA	CC	-	-	CC	GG	CC	TT
Xikemai 3	TT	-	-	-	-	GG	GG	TT	-	-	-	-	-	GG	CC	TT
Xikemai 4	TT	TT	GG	AA	-	-	-	TT	AA	CC	TT	AA	CC	GG	CC	TT
Changmai 28	TT	TT	GG	-	GG	GG	GG	TT	-	CC	TT	AA	CC	GG	CC	TT
Chuanmai 50	TT	-	-	-	-	GG	-	TT	AA	CC	TT	AA	-	GG	CC	TT
Chuanmai 51	TT	-	-	-	GG	GG	-	TT	AA	CC	TT	AA	-	GG	CC	TT
Chuanmai 52	TT	TT	GG	AA	GG	-	-	TT	AA	CC	TT	AA	-	GG	CC	TT
Chuanyu 23	TT	TT	GG	AA	GG	-	-	TT	AA	CC	-	AA	CC	GG	CC	TT
Mianmai 185	TT	-	-	-	-	-	-	TT	-	CC	TT	AA	CC	GG	CC	TT
Mianmai 46	TT	-	-	-	-	GG	-	-	AA	CC	-	AA	-	GG	CC	TT
Rongmai 757	TT	-	-	-	-	GG	GG	TT	AA	CC	-	AA	-	GG	CC	TT
Shumai 482	TT	TT	GG	AA	-	GG	GG	TT	AA	CC	-	-	-	GG	CC	TT
Xikemai 5	TT	TT	-	-	GG	GG	-	TT	-	CC	TT	AA	-	GG	CC	TT
Xikemai 6	TT	TT	GG	AA	-	-	-	TT	-	CC	-	-	-	GG	CC	TT
Bomai 1	TT	-	-	-	-	GG	GG	TT	AA	CC	-	-	-	GG	CC	TT
Chuanmai 53	TT	TT	GG	-	-	GG	GG	TT	-	CC	-	-	-	GG	CC	TT
Chuanmai 54	TT	TT	GG	-	GG	GG	GG	TT	-	-	-	-	-	GG	CC	TT
Chuanmai 55	TT	TT	GG	AA	-	-	-	TT	AA	CC	TT	AA	-	GG	CC	TT
Chuanmai 56	-	-	-	-	GG	GG	GG	TT	AA	CC	-	-	CC	GG	CC	TT
Chuannong 26	TT	TT	GG	AA	-	-	-	TT	AA	CC	-	-	-	GG	CC	TT
Chuannong 27	TT	TT	GG	AA	GG	-	-	TT	AA	CC	-	-	CC	GG	CC	TT
Chuanyu 24	TT	TT	GG	AA	GG	GG	GG	TT	AA	CC	-	-	-	GG	CC	TT
Jinkemai 33	TT	-	-	-	-	GG	GG	TT	-	CC	-	-	-	GG	CC	TT
Kechengmai 2	TT	-	-	-	GG	GG	GG	-	AA	CC	-	AA	-	GG	CC	TT
Mianmai 43	TT	TT	GG	-	GG	-	-	TT	-	CC	TT	AA	-	GG	CC	TT
Mianmai 48	TT	TT	GG	-	GG	-	-	TT	-	CC	TT	AA	CC	GG	CC	TT
Xianmai 99	-	TT	GG	-	-	-	-	TT	-	-	-	-	-	GG	CC	TT
Yumai 1	TT	-	-	-	-	GG	-	TT	AA	-	-	-	-	-	-	TT
Chuanchongzu 125	TT	-	-	-	GG	GG	GG	TT	AA	CC	-	-	CC	GG	CC	TT
Chuanmai 58	TT	-	-	-	-	GG	-	-	AA	-	-	-	CC	GG	CC	TT
Neimai 3416	TT	-	-	-	GG	GG	GG	-	-	CC	-	AA	CC	GG	CC	TT
Chuanmai 60	TT	-	-	-	-	GG	GG	TT	AA	CC	-	-	CC	GG	CC	TT
Guohaomai 15	TT	TT	GG	-	GG	-	-	TT	-	CC	-	-	-	GG	CC	TT
Mianmai 228	TT	-	-	-	-	GG	GG	TT	-	CC	-	-	-	GG	CC	TT
Chuanmai 104	TT	-	-	-	GG	GG	GG	TT	AA	CC	-	-	-	GG	CC	TT
Chuanmai 61	TT	TT	GG	-	-	GG	GG	TT	-	CC	-	-	-	GG	CC	TT
Chuanmai 62	TT	-	-	-	GG	-	-	TT	AA	CC	TT	AA	-	GG	CC	TT
Mianmai 51	TT	-	-	-	-	GG	GG	TT	AA	CC	TT	AA	-	GG	CC	TT
Nanmai 302	TT	-	-	-	GG	GG	GG	TT	-	CC	TT	AA	CC	GG	CC	-
Xikemai 7	TT	-	-	-	GG	GG	-	TT	-	CC	-	AA	-	GG	CC	TT
Y11-1741	TT	-	-	-	GG	GG	-	TT	AA	-	TT	-	-	GG	CC	TT
Chuanmai 63	TT	TT	GG	AA	-	GG	-	-	AA	CC	TT	-	-	GG	CC	TT
Chuanmai 64	TT	-	-	-	GG	GG	GG	TT	AA	CC	-	-	CC	GG	CC	TT
Chuanmai 65	TT	-	-	-	-	GG	GG	TT	AA	CC	-	-	-	GG	CC	TT
Mianmai 1618	TT	-	-	-	-	GG	-	TT	-	CC	-	AA	-	GG	CC	TT
Nanmai 618	TT	-	-	-	GG	GG	-	TT	AA	CC	-	AA	CC	GG	CC	-
Shumai 51	TT	-	-	-	-	GG	GG	TT	-	CC	-	-	-	GG	CC	TT
Shumai 969	TT	TT	GG	AA	GG	-	-	TT	AA	CC	TT	AA	-	GG	CC	TT
Teyanmainan 88	TT	-	-	-	-	GG	-	TT	AA	CC	-	AA	CC	GG	CC	-
Xikemai 8	TT	TT	GG	-	GG	-	-	TT	-	CC	TT	AA	CC	GG	CC	TT
Chuanmai 1131	TT	-	-	-	-	GG	-	TT	-	CC	TT	-	-	GG	CC	TT
Chuanmai 1145	TT	TT	GG	AA	GG	GG	-	-	AA	CC	TT	-	-	GG	CC	TT
Chuanmai 1247	TT	-	-	-	-	GG	GG	TT	AA	CC	TT	-	-	GG	CC	TT
Chuanmai 66	TT	-	-	-	GG	GG	GG	TT	AA	-	TT	AA	-	GG	CC	TT
Chuanmai 67	TT	-	-	-	-	GG	GG	TT	-	-	TT	AA	-	GG	CC	TT
Chuanmai 80	TT	-	-	-	-	GG	GG	TT	-	CC	-	-	-	GG	CC	TT
Chuanmai 90	TT	TT	GG	-	-	GG	GG	TT	-	CC	-	-	-	GG	CC	TT
Chuanmai 91	-	-	-	-	-	GG	GG	TT	-	CC	-	-	-	GG	CC	TT
Rongchuannanmai 1	TT	-	-	-	-	GG	-	TT	-	CC	-	AA	CC	GG	CC	-
Xikemai 9	TT	-	-	-	-	GG	-	TT	-	CC	-	AA	CC	GG	CC	TT
Yimai 9	TT	-	-	-	GG	GG	-	TT	AA	CC	-	AA	CC	GG	CC	TT
Zhongkemai 138	TT	-	-	-	GG	-	-	TT	AA	CC	-	-	CC	GG	CC	TT
Zhongkemai 47	TT	TT	GG	-	GG	GG	GG	TT	AA	CC	-	AA	-	GG	CC	TT
Chuanfu 7	TT	TT	GG	-	GG	GG	GG	TT	-	CC	-	-	-	GG	CC	TT
Chuanfu 8	TT	TT	GG	AA	GG	-	-	TT	AA	CC	-	-	CC	GG	CC	TT
Chuanmai 68	TT	-	-	-	-	-	-	TT	-	CC	-	-	-	GG	CC	TT
Chuanmai 81	TT	-	-	-	-	GG	GG	TT	-	CC	-	-	-	GG	CC	TT
Chuanmai 92	TT	TT	GG	-	-	GG	-	TT	-	-	-	AA	CC	GG	CC	TT
Chuannong 29	TT	-	-	-	-	GG	-	TT	AA	CC	-	AA	-	GG	CC	TT
Chuanyu 25	TT	TT	-	AA	GG	-	-	TT	-	CC	-	AA	CC	GG	CC	TT
Kechengmai 4	TT	-	-	-	GG	-	-	TT	AA	-	TT	AA	CC	GG	CC	TT
Mianmai 112	TT	-	-	-	-	GG	GG	TT	-	CC	TT	AA	-	GG	CC	TT
Nanmai 991	TT	-	-	-	GG	GG	-	TT	-	CC	-	AA	CC	GG	CC	-
Neimai 366	-	TT	GG	AA	GG	GG	-	TT	-	-	-	AA	CC	GG	CC	TT
Xikemai 10	TT	TT	GG	-	GG	GG	GG	TT	-	CC	-	-	-	GG	CC	TT
Changmai 33	TT	TT	GG	AA	GG	GG	GG	TT	AA	CC	-	-	-	GG	CC	TT
Chuanmai 601	TT	-	-	-	-	-	-	TT	-	CC	-	-	-	GG	CC	TT
Chuannong 30	TT	TT	GG	AA	GG	-	-	TT	AA	CC	-	-	CC	GG	CC	TT
Chuanyu 26	TT	TT	GG	AA	GG	-	-	TT	AA	CC	-	AA	CC	GG	CC	TT
Guohaomai 3	TT	-	-	-	-	GG	GG	TT	-	CC	TT	AA	-	GG	CC	TT
Kechengmai 5	TT	TT	GG	AA	GG	-	-	TT	AA	CC	-	AA	CC	GG	CC	TT
Mianmai 285	TT	-	-	-	-	GG	GG	TT	AA	CC	TT	AA	-	GG	CC	TT
Shumai 126	TT	TT	GG	AA	GG	-	-	-	AA	CC	-	AA	-	GG	CC	TT
Shumai 921	TT	-	-	-	GG	GG	GG	TT	AA	CC	-	AA	-	GG	CC	TT
Xikemai 18	TT	TT	GG	-	-	GG	GG	TT	-	CC	-	-	-	GG	CC	TT
*, the marker associated with the potential novel QTL
The symbol - indicates not the favourable alles or data missing
