# Supplementary material for: Genome-wide association study reveals new loci for yield-related traits in Sichuan wheat germplasm under stripe rust stress
Source: BMC Genomics. 2019 Aug 8;20:640. doi: 10.1186/s12864-019-6005-6 (PMC6688255; doi:10.1186/s12864-019-6005-6)
Supplement: Supplementary file 6 — The candidate genes of three potential novel QTL (XLSX 12 kb) [file 12864_2019_6005_MOESM6_ESM.xlsx]

## Sheet: sheet1
Additional file 5 The candidate genes of three potential novel QTLs
QTL	Marker	Position	Predicted candidate gene (base on Refseq Annotation v1.1)	Orthologous gene	Protein Family	Molecular function	Biological process
QSL.sicau-1AL	AX-110408975	590994911	TraesCS1A02G439500	EAF1Bb	The EAF1 family	DNA binding	histone H4-K5 acetylation; regulation of flower development; regulation of photoperiodism, flowering; regulation of timing of transition from vegetative to reproductive phase
			TraesCS1A02G440000	GH3.8a	The IAA-amido conjugating enzyme family	ligase activity	-
			TraesCS1A02G442400	BTAF1b	The helicase family	ATP binding; DNA binding; helicase activity	positive regulation of shoot apical meristem development
			TraesCS1A02G443700 (LSM8)	LSM8b	The snRNP Sm proteins family	RNA binding	mRNA splicing, via spliceosome; RNA metabolic process
			TraesCS1A02G444500	BAM2b	The protein kinase superfamily. Ser/Thr protein kinase family	ATP binding Source; protein serine/threonine kinase activity; receptor serine/threonine kinase binding	cell differentiation; floral organ development; gametophyte development; regulation of meristem growth
			TraesCS1A02G444700	NANAb	The peptidase A1 family	aspartic-type endopeptidase activity	carbohydrate metabolic process; chloroplast-nucleus signaling pathway; circadian rhythm; maintenance of shoot apical meristem identity; protein catabolic process; proteolysis; response to sucrose
			TraesCS1A02G444100	ORR42a	The ARR family. Type-C subfamily.	-	cytokinin-activated signaling pathway; phosphorelay signal transduction system
			TraesCS1A02G445100
			TraesCS1A02G445200
			TraesCS1A02G445300
			TraesCS1A02G445400
QTKW.sicau-4AL	AX-109993853	538150807	TraesCS4A02G229100 (TaARGOS-A)	ARGOSa	The plant organ size related (OSR) protein family	-	cellular response to ethylene stimulus, multicellular organism development, positive regulation of organ growth, regulation of cell population proliferation, regulation of developmental growth, response to auxin
			TraesCS4A02G229600	At2g43860b	The glycosyl hydrolase 28 family	polygalacturonase activity	carbohydrate metabolic process, cell wall organization
			TraesCS4A02G229700
QKWPS.sicau-4AL.1	AX-109830112	569760052	TraesCS4A02G255800	BHLH74b	-	DNA-binding transcription factor activity; protein dimerization activity; sequence-specific DNA binding	regulation of growth; regulation of transcription, DNA-templated; response to blue light
			TraesCS4A02G256500	ACC1a	The class-I pyridoxal-phosphate-dependent aminotransferase family.	-	ethylene biosynthetic process; fruit ripening
			TraesCS4A02G256700 (Wknox1a)	OSH1a	The TALE/KNOX homeobox family	DNA binding; DNA-binding transcription factor activity; sequence-specific DNA binding	anther dehiscence; negative regulation of auxin mediated signaling pathway; negative regulation of transcription; DNA-templated; regulation of transcription; DNA-templated
			TraesCS4A02G257100	GONST1b	The nucleotide-sugar transporter family. GDP-Mannose:GMP antiporter (GMA) (TC 2.A.7.13) subfamily.	antiporter activity; GDP-fucose transmembrane transporter activity; GDP-mannose transmembrane transporter activity; nucleotide-sugar transmembrane transporter activity; transmembrane transporter activity	carbohydrate transport; GDP-fucose transmembrane transport; GDP-mannose transmembrane transport
			TraesCS4A02G257200	AMSH3b	The peptidase M67C family	metal ion binding; metallopeptidase activity; thiol-dependent ubiquitin-specific protease activity	endocytosis; intracellular transport; positive regulation of intracellular protein transport; positive regulation of vacuole organization; protein deubiquitination; protein K48-linked deubiquitination; protein K63-linked deubiquitination; protein transport; vacuole organization
			TraesCS4A02G257700	ITPK3a	The ITPK1 family.	ATP binding; inositol-1,3,4-trisphosphate 5-kinase activity; inositol-1,3,4-trisphosphate 6-kinase activity; inositol tetrakisphosphate 1-kinase activity; magnesium ion binding	inositol phosphorylation; inositol trisphosphate metabolic process
			TraesCS4A02G258000	WDR5ab	-	histone binding	vegetative to reproductive phase transition of meristem
a, gene from rice (Oryza sativa subsp. Japonica)
b, gene from Arabidopsis
The symbol - indicates no information is provided
